# Supplementary material for: NEK7 regulates dendrite morphogenesis in neurons via Eg5-dependent microtubule stabilization
Source: Nat Commun. 2018 Jun 13;9:2330. doi: 10.1038/s41467-018-04706-7 (PMC5997995; doi:10.1038/s41467-018-04706-7)
Supplement: Supplementary file 4 — Supplementary Data 1 [file 41467_2018_4706_MOESM4_ESM.xls]

transcriptId	entrezid	symbol	genename	0.days.norm	20.hours.norm	3.days.norm	6.days.norm	12.days.norm	15.days.norm	0.days	20.hours	3.days	6.days	12.days	15.days	slope	pval	pval.adjusted	inSignature
10354019	72097	2010300C02Rik	RIKEN cDNA 2010300C02 gene	0	0.323981075401497	0.794292094567421	1.74832327459681	3.21134226760095	3.89414707223548	6.57651613734386	6.90049721274536	7.37080823191128	8.32483941194067	9.78785840494481	10.4706632095793	0.0107986713846643	2.31227055104068e-09	4.71656947001278e-05	No
10486061	19419	Rasgrp1	RAS guanyl releasing protein 1	0	0.475244418221632	1.0584519146182	1.52452765467783	3.75893047222043	4.3727902354358	6.21901592992413	6.69426034814576	7.27746784454233	7.74354358460196	9.97794640214456	10.5918061653599	0.0120912713661954	7.05789631489091e-09	6.77402388187512e-05	No
10475019	228550	Itpka	inositol 1,4,5-trisphosphate 3-kinase A	0	0.0647500503858502	0.590805333952377	1.71341860975904	3.31026143152333	3.70594019282854	6.06683679355733	6.13158684394318	6.6576421275097	7.78025540331637	9.37709822508065	9.77277698638587	0.0110043743902647	1.21891398170216e-08	6.77402388187512e-05	No
10381272	53321	Cntnap1	contactin associated protein-like 1	0	-0.109435228712599	0.250687877862497	1.88003192529012	4.12932585527903	4.79055167548512	5.12819312921119	5.01875790049859	5.37888100707368	7.00822505450131	9.25751898449021	9.9187448046963	0.0146235728942308	1.32837020921171e-08	6.77402388187512e-05	No
10510299	230904	Fbxo2	F-box protein 2	0	-0.0389466714512468	0.562154561572414	1.63365852267913	2.99634347515046	3.44159144374643	7.93492569487895	7.89597902342771	8.49708025645137	9.56858421755808	10.9312691700294	11.3765171386254	0.010224162227113	2.23975512402898e-08	9.13730500398861e-05	No
10398075	20716	Serpina3n	serine (or cysteine) peptidase inhibitor, clade A, member 3N	0	0.549685389997712	0.77906232119546	1.84862844523922	3.02729327352514	3.60785544777797	5.50408308689734	6.05376847689505	6.2831454080928	7.35271153213656	8.53137636042248	9.11193853467531	0.00974270047961192	3.77961155488654e-08	0.00011310941285704	No
10464761	171180	Syt12	synaptotagmin XII	0	0.308257912909563	0.676593946922824	1.25677382267153	2.33688689996176	2.83421413720018	6.77970730880332	7.08796522171289	7.45630125572615	8.03648113147485	9.11659420876508	9.6139214460035	0.00770616698486131	3.88158589077007e-08	0.00011310941285704	No
10457475	106861	Abhd3	abhydrolase domain containing 3	0	0.190108110179914	0.2852984754016	1.26842214054172	2.54212083912391	3.06196634610539	7.17658074165848	7.3666888518384	7.46187921706008	8.44500288220021	9.71870158078239	10.2385470877639	0.00882738365695696	4.79223923262983e-08	0.000122190119833979	No
10474048	80976	Syt13	synaptotagmin XIII	0	-0.146673326850317	0.313118501044483	1.44711711383702	2.75981623112391	3.21150838886777	7.0533602702085	6.90668694335819	7.36647877125299	8.50047738404553	9.81317650133241	10.2648686590763	0.00977210756669754	5.48948910051257e-08	0.00012441622074695	No
10432278	13199	Ddn	dendrin	0	0.118581684273147	0.807104405915319	1.68863012567401	2.82515316315188	3.184956734937	6.45844512770966	6.57702681198281	7.26554953362498	8.14707525338366	9.28359829086154	9.64340186264666	0.00914377449289874	7.95123974456185e-08	0.000145344617712098	No
10583535	15898	Icam5	intercellular adhesion molecule 5, telencephalin	0	0.258000564647845	0.881728543520202	1.84646596008916	3.05598845522697	3.36869519289489	6.91298026103859	7.17098082568644	7.79470880455879	8.75944622112775	9.96896871626556	10.2816754539335	0.00958241209535507	8.45109951484109e-08	0.000145344617712098	No
10567289	110058	Syt17	synaptotagmin XVII	0	0.0826500113936151	0.580642266399752	1.65288309609622	2.78994052637949	3.13310804509632	7.98707806369455	8.06972807508817	8.56772033009431	9.63996115979077	10.777018590074	11.1201861087909	0.00919693966619181	8.55052168126866e-08	0.000145344617712098	No
10469622	241263	Gpr158	G protein-coupled receptor 158	0	0.752352306857452	1.10869102255054	1.58857313837737	2.98769892442515	3.569683246077	7.23605511871426	7.98840742557171	8.3447461412648	8.82462825709163	10.2237540431394	10.8057383647913	0.00915847830200573	1.02449939108568e-07	0.00014636537748471	No
10350742	24014	Rnasel	ribonuclease L (2', 5'-oligoisoadenylate synthetase-dependent)	0	-0.169981160207605	-0.42888199227742	-1.61286665876498	-2.41801868214938	-3.34035572147199	9.652542299015	9.4825611388074	9.22366030673758	8.03967564025002	7.23452361686562	6.31218657754301	-0.00912516274925895	1.06143153211165e-07	0.00014636537748471	No
10471814	338346	Gpr21	G protein-coupled receptor 21	0	-0.19901624824046	-0.891905956351326	-1.78937069680508	-3.08130013640471	-3.30617778721716	8.56171724492959	8.36270099668913	7.66981128857827	6.77234654812451	5.48041710852488	5.25553945771243	-0.00955662922530881	1.07632153263587e-07	0.00014636537748471	No
10399725	20666	Sox11	SRY-box containing gene 11	0	-0.0302258885657611	-0.283156849443586	-0.854580093691823	-1.88576959234887	-2.4186171440645	12.1726028666564	12.1423769780907	11.8894460172129	11.3180227729646	10.2868332743076	9.75398572259195	-0.00691941106578538	1.1892269524664e-07	0.00015161157110256	No
10512251	329828	AI464131	expressed sequence AI464131	0	0.733793832898111	0.802896991288972	2.09109813001052	3.07983014049634	3.93866200105939	5.08341777779409	5.81721161069221	5.88631476908307	7.17451590780462	8.16324791829043	9.02207977885348	0.0102186179831674	1.42953950746028e-07	0.000160715513946791	Yes
10592330	64011	Nrgn	neurogranin	0	0.25753390789236	0.904205012766226	2.25335825690059	3.50882375333459	3.8357849785443	7.09417279750324	7.3517067053956	7.99837781026947	9.34753105440383	10.6029965508378	10.9299577760475	0.0110558164508795	1.46073766366648e-07	0.000160715513946791	No
10448615	328778	Rab26	RAB26, member RAS oncogene family	0	0.382596578015309	0.460119925550776	1.17750340990497	3.14555687132484	3.34066289699192	7.06960329428491	7.45219987230021	7.52972321983568	8.24710670418987	10.2151601656097	10.4102661912768	0.00981039297960055	1.49700694430289e-07	0.000160715513946791	No
10357339	72585	Lypd1	Ly6/Plaur domain containing 1	0	-0.284001673732504	0.202934312287509	0.767833829260451	2.8070207188047	3.28433171051371	5.94893761064342	5.66493593691091	6.15187192293093	6.71677143990387	8.75595832944812	9.23326932115713	0.0102340655032147	1.69732579136694e-07	0.000163058001795638	No
10524284	209683	Ttc28	tetratricopeptide repeat domain 28	0	-0.347554379705183	-0.472585832894005	-1.42952626135857	-2.44818306523962	-2.78720805870167	10.5584256793413	10.2108712996362	10.0858398464473	9.12889941798277	8.11024261410171	7.77121762063967	-0.00784838632401178	1.79992973805542e-07	0.000163058001795638	No
10584628	21838	Thy1	thymus cell antigen 1, theta	0	0.339423568757482	0.98012645972767	2.20178943055227	3.40553911447205	3.70115083793736	8.48130360246664	8.82072717122413	9.46143006219431	10.6830930330189	11.8868427169387	12.182454440404	0.0105113957462067	1.9498544118928e-07	0.000163058001795638	No
10523977	100038441	Gm10419	predicted gene 10419	0	-0.109326047066428	0.385318150567214	1.02089192024729	1.89018698639255	2.32827850253561	7.21411435054475	7.10478830347833	7.59943250111197	8.23500627079205	9.1043013369373	9.54239285308036	0.00683589571607814	2.08962135156204e-07	0.000163058001795638	No
10549276	79362	Bhlhe41	basic helix-loop-helix family, member e41	0	0.16531106110686	0.562428694023819	1.3350018776754	2.2358527650518	2.53720029244532	4.36546917126613	4.53078023237299	4.92789786528995	5.70047104894153	6.60132193631794	6.90266946371145	0.00723816047327417	2.14296206028439e-07	0.000163058001795638	No
10391084	15114	Hap1	huntingtin-associated protein 1	0	0.071097379886865	0.251785667267954	0.797626098455855	1.84902607419009	2.26635710885752	7.81766743855766	7.88876481844453	8.06945310582562	8.61529353701352	9.66669351274775	10.0840245474152	0.0065493144927191	2.17538579757593e-07	0.000163058001795638	Yes
10562211	56188	Fxyd1	FXYD domain-containing ion transport regulator 1	0	0.0157042125115705	0.369202148362234	1.30614919339164	2.21498269074943	2.56752523312002	6.82016923600953	6.8358734485211	7.18937138437176	8.12631842940117	9.03515192675896	9.38769446912954	0.00758078096255992	2.21779974101454e-07	0.000163058001795638	No
10493245	72640	Mex3a	mex3 homolog A (C. elegans)	0	-0.0473184228592807	-0.292339353330506	-1.17042986379304	-2.33134280034438	-2.51244921762006	10.3525932696921	10.3052748468328	10.0602539163616	9.18216340589906	8.02125046934772	7.84014405207204	-0.00764404976482231	2.53818886874959e-07	0.000163058001795638	No
10396652	15512	Hspa2	heat shock protein 2	0	0.286114145124301	0.597872628701752	1.09375935734388	1.91801193457031	2.35298371940845	7.2338969974708	7.5200111425951	7.83176962617256	8.32765635481468	9.15190893204112	9.58688071687925	0.00630708589556914	2.53952248336098e-07	0.000163058001795638	Yes
10404885	66355	Gmpr	guanosine monophosphate reductase	0	0.270169982056919	0.462331285843361	1.02167743778762	2.0350095162418	2.30180198785359	7.2803602736339	7.55053025569082	7.74269155947726	8.30203771142152	9.3153697898757	9.58216226148749	0.00647329900197755	2.57027798134116e-07	0.000163058001795638	No
10608705	18752	Prkcc	protein kinase C, gamma	0	0.134696796688258	1.14715240125817	1.82729596954962	2.9399947171985	3.35945576559817	7.83389862085506	7.96859541754332	8.98105102211323	9.66119459040467	10.7738933380536	11.1933543864532	0.00937515948492206	2.5962621731785e-07	0.000163058001795638	No
10576218	102278	Cpne7	copine VII	0	0.837691603510916	1.11971933466355	3.30094313282224	4.98775038431491	5.36657194571239	5.90690230324012	6.74459390675104	7.02662163790367	9.20784543606236	10.894652687555	11.2734742489525	0.0151064228329673	2.61073600768574e-07	0.000163058001795638	No
10415228	12891	Cpne6	copine VI	0	0.0714118790865488	0.388600036164258	0.70554573426583	2.83214306279726	3.814601873847	6.31098840299847	6.38240028208502	6.69958843916273	7.0165341372643	9.14313146579573	10.1255902768455	0.0107613052214666	2.80230295976282e-07	0.000163058001795638	No
10469389	277468	Slc39a12	solute carrier family 39 (zinc transporter), member 12	0	-0.190104377818872	0.395898368738582	1.25522089670295	2.49757434995595	2.65022021059826	5.78574819197285	5.59564381415398	6.18164656071143	7.04096908867579	8.2833225419288	8.43596840257111	0.00833295946182445	2.99012787888274e-07	0.000163058001795638	No
10499854	20193	S100a1	S100 calcium binding protein A1	0	-0.0856004739615797	-0.00294692384114192	1.0573463015037	2.36488680731005	2.76892770078851	7.54931780597376	7.46371733201218	7.54637088213262	8.60666410747746	9.91420461328381	10.3182455067623	0.00855372188586126	2.99513454759532e-07	0.000163058001795638	No
10558049	381925	Ppapdc1a	phosphatidic acid phosphatase type 2 domain containing 1A	0	0.259682628462177	0.555138244738042	0.978722949544111	1.76288886407442	2.39983080506687	7.16568153915683	7.42536416761901	7.72081978389487	8.14440448870094	8.92857040323125	9.5655123442237	0.00626207226755112	3.02999598489761e-07	0.000163058001795638	No
10587699	19417	Rasgrf1	RAS protein-specific guanine nucleotide-releasing factor 1	0	-0.190431502276336	-0.123406065820947	0.980936821227379	3.40609522294226	3.96113802757771	6.67522768783936	6.48479618556302	6.55182162201841	7.65616450906674	10.0813229107816	10.6363657154171	0.012445079794666	3.06736029547833e-07	0.000163058001795638	No
10459084	104027	Synpo	synaptopodin	0	0.031368483930315	0.778784046558012	1.64760456859588	2.63906984289491	2.93872258964073	7.16260587261604	7.19397435654636	7.94138991917406	8.81021044121193	9.80167571551095	10.1013284622568	0.00854383572540381	3.07396565618075e-07	0.000163058001795638	No
10408359	22360	Nrsn1	neurensin 1	0	0.106177068278612	0.572443440175315	1.34949104708542	2.16396842980066	2.50256403459967	8.34219277101607	8.44836983929468	8.91463621119138	9.69168381810148	10.5061612008167	10.8447568056157	0.00713918617404057	3.07810667316612e-07	0.000163058001795638	No
10369783	216049	Zfp365	zinc finger protein 365	0	0.446281435153293	1.06656629824788	1.52548977677659	2.60570595859021	2.95697782166181	7.09209984080363	7.53838127595692	8.15866613905151	8.61758961758022	9.69780579939384	10.0490776624654	0.00785413968816733	3.18378388562652e-07	0.000163058001795638	Yes
10423024	75568	Capsl	calcyphosine-like	0	-0.146116445593829	0.103345898658215	0.696541540678131	2.45520126604678	2.84429971975144	5.25962576688427	5.11350932129044	5.36297166554249	5.9561673075624	7.71482703293105	8.10392548663572	0.00882654435343109	3.19752920473846e-07	0.000163058001795638	No
10550263	110891	Slc8a2	solute carrier family 8 (sodium/calcium exchanger), member 2	0	0.00248342340215491	0.537673956475186	1.50656815022703	2.19041481826251	2.77199525599452	7.57833976500248	7.58082318840463	8.11601372147766	9.08490791522951	9.76875458326499	10.350335020997	0.0078417970786156	3.46640714518429e-07	0.000172457982798705	No
10535021	71951	Gpc2	glypican 2 (cerebroglycan)	0	-0.420758090116927	-0.570131568701864	-1.81787130970389	-3.00733834689177	-3.18750192054825	11.2916604653173	10.8709023752003	10.7215288966154	9.47378915561336	8.28432211842549	8.104158544769	-0.00919084332620292	3.75513451351354e-07	0.00017933063086862	No
10404913	67252	Cap2	CAP, adenylate cyclase-associated protein, 2 (yeast)	0	-0.102505365269556	0.101165051246484	0.949879250395696	1.97661027146129	2.32720291613487	9.09520124917422	8.99269588390467	9.19636630042071	10.0450804995699	11.0718115206355	11.4224041653091	0.00713696496237086	3.83448541632399e-07	0.00017933063086862	No
10572212	78816	Gmip	Gem-interacting protein	0	-0.307909466384171	-0.426608485033814	-0.936008229657382	-1.82490024853114	-2.22019811354589	8.80102541544163	8.49311594905746	8.37441693040782	7.86501718578425	6.97612516691049	6.58082730189575	-0.00602459702590482	4.02708695027096e-07	0.00017933063086862	No
10476814	53626	Insm1	insulinoma-associated 1	0	-0.0637544660615355	-0.238752373319461	-0.942118550432847	-1.77923674965812	-2.13944215457926	12.2341730259058	12.1704185598442	11.9954206525863	11.2920544754729	10.4549362762477	10.0947308713265	-0.00622366562451594	4.03433413625653e-07	0.00017933063086862	No
10383813	67900	Mtfp1	mitochondrial fission process 1	0	0.519400579566055	1.25882825162881	1.72054314965316	2.86532002991059	3.25195515961274	6.99665133274809	7.51605191231414	8.25547958437689	8.71719448240125	9.86197136265868	10.2486064923608	0.0085428301582756	4.08753747486145e-07	0.00017933063086862	No
10401841	13371	Dio2	deiodinase, iodothyronine, type II	0	-0.175127422541286	0.309552438067101	0.838381537352715	1.63730787655511	2.19081619928934	7.75120094888171	7.57607352634043	8.06075338694881	8.58958248623443	9.38850882543682	9.94201714817106	0.00637456321682339	4.13204218591291e-07	0.00017933063086862	No
10398211	214305	Hhipl1	hedgehog interacting protein-like 1	0	0.100102922579829	0.630581936576092	1.52443932426447	2.49862681378205	2.68543378998115	6.24367202173675	6.34377494431658	6.87425395831284	7.76811134600122	8.7422988355188	8.92910581171789	0.00789204099283646	4.29413645233618e-07	0.00018248290698907	No
10516823	269587	Epb4.1	erythrocyte protein band 4.1	0	-0.340966990478449	-0.432843383722476	-1.02816292862935	-1.88983172738666	-2.25419785020423	10.3361375005751	9.99517051009668	9.90329411685265	9.30797457194577	8.44630577318846	8.0819396503709	-0.00612934719090519	4.56492846493829e-07	0.000190031450669003	Yes
10568930	69064	1810014F10Rik	RIKEN cDNA 1810014F10 gene	0	0.240378908819576	0.372500529081719	1.17775704462431	2.22163705038655	2.37406281687416	5.44513402883682	5.6855129376564	5.81763455791854	6.62289107346114	7.66677107922337	7.81919684571098	0.006948897329073	4.69764200908018e-07	0.000191645003402435	No
10416960	103978	Gpc5	glypican 5	0	0.123852561249121	0.317595613743929	1.29710398511426	2.0572886163193	2.39419479002923	6.108279674696	6.23213223594512	6.42587528843993	7.40538365981026	8.1655682910153	8.50247446472523	0.00694649530224559	6.37749707087083e-07	0.000251298860901731	No
10526559	11423	Ache	acetylcholinesterase	0	0.564391527265603	0.955067500452658	2.49754789534888	3.72882132537054	3.9170085206968	7.24257672651689	7.80696825378249	8.19764422696955	9.74012462186577	10.9713980518874	11.1595852472137	0.0110972544927935	6.40709897459666e-07	0.000251298860901731	No
10478073	319317	Snhg11	small nucleolar RNA host gene 11	0	-0.214563221896532	-0.0542921092858686	1.03168319900564	2.35461924820429	2.6268419033585	7.25914870289083	7.0445854809943	7.20485659360496	8.29083190189647	9.61376795109512	9.88599060624933	0.00844981585126909	6.52948310020185e-07	0.000251298860901731	No
10518927	16498	Kcnab2	potassium voltage-gated channel, shaker-related subfamily, beta member 2	0	0.630528878084277	1.19664287542269	1.70237975828212	2.72090771305215	3.12261429161179	7.21644012643754	7.84696900452182	8.41308300186023	8.91881988471966	9.93734783948969	10.3390544180493	0.00801599395483941	7.02571504755967e-07	0.000265112907642633	No
10437191	93961	B3galt5	UDP-Gal:betaGlcNAc beta 1,3-galactosyltransferase, polypeptide 5	0	0.123466576952851	0.658219487454911	0.900600339399534	1.88012070777572	2.12287565090576	6.46226355996181	6.58573013691466	7.12048304741672	7.36286389936135	8.34238426773753	8.58513921086758	0.00596223505512863	7.19658845182679e-07	0.000265112907642633	No
10581654	12308	Calb2	calbindin 2	0	-0.293470383415727	0.489169900596455	1.02987777031338	2.03700694368284	2.31243817145255	9.45944650943522	9.1659761260195	9.94861641003168	10.4893242797486	11.4964534531181	11.7718846808878	0.00713858233756339	7.38748628376881e-07	0.000265112907642633	No
10492402	16497	Kcnab1	potassium voltage-gated channel, shaker-related subfamily, beta member 1	0	0.425808708653591	0.422801998065557	1.23799038757143	2.04425428838303	2.41750375601824	7.85704861237631	8.2828573210299	8.27985061044187	9.09503899994774	9.90130290075934	10.2745523683945	0.00655012712018839	7.44954834774379e-07	0.000265112907642633	No
10552857	72961	Slc17a7	solute carrier family 17 (sodium-dependent inorganic phosphate cotransporter), member 7	0	-0.273697603891293	-0.113577173666577	1.3105336542902	2.53267250569547	2.96447555996522	8.90270256425784	8.62900496036655	8.78912539059126	10.213236218548	11.4353750699533	11.8671781242231	0.00944332234936512	7.53826289012291e-07	0.000265112907642633	No
10574220	20312	Cx3cl1	chemokine (C-X3-C motif) ligand 1	0	0.483968257756675	0.837951494075738	2.30893618294714	3.05744836335224	3.62356474974427	7.61263818324774	8.09660644100442	8.45058967732348	9.92157436619488	10.6700865466	11.236202932992	0.00983457898300472	8.0495763736616e-07	0.000275391197938783	No
10607738	56078	Car5b	carbonic anhydrase 5b, mitochondrial	0	-0.0202364326978453	0.45099148962515	1.49579596729125	2.49467256872364	2.61054586894562	6.23545545828919	6.21521902559135	6.68644694791434	7.73125142558044	8.73012802701283	8.84600132723481	0.00800680151643342	8.17098752564572e-07	0.000275391197938783	No
10466659	14544	Gda	guanine deaminase	0	0.934942169105812	1.14195196186375	2.85175534486755	4.11093608382926	4.44180418633425	5.94528630687725	6.88022847598306	7.087238268741	8.7970416517448	10.0562223907065	10.3870904932115	0.0120447164854936	8.40117918832426e-07	0.000275391197938783	No
10556381	320878	Mical2	microtubule associated monoxygenase, calponin and LIM domain containing 2	0	0.0860004886638368	0.662401584466812	1.25075594570617	1.99934615862565	2.28126594308821	8.68791061989279	8.77391110855663	9.3503122043596	9.93866656559895	10.6872567785184	10.969176562981	0.00645701656646379	8.66679993805158e-07	0.000275391197938783	No
10541877	22317	Vamp1	vesicle-associated membrane protein 1	0	0.323507969614599	0.418516409544997	0.690750372334909	1.84091889308402	2.48193828309059	7.95004662025703	8.27355458987163	8.36856302980203	8.64079699259194	9.79096551334105	10.4319849033476	0.00655264816248482	8.73375399897423e-07	0.000275391197938783	Yes
10362186	59012	Moxd1	monooxygenase, DBH-like 1	0	0.152645108494387	0.148285959025086	0.632376287730008	1.87298073773942	2.27886239452415	5.88557188532636	6.03821699382074	6.03385784435144	6.51794817305636	7.75855262306577	8.16443427985051	0.00658607657786874	8.83468525208269e-07	0.000275391197938783	No
10440258	13837	Epha3	Eph receptor A3	0	-0.0851864362160732	-0.514589286278461	-1.46311079206332	-2.2389695566681	-2.47965724628768	9.92953270582279	9.84434626960672	9.41494341954433	8.46642191375947	7.69056314915469	7.44987545953511	-0.00725270962975773	8.86153317054079e-07	0.000275391197938783	No
10429515	23936	Lynx1	Ly6/neurotoxin 1	0	1.22505167235945	0.945986561081337	2.25456620772227	3.76316845264991	4.20199102543835	6.99678906340148	8.22184073576092	7.94277562448281	9.25135527112375	10.7599575160514	11.1987800888398	0.0109389776026963	8.91058881456989e-07	0.000275391197938783	No
10565218	16170	Il16	interleukin 16	0	-0.178520846154003	0.184488954589773	0.596398089502741	1.67037639803107	1.94815534495593	6.2002789111799	6.0217580650259	6.38476786576968	6.79667700068265	7.87065530921098	8.14843425613584	0.00604042922399992	9.13408622209698e-07	0.000278085210087066	No
10442968	50782	Rgs11	regulator of G-protein signaling 11	0	0.323587126429343	0.914831889363402	1.80017781624132	2.62041119455473	2.90618808375075	6.24607863277228	6.56966575920162	7.16091052213568	8.0462564490136	8.86648982732701	9.15226671652302	0.0080143785569456	9.33284443883075e-07	0.00027810732826936	Yes
10602261	15560	Htr2c	5-hydroxytryptamine (serotonin) receptor 2C	0	0.562148870079418	1.07515012284042	2.22775656689821	3.53265836276548	3.53368193930967	6.19630857674815	6.75845744682757	7.27145869958858	8.42406514364637	9.72896693951363	9.72999051605782	0.0100203414447909	9.75473265409513e-07	0.00027810732826936	No
10402761	104885	Tmem179	transmembrane protein 179	0	0.312457656070157	0.381635152449351	0.795917642621204	1.64597100958829	2.07442308255999	7.22694366247454	7.5394013185447	7.60857881492389	8.02286130509575	8.87291467206283	9.30136674503453	0.00553762964678811	9.82203903192557e-07	0.00027810732826936	No
10459138	240332	Slc6a7	solute carrier family 6 (neurotransmitter transporter, L-proline), member 7	0	0.129263522400133	0.262914950759827	1.78621594994456	3.8418162670369	3.60894625411724	6.06533678641634	6.19460030881647	6.32825173717617	7.8515527363609	9.90715305345324	9.67428304053358	0.0116523904785075	9.85581202433631e-07	0.00027810732826936	No
10442829	64337	Gng13	guanine nucleotide binding protein (G protein), gamma 13	0	0.248923918683672	0.707136400749464	2.9494653750312	4.00335184100432	4.52325930867716	5.81991340148437	6.06883732016804	6.52704980223383	8.76937877651557	9.82326524248869	10.3431727101615	0.0131676328117957	9.89354802503055e-07	0.00027810732826936	No
10474129	210622	Pamr1	peptidase domain containing associated with muscle regeneration 1	0	-0.0313190756452206	0.0354184431673632	0.600352904270885	2.10031254956973	2.3798995429954	5.82416711082236	5.79284803517714	5.85958555398972	6.42452001509324	7.92447966039208	8.20406665381775	0.00737320966429991	1.02713655074941e-06	0.00027810732826936	No
10463265	83674	Cnnm1	cyclin M1	0	0.255046328855583	0.593488829362381	1.17588498093765	1.70306981637927	2.29533548675121	6.70430149313686	6.95934782199244	7.29779032249924	7.88018647407451	8.40737130951613	8.99963697988807	0.00595280386968556	1.03196988139506e-06	0.00027810732826936	No
10569870	57264	Retn	resistin	0	-0.18743471246226	0.193481045275834	0.505650083936627	1.54998235343113	2.02286151900597	6.36917073027284	6.18173601781058	6.56265177554867	6.87482081420947	7.91915308370397	8.39203224927881	0.00603777970368812	1.0330788541293e-06	0.00027810732826936	No
10584855	72821	Scn2b	sodium channel, voltage-gated, type II, beta	0	0.537273228987571	1.5799342862144	1.45208608781369	3.16248161297402	3.65814486826888	5.66362860915485	6.20090183814242	7.24356289536925	7.11571469696854	8.82611022212887	9.32177347742373	0.00948751406597457	1.03618771195565e-06	0.00027810732826936	No
10390780	268481	Krt222	keratin 222	0	0.315536938002447	0.31314534993249	1.51064179171253	2.35037108334978	2.65532385875766	6.30254316509861	6.61808010310106	6.6156885150311	7.81318495681114	8.65291424844839	8.95786702385628	0.00760912786236648	1.07909871481998e-06	0.000282084504256267	No
10525134	19415	Rasal1	RAS protein activator like 1 (GAP1 like)	0	-0.298223003650233	0.0137502765702289	1.02299673304254	2.17780777538267	2.37702528330411	6.52445686930065	6.22623386565042	6.53820714587088	7.54745360234318	8.70226464468332	8.90148215260476	0.00778288080155709	1.08662860880949e-06	0.000282084504256267	No
10490923	12349	Car2	carbonic anhydrase 2	0	0.365792178443951	0.666574921573903	1.392713561695	2.15588390173826	2.38984549792201	6.33749833383828	6.70329051228223	7.00407325541219	7.73021189553328	8.49338223557655	8.72734383176029	0.00653707913163021	1.09249317757844e-06	0.000282084504256267	No
10368175	29863	Pde7b	phosphodiesterase 7B	0	-0.344369008951315	0.621778066947211	1.1587743432795	2.09651133165722	2.47717429587906	6.88243748282667	6.53806847387535	7.50421554977388	8.04121182610617	8.97894881448388	9.35961177870572	0.00750191600663688	1.1085752616622e-06	0.00028265897734232	No
10355806	22145	Tuba4a	tubulin, alpha 4A	0	0.229947209691764	0.591521943622516	2.44240697205513	3.77948564045479	3.83933896107351	7.53962109866565	7.76956830835741	8.13114304228816	9.98202807072078	11.3191067391204	11.3789600597392	0.0116566829547152	1.13685045262863e-06	0.000284209334804271	Yes
10475324	12716	Ckmt1	creatine kinase, mitochondrial 1, ubiquitous	0	-0.255400441480266	0.219780237385061	1.34654295050251	2.38421889770068	2.54693616133593	8.8960423872699	8.64064194578963	9.11582262465496	10.2425853377724	11.2802612849706	11.4429785486058	0.00817983223447028	1.14252208324101e-06	0.000284209334804271	No
10361234	15483	Hsd11b1	hydroxysteroid 11-beta dehydrogenase 1	0	0.232982852427583	0.476916181127983	1.37041293063392	2.24115817614194	2.34978864469595	6.04752084307538	6.28050369550296	6.52443702420336	7.4179337737093	8.28867901921732	8.39730948777133	0.00685699331555285	1.20046677702368e-06	0.000292377962961113	No
10569646	12443	Ccnd1	cyclin D1	0	-0.175220027424841	-0.0931590796978021	0.667475578578218	1.97616649434505	2.28891614112882	8.64671027305858	8.47149024563373	8.55355119336077	9.31418585163679	10.6228767674036	10.9356264141874	0.0072901087734638	1.21479885759728e-06	0.000292377962961113	Yes
10347980	64294	Itm2c	integral membrane protein 2C	0	-0.0311938304751127	0.363442817852791	0.731713490389978	1.37488221792262	1.99537410764977	8.94752843359436	8.91633460311925	9.31097125144715	9.67924192398434	10.322410651517	10.9429025412441	0.00544923590254451	1.21836095949086e-06	0.000292377962961113	No
10542875	109163	3010003L21Rik	RIKEN cDNA 3010003L21 gene	0	0.463529589293911	-0.181371368400693	-1.1451572579127	-1.84827052409636	-2.62949512038874	8.45407907579038	8.91760866508429	8.27270770738969	7.30892181787768	6.60580855169402	5.82458395540164	-0.00792421025105343	1.2629246415689e-06	0.000292810580848676	No
10468113	80906	Kcnip2	Kv channel-interacting protein 2	0	-0.718698696470163	0.0300919836664786	1.04997255708254	2.27744331216176	2.75142926421577	7.70699419622428	6.98829549975412	7.73708617989076	8.75696675330683	9.98443750838605	10.4584234604401	0.00912569457342351	1.292303857245e-06	0.000292810580848676	No
10472933	74616	Scrn3	secernin 3	0	0.183329117657626	0.261104685483852	0.748254651901751	1.44879452277281	1.97389545666374	8.09844894291404	8.28177806057167	8.35955362839789	8.84670359481579	9.54724346568685	10.0723443995778	0.00532189091638845	1.3044374853361e-06	0.000292810580848676	No
10387723	70419	2810408A11Rik	RIKEN cDNA 2810408A11 gene	0	0.311645434633107	-0.182017913934386	-1.5050930141901	-2.19689498521308	-2.819056040341	8.42491690906125	8.73656234369436	8.24289899512686	6.91982389487115	6.22802192384817	5.60586086872025	-0.00855727854207968	1.30897187044845e-06	0.000292810580848676	No
10353117	240726	Slco5a1	solute carrier organic anion transporter family, member 5A1	0	0.054863586372722	-0.0272810402902319	-1.08949698670795	-2.05061667955759	-2.28809786914881	9.00303581059794	9.05789939697067	8.97575477030771	7.91353882389	6.95241913104035	6.71493794144913	-0.00714735007338017	1.30984422500362e-06	0.000292810580848676	No
10357888	68507	Ppfia4	protein tyrosine phosphatase, receptor type, f polypeptide (PTPRF), interacting protein (liprin), alpha 4	0	0.101229927919817	0.652872100516547	1.03431508008968	2.09386923075686	2.12513481562329	7.21909556271158	7.3203254906314	7.87196766322812	8.25341064280126	9.31296479346844	9.34423037833486	0.00626913911866313	1.31744260454991e-06	0.000292810580848676	No
10461143	12669	Chrm1	cholinergic receptor, muscarinic 1, CNS	0	-0.25050448703661	-0.238732799548752	0.802309689523882	1.98829716075203	2.61660596911579	7.71946470881295	7.46896022177634	7.4807319092642	8.52177439833683	9.70776186956498	10.3360706779287	0.00813247011018092	1.32147717342752e-06	0.000292810580848676	No
10433887	67451	Pkp2	plakophilin 2	0	0.159584702697058	0.222935388750508	0.610927141648598	1.91234489465548	2.12073716975786	5.8156223874134	5.97520709011046	6.03855777616391	6.426549529062	7.72796728206887	7.93635955717125	0.0062682156793808	1.34203584857701e-06	0.000292810580848676	No
10441361	24001	Tiam2	T-cell lymphoma invasion and metastasis 2	0	-0.526481533363373	-0.913887987508433	-1.95165016139963	-2.61358131431405	-3.07773449059339	10.6058314771247	10.0793499437614	9.69194348961629	8.6541813157251	7.99225016281068	7.52809698653134	-0.00809955928578611	1.35924579035468e-06	0.000292810580848676	No
10357472	12767	Cxcr4	chemokine (C-X-C motif) receptor 4	0	-0.411297376206516	-0.707321871391819	-1.39742356998561	-2.17532403473109	-2.38679782439772	10.8946169102353	10.4833195340288	10.1872950388435	9.49719334024974	8.71929287550426	8.50781908583763	-0.00647453900485162	1.36371238261713e-06	0.000292810580848676	No
10416279	213469	Lgi3	leucine-rich repeat LGI family, member 3	0	-0.116298875106975	0.156123980568164	0.411697989451279	1.81197926742869	2.25330245668698	6.23946806232231	6.12316918721534	6.39559204289048	6.65116605177359	8.051447329751	8.4927705190093	0.00677364602720506	1.40697274421964e-06	0.000294420816407785	No
10424667	223626	4930572J05Rik	RIKEN cDNA 4930572J05 gene	0	0.389305475191267	0.72986302714054	1.21209037540319	1.80664747101546	2.33208610679558	6.34960483793212	6.73891031312338	7.07946786507266	7.5616952133353	8.15625230894758	8.68169094472769	0.00590581202432071	1.41533070798567e-06	0.000294420816407785	No
10359814	100039795	Ildr2	immunoglobulin-like domain containing receptor 2	0	-0.0801012453905603	-0.191494240995254	0.76547116244577	1.93941027954145	2.54937207198184	6.61347044353244	6.53336919814188	6.42197620253719	7.37894160597821	8.55288072307389	9.16284251551428	0.00770613563471438	1.43602290692754e-06	0.000294420816407785	No
10521205	24055	Sh3bp2	SH3-domain binding protein 2	0	0.0870609594312572	-0.00872300871625242	-0.793112882530995	-1.69509479528736	-1.98798231054543	9.39070335522251	9.47776431465377	9.38198034650626	8.59759047269152	7.69560855993515	7.40272104467709	-0.00615906474924143	1.44223500273994e-06	0.000294420816407785	No
10524790	12704	Cit	citron	0	-0.0876800880796482	0.22091350658249	0.790292059704559	1.3881855076403	1.87027398751436	7.21721040927314	7.12953032119349	7.43812391585563	8.0075024689777	8.60539591691344	9.0874843967875	0.00538480319648719	1.44338080403856e-06	0.000294420816407785	Yes
10390211	140486	Igf2bp1	insulin-like growth factor 2 mRNA binding protein 1	0	-0.0718051157204993	-0.630290548957056	-2.10927348285966	-3.32230318654705	-3.30942445489755	8.73196029105003	8.66015517532953	8.10166974209298	6.62268680819038	5.40965710450299	5.42253583615249	-0.0101958387359431	1.46990502757242e-06	0.00029507731589799	No
10361381	64009	Syne1	synaptic nuclear envelope 1	0	0.665438617115047	0.818090616185142	1.73500754617718	2.85117211461096	2.91578814551792	6.48287677925124	7.14831539636629	7.30096739543638	8.21788432542842	9.3340488938622	9.39866492476916	0.00800036629621161	1.47553123941539e-06	0.00029507731589799	Yes
10604799	320940	Atp11c	ATPase, class VI, type 11C	0	0.249125652589264	0.0795256967479823	-0.781835813313421	-1.83833192824253	-2.13781695617035	8.99495208273028	9.24407773531954	9.07447777947826	8.21311626941686	7.15662015448775	6.85713512655993	-0.00688945001711156	1.50615252155699e-06	0.000295462365363285	No
10562204	57780	Fxyd7	FXYD domain-containing ion transport regulator 7	0	-0.299453304136349	-0.340171163800477	1.08774850195372	2.64135355237624	3.03456235818361	7.71583160957762	7.41637830544127	7.37566044577715	8.80358011153134	10.3571851619539	10.7503939677612	0.00991546885757056	1.50642641424559e-06	0.000295462365363285	No
10504817	21812	Tgfbr1	transforming growth factor, beta receptor I	0	-0.599006765445074	-0.812548763848246	-1.65079824408209	-2.57701252106571	-2.73796966308597	10.1358409645459	9.5368341991008	9.32329220069763	8.48504272046379	7.55882844348017	7.39787130145991	-0.00738148227931908	1.53391826577334e-06	0.00029610876236587	No
10572815	74166	Tmem38a	transmembrane protein 38A	0	0.64535645571012	1.05155090792464	1.6298337645252	2.52363978400573	2.82836588729389	8.16457813926498	8.8099345949751	9.21612904718963	9.79441190379018	10.6882179232707	10.9929440265589	0.00726989914819199	1.53875521182381e-06	0.00029610876236587	No
10366546	70574	Cpm	carboxypeptidase M	0	0.0506299352011705	0.430145834444777	1.76910938365728	3.25733754963135	3.05625799306144	6.03436037826182	6.08499031346299	6.46450621270659	7.8034697619191	9.29169792789316	9.09061837132325	0.00979010985518401	1.60725555547746e-06	0.000306116958570266	No
10514520	74519	Cyp2j9	cytochrome P450, family 2, subfamily j, polypeptide 9	0	-0.443517563804108	0.104275980357035	1.00441919294314	1.88558466674947	2.25796594373463	5.21396890387021	4.77045134006611	5.31824488422725	6.21838809681335	7.09955357061968	7.47193484760485	0.00727945445754676	1.63341241190433e-06	0.000306116958570266	No
10594048	320563	Islr2	immunoglobulin superfamily containing leucine-rich repeat 2	0	-0.109044339178238	0.0623421704444009	-0.703177061804483	-1.98730792214011	-2.38436402568724	11.0454550009203	10.9364106617421	11.1077971713647	10.3422779391158	9.05814707878021	8.66109097523307	-0.00713570941824776	1.6357852968016e-06	0.000306116958570266	No
10529636	64293	Stk32b	serine/threonine kinase 32B	0	-0.384005786407281	-0.246618376577025	-0.862809022939413	-1.90045297174656	-2.18067134457281	10.2232235209332	9.83921773452591	9.97660514435616	9.36041449799378	8.32277054918663	8.04255217636038	-0.00608292237918615	1.67407729448238e-06	0.000310434805935015	No
10544501	14056	Ezh2	enhancer of zeste homolog 2 (Drosophila)	0	0.0828793202513616	-0.242009431621897	-1.04850420190309	-1.81756744596771	-1.9881431736787	11.130377999922	11.2132573201734	10.8883685683001	10.081873798019	9.31281055395433	9.14223482624334	-0.00614345105251217	1.77755824327889e-06	0.000326072419373531	No
10434516	78408	Fam131a	family with sequence similarity 131, member A	0	0.51095992256254	1.22072785976566	1.64045369425068	2.49090057752584	2.92023773328035	7.24964515392206	7.7606050764846	8.47037301368771	8.89009884817273	9.7405457314479	10.1698828872024	0.00744726632546194	1.79037704529049e-06	0.000326072419373531	No
10524398	320916	Wscd2	WSC domain containing 2	0	0.0671214031191623	0.670531700938088	1.17287062807154	1.76276881478629	2.15528896389369	6.06513151700013	6.13225292011929	6.73566321793822	7.23800214507167	7.82790033178641	8.22042048089381	0.00592288056403819	1.80708831805766e-06	0.000326203429307435	No
10457614	11829	Aqp4	aquaporin 4	0	0.0602278433972359	1.12902580648245	2.6891042573384	3.85717228911811	3.99407507673355	6.02378327842155	6.08401112181878	7.15280908490399	8.71288753575995	9.88095556753966	10.0178583551551	0.0118788472919613	1.90215774289536e-06	0.000340352751224382	No
10424945	16581	Kifc2	kinesin family member C2	0	-0.0906006534151063	0.911520784448494	1.71193500168607	2.61117052406884	2.83604469418921	7.77189986219658	7.68129920878148	8.68342064664508	9.48383486388265	10.3830703862654	10.6079445563858	0.00835562344521677	1.94212469988733e-06	0.000344482257637407	Yes
10430458	20665	Sox10	SRY-box containing gene 10	0	-0.0623917325867955	0.137889766886383	0.523227568180376	1.33833690276562	1.76675309443919	7.09724821267833	7.03485648009153	7.23513797956471	7.6204757808587	8.43558511544395	8.86400130711752	0.00515369886231472	1.97169724481731e-06	0.000346712762067098	No
10597323	74100	Arpp21	cyclic AMP-regulated phosphoprotein, 21	0	-0.38080356037397	0.250686391458943	0.807322168355723	1.63069909044646	1.97311868692898	8.46269656220649	8.08189300183252	8.71338295366544	9.27001873056222	10.0933956526529	10.4358152491355	0.00622266759242711	2.0111805773359e-06	0.000348502890238664	No
10358259	59125	Nek7	NIMA (never in mitosis gene a)-related expressed kinase 7	0	0.207676121624496	0.778205339264556	1.27867958356637	2.01833424299111	2.22579351600747	7.27106421197145	7.47874033359595	8.04926955123601	8.54974379553782	9.28939845496257	9.49685772797892	0.00614919056043319	2.02999993475587e-06	0.000348502890238664	Yes
10489759	72043	Sulf2	sulfatase 2	0	0.356793332549866	0.456891763442686	0.926062907365566	1.63537130439717	1.93844865243821	8.70041542851545	9.05720876106531	9.15730719195813	9.62647833588101	10.3357867329126	10.6388640809537	0.00514952161044311	2.04954916844243e-06	0.000348502890238664	No
10438639	110197	Dgkg	diacylglycerol kinase, gamma	0	0.802083423320537	0.656960413876437	1.18191515213364	2.31236151810433	2.78039138833818	7.71204846924069	8.51413189256123	8.36900888311713	8.89396362137433	10.024409987345	10.4924398575789	0.00700604606103752	2.05021800316892e-06	0.000348502890238664	No
10430660	18591	Pdgfb	platelet derived growth factor, B polypeptide	0	-0.115169976392436	-0.309145145029567	0.970796248367577	2.10230870441952	2.7895488666947	6.88037860644034	6.76520863004791	6.57123346141078	7.85117485480792	8.98268731085986	9.66992747313504	0.00850373229780267	2.09211305424676e-06	0.000352685306450624	No
10397189	77219	Ptgr2	prostaglandin reductase 2	0	0.350157208714973	0.412062084826435	1.03805394957298	1.80930769778134	1.9906128015186	7.92982950546974	8.27998671418472	8.34189159029618	8.96788345504273	9.73913720325108	9.92044230698834	0.00551233702230674	2.14256978557689e-06	0.000356772533327396	No
10381708	57778	Fmnl1	formin-like 1	0	0.204407189193816	0.841690977619338	1.40455480598291	2.40519724154198	2.40497263928112	6.47613266445693	6.68053985365075	7.31782364207627	7.88068747043984	8.88132990599891	8.88110530373805	0.00695693456324795	2.15133942539806e-06	0.000356772533327396	No
10360053	66425	Pcp4l1	Purkinje cell protein 4-like 1	0	0.0765264280601219	0.713855545691989	0.791860621779005	1.57470128958671	2.29672561852858	5.70647629102371	5.78300271908384	6.4203318367157	6.49833691280272	7.28117758061042	8.00320190955229	0.00592686468515601	2.18100257675417e-06	0.00035877492387606	No
10607169	22067	Trpc5	transient receptor potential cation channel, subfamily C, member 5	0	-0.23593473918536	0.360839204190789	1.08176836703843	2.39894803398202	2.26571529895523	6.0048295720852	5.76889483289984	6.36566877627599	7.08659793912363	8.40377760606722	8.27054487104043	0.00753578841978602	2.21605120313833e-06	0.000361624099532925	No
10505163	100041581	Zkscan16	zinc finger with KRAB and SCAN domains 16	0	0.00418077782836601	0.94349741719222	0.979203478246686	2.20861093943799	2.39870761462666	7.23912698257352	7.24330776040189	8.18262439976574	8.21833046082021	9.44773792201151	9.63783459720018	0.00686725065173292	2.27677331179748e-06	0.00036858430169877	No
10465494	67077	1700019N12Rik	RIKEN cDNA 1700019N12 gene	0	-0.0897860230887231	0.215778750523668	0.576713600216574	1.71595382439721	1.7853883910077	5.67915148163574	5.58936545854701	5.89493023215941	6.25586508185231	7.39510530603295	7.46453987264344	0.00565565829474233	2.32258051258663e-06	0.000372262895369915	No
10489484	20971	Sdc4	syndecan 4	0	0.0517221396173788	0.28180768493378	0.480668878927119	1.45707637087433	1.78098278424393	8.01741776099186	8.06913990060924	8.29922544592564	8.49808663991898	9.47449413186619	9.79840054523579	0.00510304962173928	2.33599620587063e-06	0.000372262895369915	No
10568948	212518	Sprn	shadow of prion protein	0	0.520840495551647	0.685358889258822	1.35218624329961	2.27779309750053	2.3530604673028	7.83452053754763	8.35536103309927	8.51987942680645	9.18670678084723	10.1123136350482	10.1875810048504	0.00642939147797298	2.36372405154985e-06	0.000373761575221037	No
10415021	105501	Abhd4	abhydrolase domain containing 4	0	0.199526870181609	0.298497050283064	1.23466781126386	1.82149923982936	2.13073758558403	8.47277364735947	8.67230051754108	8.77127069764254	9.70744145862333	10.2942728871888	10.6035112329435	0.00605177921747911	2.41015028152315e-06	0.000377408591146908	No
10422312	58187	Cldn10	claudin 10	0	-0.708081974090203	0.0653645250910717	1.44529298559293	2.63976882428609	2.93477609286922	7.28394568462164	6.57586371053144	7.34931020971271	8.72923867021457	9.92371450890773	10.2187217774909	0.0099048424885082	2.42480483847066e-06	0.000377408591146908	No
10474141	20511	Slc1a2	solute carrier family 1 (glial high affinity glutamate transporter), member 2	0	-0.102674997704691	0.463286247758386	0.856427200083303	1.40059701589559	1.92632908421842	9.4418805363363	9.33920553863161	9.90516678409468	10.2983077364196	10.8424775522319	11.3682096205547	0.00535807816011664	2.45208879703097e-06	0.000377408591146908	No
10577792	83436	Plekha2	pleckstrin homology domain-containing, family A (phosphoinositide binding specific) member 2	0	0.241784160987878	0.496907497086807	0.713681007819396	1.42759026576113	1.88595302619008	5.15853369229274	5.40031785328062	5.65544118937955	5.87221470011214	6.58612395805387	7.04448671848282	0.00489124809412297	2.46079726554264e-06	0.000377408591146908	No
10402136	238377	Gpr68	G protein-coupled receptor 68	0	-0.0870791477541619	0.261454914504462	0.445134013726507	1.53879181672299	1.77480040808306	5.9663161404507	5.87923699269654	6.22777105495516	6.41145015417721	7.5051079571737	7.74111654853377	0.00537468665038456	2.55836339155281e-06	0.000379527827031997	No
10489498	52840	Dbndd2	dysbindin (dystrobrevin binding protein 1) domain containing 2	0	0.316826729357115	0.630336173021352	1.06896227575389	1.92779253416313	1.99949515843801	7.12058739119973	7.43741412055684	7.75092356422108	8.18954966695361	9.04837992536286	9.12008254963773	0.00556990938558879	2.584570782334e-06	0.000379527827031997	No
10537157	67861	Akr1b10	aldo-keto reductase family 1, member B10 (aldose reductase)	0	0.323390717682142	0.650456325784651	1.52915497578371	2.13751574212033	2.39487846745791	5.65127783866989	5.97466855635203	6.30173416445454	7.1804328144536	7.78879358079021	8.0461563061278	0.00657984365217753	2.59308486306839e-06	0.000379527827031997	No
10351801	93842	Igsf9	immunoglobulin superfamily, member 9	0	-0.546988085615732	-0.625783204519964	-1.94846727492356	-2.961981162523	-3.00884272230531	9.37400376249232	8.82701567687659	8.74822055797235	7.42553648756876	6.41202259996932	6.36516104018701	-0.00859173330511973	2.59359129037719e-06	0.000379527827031997	No
10463789	18011	Neurl1a	neuralized homolog 1A (Drosophila)	0	0.277469617559624	0.392921610809657	0.837735517855174	1.59607156410329	1.78839318443574	7.233312285331	7.51078190289062	7.62623389614066	8.07104780318617	8.82938384943429	9.02170546976674	0.0049449034523368	2.59971243949656e-06	0.000379527827031997	No
10425335	20972	Syngr1	synaptogyrin 1	0	0.263590135708995	0.487406911332657	1.06747563389394	1.60917494086261	1.93415993900534	9.35800083858782	9.62159097429682	9.84540774992048	10.4254764724818	10.9671757794504	11.2921607775932	0.00519095609207667	2.62819903383979e-06	0.000379527827031997	No
10354432	17912	Myo1b	myosin IB	0	-0.0602763350528726	-0.587470157472756	-1.63893335312265	-2.30969407343368	-2.52607480365574	10.4613750168045	10.4010986817516	9.87390485933171	8.82244166368182	8.15168094337078	7.93530021314873	-0.00740843871864064	2.63413105507807e-06	0.000379527827031997	No
10522503	18595	Pdgfra	platelet derived growth factor receptor, alpha polypeptide	0	-0.816146156028631	0.378216981202668	2.45054246178536	3.86255370001841	4.16676683686967	7.39133007822992	6.57518392220129	7.76954705943258	9.84187254001527	11.2538837782483	11.5580969150996	0.013779307541072	2.63799121924852e-06	0.000379527827031997	No
10543004	330260	Pon2	paraoxonase 2	0	0.282869536192017	0.278616231877314	0.951888800635073	1.61930115763543	1.89633511088011	7.00730162770788	7.2901711638999	7.2859178595852	7.95919042834296	8.62660278534331	8.903636738588	0.00525576488973218	2.67472811332428e-06	0.000379527827031997	No
10542740	16651	Sspn	sarcospan	0	0.212703916625632	0.578886202078551	0.961475713809599	2.09921173466441	2.01263654360283	6.2082112198854	6.42091513651103	6.78709742196395	7.169686933695	8.30742295454981	8.22084776348823	0.00597867064753438	2.67565915517159e-06	0.000379527827031997	No
10585823	665268	1600029O15Rik	ribosomal protein L17 pseudogene	0	-0.0376279797682528	-0.0766861412635613	-0.966959853852375	-1.75012964140817	-1.94612502341251	10.2501959557821	10.2125679760139	10.1735098145186	9.28323610192975	8.50006631437396	8.30407093236961	-0.00594974565731676	2.67928263028766e-06	0.000379527827031997	No
10345675	18143	Npas2	neuronal PAS domain protein 2	0	0.133077964093864	0.81228674878491	1.22681505463939	1.9218686832202	2.19143757989074	4.88383792856291	5.01691589265677	5.69612467734782	6.1106529832023	6.80570661178311	7.07527550845365	0.00602240512064411	2.75634281037587e-06	0.000385837389255526	No
10554574	107769	Tm6sf1	transmembrane 6 superfamily member 1	0	-0.278610404864009	0.190769883939343	0.669269397243736	1.40573192767588	1.73289961236943	7.79856314316236	7.51995273829835	7.9893330271017	8.46783254040609	9.20429507083823	9.53146275553179	0.00538700596901234	2.76165598741577e-06	0.000385837389255526	No
10587604	69519	Rwdd2a	RWD domain containing 2A	0	0.576388136063366	1.01587527795468	1.71339990727059	2.57646401637034	2.73588586525881	5.54673881154616	6.12312694760953	6.56261408950085	7.26013871881675	8.12320282791651	8.28262467680497	0.00726027090159311	2.78091321513151e-06	0.0003858848147092	No
10420935	13850	Ephx2	epoxide hydrolase 2, cytoplasmic	0	-0.0737712015230798	-0.000471031075655048	0.898818083315504	1.7981729925597	1.94953232072944	5.54316132516629	5.46939012364321	5.54269029409063	6.44197940848179	7.34133431772599	7.49269364589573	0.00620482623013691	2.90088570969224e-06	0.000397986531388367	No
10429802	18810	Plec	plectin	0	0.356525273137406	0.0324200279604065	1.121946497857	2.22777375543337	2.47057568448314	6.26697915317283	6.62350442631024	6.29939918113324	7.38892565102983	8.4947529086062	8.73755483765597	0.00724722204925064	2.90714742508416e-06	0.000397986531388367	Yes
10417167	69634	Clybl	citrate lyase beta like	0	-0.126551677378062	-0.157141968069645	1.18859236542783	2.05737423580987	2.46549787702261	7.13534277574097	7.0087910983629	6.97820080767132	8.32393514116879	9.19271701155083	9.60084065276358	0.00771232929976945	2.92816571708956e-06	0.000398191495314619	No
10492699	229445	Ctso	cathepsin O	0	-0.181932165408101	0.191814862807907	0.740625313811226	1.58293358358421	1.70037313279715	7.26992022311467	7.08798805770657	7.46173508592258	8.0105455369259	8.85285380669888	8.97029335591183	0.00543655545273585	2.98195814203059e-06	0.000402821074047285	No
10391762	14615	Gjc1	gap junction protein, gamma 1	0	-0.338063060166744	-0.905264902559667	-1.74556859732301	-2.14212169548281	-2.83179555236654	9.3252841729188	8.98722111275205	8.42001927035913	7.57971557559578	7.18316247743599	6.49348862055225	-0.00724067486733174	3.00736364340871e-06	0.000403580286830598	No
10405343	74257	Tspan17	tetraspanin 17	0	0.011632408453627	0.385187678012734	1.23915000917521	1.88623820321329	2.05181639612997	9.03616428559021	9.04779669404384	9.42135196360294	10.2753142947654	10.9224024888035	11.0879806817202	0.00614110146298766	3.02716757989358e-06	0.000403582773167773	No
10420320	219103	Cenpj	centromere protein J	0	0.200021445089016	-0.407785205243883	-1.202385887543	-1.89677147848414	-2.09872599548474	8.56332143138635	8.76334287647537	8.15553622614247	7.36093554384335	6.66654995290221	6.46459543590161	-0.00648015621794071	3.0976101667146e-06	0.000403710841247755	Yes
10466587	225998	Rorb	RAR-related orphan receptor beta	0	0.419325377561306	0.465272324895673	0.922920854581744	1.75683465008626	1.93718463764248	6.43087520044908	6.85020057801039	6.89614752534476	7.35379605503083	8.18770985053535	8.36805983809157	0.00522532397856667	3.11352162692223e-06	0.000403710841247755	No
10354207	263764	Creg2	cellular repressor of E1A-stimulated genes 2	0	-0.398117981456997	0.486840964169152	1.36970549960892	2.29301813297938	2.44592300812544	7.10483490716946	6.70671692571247	7.59167587133861	8.47454040677838	9.39785304014884	9.5507579152949	0.00784532960781057	3.142455849206e-06	0.000403710841247755	No
10568135	69017	Prrt2	proline-rich transmembrane protein 2	0	0.0732310192877499	0.535490208658581	1.03539286066644	1.70727393203421	1.85719569952142	8.26842773334143	8.34165875262918	8.80391794200002	9.30382059400787	9.97570166537564	10.1256234328629	0.00535809874819458	3.14778554768921e-06	0.000403710841247755	No
10520043	269629	Lhfpl3	lipoma HMGIC fusion partner-like 3	0	0.226317525092345	0.731239100052743	2.11183359325536	2.85977418306279	3.05938418428878	8.93914756079713	9.16546508588947	9.67038666084987	11.0509811540525	11.7989217438599	11.9985317450859	0.00885608765527641	3.14866544599438e-06	0.000403710841247755	No
10486754	327655	Ppip5k1	diphosphoinositol pentakisphosphate kinase 1	0	-0.0279363278973834	0.247345219778756	0.520251988983512	1.34162593787826	1.58686056676823	7.63919169314539	7.61125536524801	7.88653691292414	8.1594436821289	8.98081763102365	9.22605225991362	0.00468954019185835	3.16449668826396e-06	0.000403710841247755	No
10363921	11994	Pcdh15	protocadherin 15	0	-0.150619487731637	0.299897772042868	0.849305104004721	1.68861016465614	1.7554852915167	7.05504789391341	6.90442840618178	7.35494566595628	7.90435299791814	8.74365805856955	8.81053318543011	0.00556630926479848	3.16974726486205e-06	0.000403710841247755	No
10551883	22177	Tyrobp	TYRO protein tyrosine kinase binding protein	0	0.239781945817775	0.269988633243461	-0.706316793484419	-1.76671368470112	-2.24248695843633	8.16529912791158	8.40508107372935	8.43528776115504	7.45898233442716	6.39858544321046	5.92281216947525	-0.00712509151335165	3.20269766832272e-06	0.000403710841247755	No
10361023	19130	Prox1	prospero-related homeobox 1	0	0.391286749915926	0.186466890095961	-0.969748933142826	-1.9029684190431	-2.27992712595206	9.10855539248629	9.49984214240222	9.29502228258226	8.13880645934347	7.2055869734432	6.82862826653423	-0.00748644141571867	3.20625337200394e-06	0.000403710841247755	Yes
10536949	320609	Fam40b	family with sequence similarity 40, member B	0	-0.223596771987036	0.134246827354114	0.589984806459229	1.71253239590652	1.76082540658619	5.77619944289562	5.55260267090858	5.91044627024973	6.36618424935485	7.48873183880214	7.53702484948181	0.00581613684336707	3.23285242631855e-06	0.000404562722650587	No
10361790	66848	Fuca2	fucosidase, alpha-L- 2, plasma	0	0.223199134055129	0.873389362239772	1.39476245772547	2.22580685559605	2.31663386947504	7.89635407691307	8.1195532109682	8.76974343915284	9.29111653463854	10.1221609325091	10.2129879463881	0.00650795182080286	3.28886014891541e-06	0.000405747921309053	No
10578324	102103	Mtus1	mitochondrial tumor suppressor 1	0	0.239946570221809	0.11203927736849	-0.843256495897623	-1.74102999464001	-2.00074572984936	8.63510051371265	8.87504708393446	8.74713979108114	7.79184401781503	6.89407051907264	6.63435478386329	-0.00650497856447173	3.29657102076393e-06	0.000405747921309053	No
10391540	50997	Mpp2	membrane protein, palmitoylated 2 (MAGUK p55 subfamily member 2)	0	0.0823045099772663	0.503217806146758	0.752892566072784	1.3550734016566	1.74001056288858	7.36762755155232	7.44993206152959	7.87084535769908	8.12052011762511	8.72270095320892	9.1076381144409	0.0046929738846905	3.33066478185586e-06	0.000405747921309053	No
10433633	239719	Mkl2	MKL/myocardin-like 2	0	0.217370730627787	0.417544559099605	1.0279719566814	1.56536077667803	1.83931194154489	8.49086609925862	8.70823682988641	8.90841065835823	9.51883805594002	10.0562268759366	10.3301780408035	0.00505236189772613	3.33571143294792e-06	0.000405747921309053	No
10558548	76484	Kndc1	kinase non-catalytic C-lobe domain (KIND) containing 1	0	0.370813787121619	1.16382210214867	1.64478302497892	2.40096285316532	2.73808292741694	5.62331309448178	5.99412688160339	6.78713519663044	7.2680961194607	8.02427594764709	8.36139602189871	0.00717778195723346	3.34178109520153e-06	0.000405747921309053	No
10547022	110595	Timp4	tissue inhibitor of metalloproteinase 4	0	-0.405745915147427	0.35305852087418	1.48931909810742	2.29796030570538	2.54931536991733	8.26163291332502	7.85588699817759	8.6146914341992	9.75095201143244	10.5595932190304	10.8109482832424	0.00815221373917525	3.36827853466287e-06	0.000406545239941143	No
10508253	242667	Dlgap3	discs, large (Drosophila) homolog-associated protein 3	0	0.520147503439074	0.980467268241273	1.24561174938914	2.24708895850947	2.3818761625232	7.67227826894233	8.19242577238141	8.65274553718361	8.91789001833147	9.9193672274518	10.0541544314655	0.00624545965725166	3.48967491203541e-06	0.000418719934445284	No
10476512	20614	Snap25	synaptosomal-associated protein 25	0	0.246466075881859	0.739292158555582	1.1979976789916	1.92212778660559	2.0607962299515	9.12799260816638	9.37445868404824	9.86728476672196	10.325990287158	11.050120394772	11.1887888381179	0.00568554941646291	3.54760684154707e-06	0.000421265425319049	No
10497713	58869	Pex5l	peroxisomal biogenesis factor 5-like	0	0.561475992647	0.439887891023068	1.01276476992138	1.90510494245985	2.16506094364579	6.71364451797663	7.27512051062363	7.1535324089997	7.72640928789801	8.61874946043648	8.87870546162242	0.00571169882988758	3.55219399719955e-06	0.000421265425319049	No
10569707	50918	Myadm	myeloid-associated differentiation marker	0	-0.0768140864211748	-0.0785447253774514	0.501795240787166	1.62077680724442	1.89059051061524	9.06375831180682	8.98694422538565	8.98521358642937	9.56555355259399	10.6845351190512	10.9543488224221	0.00592959239121225	3.58280260683971e-06	0.000422371083874717	No
10350516	19225	Ptgs2	prostaglandin-endoperoxide synthase 2	0	0.838387930503369	0.478365834529933	1.04799937131494	2.84187605651563	4.40080426065975	4.95393797279591	5.79232590329928	5.43230380732584	6.00193734411084	7.79581402931154	9.35474223345566	0.0109497518976669	3.62074840204041e-06	0.000422371083874717	Yes
10423363	11732	Ank	progressive ankylosis	0	0.276566636547042	0.73466909442708	0.896866855610467	1.65943210887547	1.95479524117934	8.15688354881951	8.43345018536655	8.89155264324659	9.05375040442997	9.81631565769498	10.1116787899988	0.00511497856394162	3.6236366152601e-06	0.000422371083874717	No
10469559	76467	Msrb2	methionine sulfoxide reductase B2	0	-0.0661489598612963	0.327901364869836	0.855148988817753	1.56103529656254	1.67891114379925	8.43503208471714	8.36888312485584	8.76293344958697	9.29018107353489	9.99606738127968	10.1139432285164	0.00513255195176998	3.66452030775709e-06	0.000424709575213802	No
10603914	382275	Gm5168	predicted gene 5168	0	-0.264226483446993	-0.470602812090117	-0.690588469534053	-1.54620802111442	-1.7381594412264	7.60099475597116	7.33676827252417	7.13039194388105	6.91040628643711	6.05478673485675	5.86283531474477	-0.00474814300293457	3.73581735465242e-06	0.000430526567232769	No
10568785	12176	Bnip3	BCL2/adenovirus E1B interacting protein 3	0	-0.210173667455932	0.156861212386389	0.584728444721899	1.31385143856571	1.58484134382887	8.57650059083014	8.36632692337421	8.73336180321653	9.16122903555204	9.89035202939585	10.161341934659	0.00492402507475256	3.83193494842687e-06	0.000439122522910175	No
10531919	114664	Hsd17b11	hydroxysteroid (17-beta) dehydrogenase 11	0	0.192031650704211	0.443119327089864	0.962128280406376	1.73175173692669	1.77204086234589	6.37884992172619	6.5708815724304	6.82196924881606	7.34097820213257	8.11060165865288	8.15089078407208	0.00515012079230709	3.9241521298492e-06	0.000447177961702033	No
10590279	245049	Myrip	myosin VIIA and Rab interacting protein	0	0.392527488262313	0.400121332454445	0.855356834032446	1.77135668235068	1.88033109052099	6.62784015883241	7.02036764709473	7.02796149128686	7.48319699286486	8.3991968411831	8.50817124935341	0.00521149088488802	3.9748828987191e-06	0.000450442563155957	No
10420957	19229	Ptk2b	PTK2 protein tyrosine kinase 2 beta	0	0.0385794080174158	0.914318736332641	3.02774550800823	4.02537376482899	4.23836917156488	5.57690287479491	5.61548228281233	6.49122161112755	8.60464838280314	9.6022766396239	9.81527204635979	0.0127388617241006	4.00627311428203e-06	0.000451232719438709	Yes
10349340	226359	C1ql2	complement component 1, q subcomponent-like 2	0	1.60670531202644	1.41050786539148	2.75214300972843	4.0005627527493	4.59971543836486	5.89916210586441	7.50586741789085	7.30966997125589	8.65130511559284	9.89972485861371	10.4988775442293	0.0112402667814399	4.03416401097272e-06	0.000451232719438709	No
10352439	96935	Susd4	sushi domain containing 4	0	0.303916515498114	0.778117224104785	1.53060020931813	2.04654416036317	2.37350664828349	7.92655919814701	8.23047571364512	8.70467642225179	9.45715940746513	9.97310335851018	10.3000658464305	0.0063544370461818	4.04998197700227e-06	0.000451232719438709	No
10491083	320024	Nceh1	arylacetamide deacetylase-like 1	0	1.1554311199171	1.36212749826487	2.44016564925123	3.54584648239061	3.78597546093338	5.66307345620053	6.81850457611763	7.02520095446541	8.10323910545176	9.20891993859114	9.44904891713391	0.0096303439494256	4.07034122839114e-06	0.000451232719438709	No
10470214	227632	Kcnt1	potassium channel, subfamily T, member 1	0	-0.0108445872323655	0.0751350226886824	0.632847230656274	1.33505609513701	1.59488335636766	6.02925440908999	6.01840982185762	6.10438943177867	6.66210163974626	7.364310504227	7.62413776545765	0.00479268313897498	4.12704533413004e-06	0.000453907594634862	No
10428443	67498	Kcnv1	potassium channel, subfamily V, member 1	0	-0.145740564961134	0.761282162902277	1.46041037792243	2.12358745400519	2.41838017268862	6.76447264059805	6.61873207563692	7.52575480350033	8.22488301852048	8.88806009460324	9.18285281328667	0.00708301462875782	4.13897502706561e-06	0.000453907594634862	No
10422512	223267	A2ld1	AIG2-like domain 1	0	0.698350217799623	0.784577906155009	0.997908374024286	2.31662504293158	2.47841658479386	5.6398474480234	6.33819766582302	6.42442535417841	6.63775582204768	7.95647249095497	8.11826403281726	0.00645908132068862	4.27019907584181e-06	0.000464875653906907	No
10539894	23945	Mgll	monoglyceride lipase	0	0.76173957696418	1.19710111119378	1.90807654082374	2.82035678219644	2.9974514984056	7.23764041412943	7.99937999109361	8.43474152532321	9.14571695495317	10.0579971963259	10.235091912535	0.00773928535564321	4.28456823877334e-06	0.000464875653906907	Yes
10599192	74365	Lonrf3	LON peptidase N-terminal domain and ring finger 3	0	0.118737331708476	0.0304448945951208	0.916953899457742	1.55049597502284	1.91187523879469	7.12777914282944	7.24651647453791	7.15822403742456	8.04473304228718	8.67827511785227	9.03965438162413	0.00556268246239209	4.34577857620687e-06	0.000468943284807184	No
10357705	21367	Cntn2	contactin 2	0	-0.366469178915494	-0.47851857762706	-1.66651257856396	-2.31101976828671	-2.51231226618921	11.2353202973941	10.8688511184787	10.7568017197671	9.56880771883018	8.92430052910744	8.72300803120494	-0.00709898613338888	4.36803726411241e-06	0.000468943284807184	Yes
10482528	17996	Neb	nebulin	0	0.0770398259602736	-0.319795445824888	-0.852349656080272	-1.32869469173029	-1.69122729976874	7.8880535396825	7.96509336564278	7.56825809385761	7.03570388360223	6.55935884795221	6.19682623991376	-0.00487425466870301	4.41592656950552e-06	0.000471230970626384	No
10529515	81840	Sorcs2	sortilin-related VPS10 domain containing receptor 2	0	0.313453796227185	1.26950578520431	1.91653809338372	2.73644958832931	2.98037590143497	7.29338932525318	7.60684312148037	8.56289511045749	9.20992741863691	10.0298389135825	10.2737652266882	0.00807222802408883	4.44339820557262e-06	0.000471230970626384	No
10540880	20965	Syn2	synapsin II	0	-0.0742650873019688	0.188392758153244	0.469852432979659	1.30840574580911	1.52854016423987	9.53727279152225	9.46300770422028	9.72566554967549	10.0071252245019	10.8456785373314	11.0658129557621	0.00462907785208983	4.45865169775919e-06	0.000471230970626384	No
10603099	14205	Figf	c-fos induced growth factor	0	0.494097331762418	0.13177567651779	0.677278694775509	2.14130589718072	2.78791465762675	6.65556629759786	7.14966362936028	6.78734197411566	7.33284499237337	8.79687219477858	9.44348095522462	0.00754002089706782	4.50868440055793e-06	0.000473303249621193	No
10568997	64384	Sirt3	sirtuin 3 (silent mating type information regulation 2, homolog) 3 (S. cerevisiae)	0	0.258383328840895	0.506126339132	0.783262761262974	1.34099993025041	1.81019070613155	7.92140149489696	8.17978482373786	8.42752783402896	8.70466425615994	9.26240142514737	9.73159220102851	0.00460279143815799	4.52682274903627e-06	0.000473303249621193	Yes
10361055	226841	Vash2	vasohibin 2	0	0.238798605210073	0.198318371596219	-0.665864003772706	-1.46173039404665	-1.99091405423569	9.48283010466804	9.72162870987812	9.68114847626426	8.81696610089534	8.02109971062139	7.49191605043235	-0.00618796728703794	4.54786924824757e-06	0.000473303249621193	No
10385826	237761	Ankrd43	ankyrin repeat domain 43	0	-0.625637079345857	-0.0457403281198374	0.899165343621529	2.14716533467665	2.23479073648975	6.69078194227358	6.06514486292772	6.64504161415374	7.58994728589511	8.83794727695022	8.92557267876333	0.00789359759329963	4.70717106383094e-06	0.000487395306396058	No
10346374	11761	Aox1	aldehyde oxidase 1	0	0.637772696162855	0.182104180284381	1.47721780934405	2.60567155386913	2.8206330346223	5.77463047449821	6.41240317066107	5.95673465478259	7.25184828384226	8.38030202836734	8.59526350912051	0.00797756235438673	4.73403364019923e-06	0.000487701101983757	No
10565461	109264	Me3	malic enzyme 3, NADP(+)-dependent, mitochondrial	0	-0.434061559771934	0.849435497243026	2.15317813828041	3.08664052876097	3.33656911246231	5.98899890395157	5.55493734417964	6.8384344011946	8.14217704223199	9.07563943271254	9.32556801641388	0.0103834750354787	4.85213683312694e-06	0.000497356216694087	No
10596051	245020	Tmem22	transmembrane protein 22	0	0.0183413772104668	0.573011482073093	0.765315078075997	1.81581088710435	1.79077132132384	6.81859330125238	6.83693467846285	7.39160478332547	7.58390837932838	8.63440418835673	8.60936462257622	0.00541521661042325	4.89872247151538e-06	0.000498774737081825	No
10559649	333182	Cox6b2	cytochrome c oxidase subunit VIb polypeptide 2	0	0.243576292956051	0.245414684292942	0.792904604560074	1.8092788665291	1.79617567224596	7.60390963837559	7.84748593133164	7.84932432266853	8.39681424293566	9.41318850490469	9.40008531062155	0.00537965793080297	4.91487999575678e-06	0.000498774737081825	No
10490602	13628	Eef1a2	eukaryotic translation elongation factor 1 alpha 2	0	0.22831362410478	0.748318265568377	1.32479980451849	1.96432436947142	2.11506509304449	8.41389657841603	8.64221020252081	9.16221484398441	9.73869638293452	10.3782209478875	10.5289616714605	0.00585757457960272	5.01492716809737e-06	0.000502239715666414	Yes
10513139	545622	Ptpn3	protein tyrosine phosphatase, non-receptor type 3	0	0.609479907746026	1.35917785817274	1.39145548288158	2.65226126656893	2.85333047239845	6.14146801584991	6.75094792359593	7.50064587402265	7.53292349873149	8.79372928241884	8.99479848824836	0.0073213641898076	5.04141436187719e-06	0.000502239715666414	No
10481186	192166	Sardh	sarcosine dehydrogenase	0	-0.215711542537008	0.264879700267389	1.11846638842203	1.63454291354343	1.95973749862999	7.08786049961279	6.87214895707578	7.35274019988018	8.20632688803482	8.72240341315623	9.04759799824278	0.0059885227172862	5.06226790347747e-06	0.000502239715666414	No
10593723	94180	Acsbg1	acyl-CoA synthetase bubblegum family member 1	0	-0.364024019832237	0.554683534666237	1.8824383711865	2.64893111235248	2.90451722535352	7.45478398514833	7.09075996531609	8.00946751981456	9.33722235633482	10.1037150975008	10.3593012105018	0.00910135894795917	5.06619829601041e-06	0.000502239715666414	No
10461869	353211	Prune2	prune homolog 2 (Drosophila)	0	0.129435665594548	0.0574495088601399	0.985159685790967	2.04234625421225	2.01339673127181	6.97466758293573	7.10410324853028	7.03211709179587	7.9598272687267	9.01701383714798	8.98806431420755	0.00636504070321228	5.11944543709465e-06	0.000502239715666414	No
10361246	14373	G0s2	G0/G1 switch gene 2	0	0.0570019914492628	0.358489061511629	0.816168327486814	1.25180612269681	1.6584730356612	7.27160990541314	7.32861189686241	7.63009896692477	8.08777823289996	8.52341602810995	8.93008294107434	0.00452769562952576	5.12835609882078e-06	0.000502239715666414	No
10514049	18028	Nfib	nuclear factor I/B	0	-0.103579413169264	-0.35431623524034	-0.870423148564235	-1.44807089166259	-1.61824420594636	11.2051660957361	11.1015866825668	10.8508498604958	10.3347429471719	9.75709520407351	9.58692188978973	-0.00464972713523058	5.12837328689257e-06	0.000502239715666414	No
10517967	74202	Fblim1	filamin binding LIM protein 1	0	0.292749430802953	0.152420108034967	-0.726302656514179	-1.78762014132407	-1.91191055979785	8.40662578394762	8.69937521475057	8.55904589198259	7.68032312743344	6.61900564262355	6.49471522414977	-0.00648487969584636	5.15984739136886e-06	0.000502239715666414	No
10588091	68121	Cep70	centrosomal protein 70	0	0.0986701783057864	-0.339844156749486	-1.01077639515325	-2.01581870416678	-1.88513038519539	8.99117953686019	9.08984971516597	8.6513353801107	7.98040314170694	6.97536083269341	7.10604915166479	-0.00615032081987866	5.17062164378601e-06	0.000502239715666414	Yes
10569702	81905	Cacng8	calcium channel, voltage-dependent, gamma subunit 8	0	-0.216428069757884	0.414996709763253	0.706066611372064	1.32904794504755	1.71059340395708	8.34965181730343	8.13322374754554	8.76464852706668	9.05571842867549	9.67869976235098	10.0602452212605	0.00501449201096769	5.35153165373428e-06	0.000513767439326793	No
10494817	18049	Ngf	nerve growth factor	0	-0.0599115591733472	0.423432738975897	0.597718810740825	1.19868983746905	1.74156967533166	6.79892943044447	6.73901787127112	7.22236216942036	7.39664824118529	7.99761926791352	8.54049910577613	0.00472031827008138	5.37979639089534e-06	0.000513767439326793	No
10347427	269209	Stk36	serine/threonine kinase 36 (fused homolog, Drosophila)	0	-0.234295747260804	-0.650936581795222	-1.12203490938379	-2.18981776532565	-2.02486097218191	9.01835056603428	8.78405481877348	8.36741398423906	7.89631565665049	6.82853280070863	6.99348959385237	-0.00603973254236829	5.3860072609358e-06	0.000513767439326793	No
10540472	20893	Bhlhe40	basic helix-loop-helix family, member e40	0	0.0243692250534293	0.223671048106098	0.839942778405089	1.3597513811664	1.60596515722198	7.00192822638639	7.02629745143982	7.22559927449249	7.84187100479148	8.36167960755279	8.60789338360837	0.00469570963510362	5.39511284830019e-06	0.000513767439326793	No
10553403	53415	Htatip2	HIV-1 tat interactive protein 2, homolog (human)	0	-0.183296331887854	0.00936271921448384	0.771799230542636	1.39989694584139	1.68467345200787	6.78357008837503	6.60027375648718	6.79293280758952	7.55536931891767	8.18346703421643	8.4682435403829	0.00529596213591973	5.41523676121485e-06	0.000513767439326793	No
10394685	18217	Ntsr2	neurotensin receptor 2	0	0.0220013847704115	0.696958081484054	1.09886381533797	1.54226514121023	2.0695728971526	6.29497609266322	6.31697747743363	6.99193417414727	7.39383990800119	7.83724123387345	8.36454898981582	0.00550633916119301	5.50565154288085e-06	0.000517300393165787	No
10493798	67860	S100a16	S100 calcium binding protein A16	0	-0.542858844715016	-0.0280627968862603	0.989057031754817	1.74183860747505	2.13065994317911	7.9864052850637	7.44354644034868	7.95834248817744	8.97546231681851	9.72824389253875	10.1170652282428	0.00705276015933832	5.50568944643696e-06	0.000517300393165787	No
10406171	72948	Tppp	tubulin polymerization promoting protein	0	0.40463326601192	1.31939247121876	1.93308209173883	2.64671008543439	3.00600281607984	7.56708681560683	7.97172008161875	8.88647928682559	9.50016890734566	10.2137969010412	10.5730896316867	0.00786419495765984	5.54346164228543e-06	0.000517300393165787	No
10507826	170638	Hpcal4	hippocalcin-like 4	0	0.033871402180579	1.40634513593345	2.17147919343208	3.03242724470216	3.37557577609759	7.57260096118386	7.60647236336444	8.97894609711731	9.74408015461594	10.605028205886	10.9481767372814	0.00945429373642473	5.55391636941403e-06	0.000517300393165787	No
10571696	12367	Casp3	caspase 3	0	0.158043708935592	-0.03218829283432	-0.36154864695218	-1.30678797623261	-1.6167208938746	11.2904800802731	11.4485237892087	11.2582917874387	10.9289314333209	9.98369210404045	9.67375918639846	-0.00500949817232183	5.63543665488973e-06	0.000522507440392912	Yes
10540075	232232	Hdac11	histone deacetylase 11	0	-0.478607703414335	-0.0557435013052991	0.510292038918541	1.49253530710446	1.76838325435087	8.05610904272462	7.57750133931028	8.00036554141932	8.56640108164316	9.54864434982908	9.82449229707549	0.00597918662228423	5.82947538496617e-06	0.000538052664717375	No
10596718	76257	Slc38a3	solute carrier family 38, member 3	0	-0.268338043029036	0.080311052310897	1.72351746150689	2.27815296650937	2.80292757027764	7.7171767926151	7.44883874958606	7.797487844926	9.44069425412199	9.99532975912448	10.5201043628927	0.00864399872862254	5.88180874169708e-06	0.000539698119151953	No
10489629	104010	Cdh22	cadherin 22	0	0.485516956174372	0.566996411643292	0.925414249630277	1.54043149245576	2.0026858737932	7.06294187515123	7.5484588313256	7.62993828679452	7.98835612478151	8.60337336760699	9.06562774894443	0.00492510025197657	5.90021965736276e-06	0.000539698119151953	No
10416057	12759	Clu	clusterin	0	0.249371930960605	0.220016583918094	1.17938180678575	1.6236358485923	2.04034897399903	9.06963171323943	9.31900364420004	9.28964829715753	10.2490135200252	10.6932675618317	11.1099806872385	0.00561626730739522	5.99005306514761e-06	0.000545469207245005	No
10423599	17181	Matn2	matrilin 2	0	0.482834990262213	0.84811751995903	0.933894969743532	1.91262610012457	2.11442625421726	5.85509703721691	6.33793202747912	6.70321455717594	6.78899200696044	7.76772313734148	7.96952329143417	0.00543378737434893	6.14467037998728e-06	0.00055019857077187	No
10436442	56306	Fam60a	family with sequence similarity 60, member A	0	-0.0850919259299285	-0.454484624316203	-1.62222061692066	-2.12212023418579	-2.38306607302176	11.1401343856515	11.0550424597216	10.6856497613353	9.51791376873085	9.01801415146572	8.75706831262975	-0.00694918753358575	6.1487920428804e-06	0.00055019857077187	No
10499285	12032	Bcan	brevican	0	-0.305037854884093	0.503330841187298	1.5632080665121	2.14447332309201	2.46988064382039	8.55320220361322	8.24816434872913	9.05653304480052	10.1164102701253	10.6976755267052	11.0230828474336	0.00757337785976515	6.16513096794106e-06	0.00055019857077187	No
10561942	243911	Kirrel2	kin of IRRE like 2 (Drosophila)	0	-0.1479079051054	0.0542411995210834	0.529097797455481	1.20526671418534	1.49094441276852	6.23047290954014	6.08256500443474	6.28471410906122	6.75957070699562	7.43573962372548	7.72141732230865	0.00459945381943531	6.1728055297102e-06	0.00055019857077187	No
10556509	233744	Spon1	spondin 1, (f-spondin) extracellular matrix protein	0	-0.35661898952766	0.377707604325588	1.34155151642499	1.96999648652175	2.23793181388082	6.79866833000419	6.44204934047653	7.17637593432978	8.14021984642919	8.76866481652594	9.03660014388502	0.00704769485069192	6.18840510304771e-06	0.00055019857077187	No
10357878	11539	Adora1	adenosine A1 receptor	0	0.253377657545352	0.289505743056498	0.552165468067871	1.29547337486932	1.81206492654508	8.56547936998089	8.81885702752624	8.85498511303738	9.11764483804876	9.8609527448502	10.377544296526	0.00471069823465262	6.2038273986435e-06	0.00055019857077187	No
10433445	268860	Abat	4-aminobutyrate aminotransferase	0	-0.333093015475583	0.439572900766288	1.36437550678533	2.03342277632385	2.24598538105603	8.38786125160653	8.05476823613095	8.82743415237282	9.75223675839186	10.4212840279304	10.6338466326626	0.00707441566418214	6.25529807180246e-06	0.000552179169558949	No
10514590	67299	Dock7	dedicator of cytokinesis 7	0	0.159337721178531	-0.116973570820724	-0.741899535180726	-1.2819945761299	-1.5747019147933	10.0085737748945	10.167911496073	9.89160020407377	9.26667423971377	8.72657919876459	8.4338718601012	-0.00482616527108809	6.28653025089737e-06	0.000552179169558949	No
10437639	13731	Emp2	epithelial membrane protein 2	0	-0.559526046574039	0.00563107828254772	1.45768320908907	2.27965023385192	2.59259544898085	7.69979149053457	7.14026544396053	7.70542256881711	9.15747469962363	9.97944172438649	10.2923869395154	0.0086354362223008	6.30737064943795e-06	0.000552179169558949	No
10471424	98952	Fam102a	family with sequence similarity 102, member A	0	0.466353776852014	0.778100579259503	1.13612192671967	1.78181734817434	2.04962815001007	9.09378483957039	9.5601386164224	9.87188541882989	10.2299067662901	10.8756021877447	11.1434129895805	0.00519919533209768	6.42283602830447e-06	0.000558933415657695	No
10412607	66082	Abhd6	abhydrolase domain containing 6	0	0.221384846134448	0.666386983191288	0.924233397733159	1.61121728336711	1.77643943451105	8.86520026740472	9.08658511353917	9.53158725059601	9.78943366513788	10.4764175507718	10.6416397019158	0.00481454609713576	6.43932506518082e-06	0.000558933415657695	No
10423921	170719	Oxr1	oxidation resistance 1	0	0.00883495516559663	0.882241611209446	1.47571860306823	2.05748107387358	2.36529290013641	7.90355295864703	7.91238791381263	8.78579456985648	9.37927156171526	9.96103403252061	10.2688458587834	0.00662790348250929	6.52908798843773e-06	0.000562315085533465	Yes
10393662	18164	Nptx1	neuronal pentraxin 1	0	0.174648810456887	0.265426531805685	0.39640613742657	1.41320808868314	1.99850024133873	8.49395594906748	8.66860475952436	8.75938248087316	8.89036208649405	9.90716403775062	10.4924561904062	0.00534195450937052	6.55082141994122e-06	0.000562315085533465	No
10411171	218461	Pde8b	phosphodiesterase 8B	0	-0.169038665757789	0.136923533578823	0.486105998712373	1.62592783389575	1.61543011481894	6.02922816667736	5.86018950091957	6.16615170025618	6.51533416538973	7.65515600057311	7.6446582814963	0.00535669159803484	6.58959010404023e-06	0.000562315085533465	No
10416175	18039	Nefl	neurofilament, light polypeptide	0	0.705254831995285	1.53122991609185	2.46692651605768	3.49986338926544	3.55961036052175	7.51731696026846	8.22257179226374	9.04854687636031	9.98424347632614	11.0171803495339	11.0769273207902	0.00953722776453785	6.61127889261175e-06	0.000562315085533465	No
10423593	114128	Laptm4b	lysosomal-associated protein transmembrane 4B	0	0.358813103840349	0.756357892715892	0.959210452342651	1.61039288596427	1.93656895573027	9.00019953059457	9.35901263443492	9.75655742331047	9.95940998293723	10.6105924165588	10.9367684863248	0.00490241695212911	6.61612023374996e-06	0.000562315085533465	No
10444665	51793	Ddah2	dimethylarginine dimethylaminohydrolase 2	0	0.0426777920601999	-0.158821628685565	-0.750527751113539	-1.35400465090952	-1.51828077085149	11.2600062334428	11.302684025503	11.1011846047573	10.5094784823293	9.90600158253331	9.74172546259135	-0.0046429094513662	6.64573134688927e-06	0.00056248808304501	Yes
10592802	71764	C2cd2l	C2 calcium-dependent domain containing 2-like	0	0.451073711786051	0.717607078683947	1.05433684673618	1.61018610693283	2.01973883809627	8.06214015174547	8.51321386353152	8.77974723042941	9.11647699848165	9.6723262586783	10.0818789898417	0.0049807870451442	6.70834068458148e-06	0.000564060779625126	No
10549282	16439	Itpr2	inositol 1,4,5-triphosphate receptor 2	0	-0.442533918393806	-0.0563867261108495	0.664419871214572	1.41150392673678	1.7531099322829	6.99691801545789	6.55438409706409	6.94053128934704	7.66133788667247	8.40842194219467	8.7500279477408	0.00579777438469654	6.75148813066056e-06	0.000564060779625126	No
10416251	13655	Egr3	early growth response 3	0	0.407605706285042	0.641570004235032	1.10737921113306	1.51621566262836	2.51560402358577	6.61539452871486	7.0230002349999	7.25696453294989	7.72277373984792	8.13161019134322	9.13099855230063	0.00593199734799658	6.76702662094221e-06	0.000564060779625126	No
10386965	216831	Arhgap44	Rho GTPase activating protein 44	0	0.504169470782203	0.63933715628997	1.11402263920715	1.8238440202895	1.98376138413136	7.61395960860035	8.11812907938255	8.25329676489032	8.7279822478075	9.43780362888985	9.59772099273171	0.00517724810990341	6.77962466464267e-06	0.000564060779625126	No
10357300	269109	Dpp10	dipeptidylpeptidase 10	0	-0.194150122285158	0.461284583384873	1.18760829785262	1.88324855923868	1.96935686911783	6.51616518600407	6.32201506371891	6.97744976938894	7.70377348385668	8.39941374524274	8.48552205512189	0.00616582231355816	6.80257632060893e-06	0.000564060779625126	No
10601598	73061	3110007F17Rik	RIKEN cDNA 3110007F17 gene	0	-0.0132752783591421	-0.0290039917948341	-0.756071279975634	-1.21825576675953	-1.7915930449592	8.3407625101115	8.32748723175236	8.31175851831666	7.58469123013586	7.12250674335197	6.5491694651523	-0.00502649425827311	6.85839882259194e-06	0.000564248820859891	No
10565910	27276	Plekhb1	pleckstrin homology domain containing, family B (evectins) member 1	0	-0.0428551958918835	0.199674805236693	1.01476225473791	1.6836052133517	1.74687990573938	7.10414401892808	7.0612888230362	7.30381882416477	8.11890627366599	8.78774923227978	8.85102392466746	0.00548108209619953	6.8853077382983e-06	0.000564248820859891	No
10484276	18012	Neurod1	neurogenic differentiation 1	0	0.37616364702618	-0.0157476260049219	-0.875124099401878	-1.34166818017846	-1.98876436002985	10.5558834741391	10.9320471211653	10.5401358481342	9.68075937473725	9.21421529396066	8.56711911410928	-0.00603441909025613	6.88783000265285e-06	0.000564248820859891	No
10563253	22342	Lin7b	lin-7 homolog B (C. elegans)	0	0.569382773635045	1.15111137816759	1.94678655896528	2.71771824829355	2.84673794181054	7.31126259063491	7.88064536426995	8.4623739688025	9.25804914960019	10.0289808389285	10.1580005324454	0.00756749027530162	7.03132189091448e-06	0.000572355725504273	No
10387944	216874	Camta2	calmodulin binding transcription activator 2	0	-0.0872591993421139	0.223585239890815	0.556223991655093	1.18000634156674	1.42468958282057	9.2194801363732	9.13222093703108	9.44306537626401	9.77570412802829	10.3994864779399	10.6441697191938	0.00424764668695376	7.04291043737487e-06	0.000572355725504273	No
10564646	64176	Sv2b	synaptic vesicle glycoprotein 2 b	0	0.156474639782759	1.66400675621924	3.04501125614733	3.74130353242046	4.33313941710603	6.26982531090142	6.42629995068418	7.93383206712066	9.31483656704875	10.0111288433219	10.6029647280074	0.0118978594963882	7.09670752212465e-06	0.00057443904776309	No
10549388	19227	Pthlh	parathyroid hormone-like peptide	0	0.419404930266056	1.02985402609907	1.34745733104015	1.91682422531202	2.38927859755479	5.34412520282461	5.76353013309066	6.37397922892368	6.69158253386476	7.26094942813663	7.7334038003794	0.00591297382267204	7.12831594851854e-06	0.000574716951454076	No
10570450	244310	Dlgap2	discs, large (Drosophila) homolog-associated protein 2	0	0.318295076989916	0.502112915903774	1.00006789399715	1.48840343677309	1.7736100783087	8.12753725074256	8.44583232773248	8.62965016664634	9.12760514473971	9.61594068751566	9.90114732905126	0.00464795915760815	7.16334517241513e-06	0.000575267381208361	No
10459620	80718	Rab27b	RAB27b, member RAS oncogene family	0	0.619986244803479	0.751517121352588	1.73147416078238	3.0460031625214	2.74308213548397	4.34369043239708	4.96367667720056	5.09520755374967	6.07516459317946	7.38969359491848	7.08677256788105	0.00801410214222609	7.19356371796492e-06	0.000575428677329602	No
10360684	13849	Ephx1	epoxide hydrolase 1, microsomal	0	0.653155314813609	1.55246744145288	2.16256096406862	3.11439482177958	3.30093415429482	6.51817406539223	7.17132938020584	8.0706415068451	8.68073502946085	9.63256888717181	9.81910821968705	0.0085872696080673	7.33457367596531e-06	0.000584416538446642	No
10361956	17761	Mtap7	microtubule-associated protein 7	0	0.231239723151306	1.30758192623538	1.53114559166896	2.37955911156714	2.71891884480104	6.20266463746888	6.43390436062019	7.51024656370426	7.73381022913784	8.58222374903602	8.92158348226992	0.00717994507700976	7.4413675803089e-06	0.000589169929599218	Yes
10511429	12319	Car8	carbonic anhydrase 8	0	-0.0926571863362859	0.417066409959567	2.09050972687144	2.92481786071759	2.97918122951758	6.46470477624289	6.37204758990661	6.88177118620246	8.55521450311433	9.38952263696049	9.44388600576047	0.00937576320463729	7.45199734467096e-06	0.000589169929599218	No
10355984	20720	Serpine2	serine (or cysteine) peptidase inhibitor, clade E, member 2	0	0.226800434826403	1.33470057867263	2.74077390917426	3.46115218980356	3.75569480511319	7.37635593518719	7.60315637001359	8.71105651385981	10.1171298443614	10.8375081249907	11.1320507403004	0.0105597785388502	7.55257243040526e-06	0.00059177472427945	No
10571207	66959	Dusp26	dual specificity phosphatase 26 (putative)	0	-0.106077781890161	0.0176527370287367	0.819670533469929	1.63529763876566	1.67594320045265	7.82509446414832	7.71901668225816	7.84274720117706	8.64476499761825	9.46039210291399	9.50103766460097	0.0054859783659034	7.57536512470408e-06	0.00059177472427945	No
10550605	72205	Eml2	echinoderm microtubule associated protein like 2	0	-0.279844655801053	-0.0315579390610186	0.591458819076207	1.60475695057264	1.63763444686244	8.45609334273501	8.17624868693395	8.42453540367399	9.04755216181121	10.0608502933076	10.0937277895974	0.00561625823899823	7.58268284401722e-06	0.00059177472427945	Yes
10557177	18751	Prkcb	protein kinase C, beta	0	-0.346701323587823	0.781924821931499	1.82829374328769	2.54440421872615	2.80962973168044	8.13741223011277	7.79071090652495	8.91933705204427	9.96570597340046	10.6818164488389	10.9470419617932	0.00860397069800808	7.60098920292264e-06	0.00059177472427945	Yes
10462091	16601	Klf9	Kruppel-like factor 9	0	0.341908708868663	0.188285423944922	0.472692206759772	1.76310715879115	2.1287091473634	6.95627105508104	7.2981797639497	7.14455647902596	7.42896326184081	8.71937821387218	9.08498020244444	0.00590509876009849	7.64557320920338e-06	0.000592800308449577	No
10603746	109731	Maob	monoamine oxidase B	0	0.325447706166283	0.504117435311667	0.755663720746917	1.71526556360926	1.72447189090375	5.32681337905672	5.652261085223	5.83093081436839	6.08247709980364	7.04207894266598	7.05128526996047	0.00484326876517896	7.67228558832672e-06	0.000592800308449577	No
10560624	11816	Apoe	apolipoprotein E	0	-0.919017797373703	0.184241172884345	1.68451359935311	2.7989958344396	3.03985510964949	10.0848111006329	9.16579330325921	10.2690522735173	11.769324699986	12.8838069350725	13.1246662102824	0.0104742621450091	7.87766663057196e-06	0.000606347620589075	No
10566529	12751	Tpp1	tripeptidyl peptidase I	0	-0.0383793412041307	0.0836278436972027	0.529970083450294	1.12147797686539	1.45584704135784	6.46896105326887	6.43058171206473	6.55258889696607	6.99893113671916	7.59043903013426	7.92480809462671	0.00427342521252241	7.90707260891725e-06	0.000606347620589075	No
10380303	72605	Car10	carbonic anhydrase 10	0	-0.855840804639787	0.409777976308003	1.43921945388334	2.79914131162382	2.79252631568703	7.75604436440027	6.90020355976048	8.16582234070827	9.19526381828361	10.5551856760241	10.5485706800873	0.00976726055379402	8.01955854864044e-06	0.000610197609055832	No
10497399	18583	Pde7a	phosphodiesterase 7A	0	0.121510106593059	-0.036003555700967	-0.761569137990646	-1.41020987265133	-1.56861962583619	9.63135957352081	9.75286968011386	9.59535601781984	8.86979043553016	8.22114970086948	8.06273994768461	-0.00499150643609781	8.02906970502249e-06	0.000610197609055832	Yes
10467206	53412	Ppp1r3c	protein phosphatase 1, regulatory (inhibitor) subunit 3C	0	-0.20631927739681	0.489819372604302	1.65848997324594	2.38081815497984	2.45563387476399	7.55416772809513	7.34784845069832	8.04398710069944	9.21265770134107	9.93498588307498	10.0098016028591	0.00774227763584031	8.06366982720405e-06	0.000610197609055832	No
10510643	269608	Plekhg5	pleckstrin homology domain containing, family G (with RhoGef domain) member 5	0	0.158296169764648	0.59799930709877	0.655442021534574	1.32440476036511	1.74204928291795	7.17272561220754	7.33102178197219	7.77072491930631	7.82816763374211	8.49713037257265	8.91477489512549	0.00450542205001462	8.07693668227643e-06	0.000610197609055832	No
10415132	67272	Cmtm5	CKLF-like MARVEL transmembrane domain containing 5	0	-0.35587332284661	-0.381524119801535	0.66677473620237	2.07635751274819	2.20290146029576	6.45584405313622	6.09997073028961	6.07431993333468	7.12261878933859	8.5322015658844	8.65874551343198	0.00766324084614735	8.19792578152923e-06	0.000617052730965436	No
10423505	69574	Cmbl	carboxymethylenebutenolidase-like (Pseudomonas)	0	0.646606299584166	0.936989123075636	1.89875965146073	3.36175215111476	2.94915895396197	5.96582425151662	6.61243055110079	6.90281337459226	7.86458390297735	9.32757640263138	8.9149832054786	0.00866150319037179	8.43845786809747e-06	0.000632822292622986	Yes
10459530	338360	B430212C06Rik	RIKEN cDNA B430212C06 gene	0	-0.343765594653792	0.278630080442984	0.674327062860456	1.23638234062435	1.67583617877244	5.27556083180895	4.93179523715516	5.55419091225193	5.94988789466941	6.5119431724333	6.95139701058139	0.00507126168631492	8.49437817126242e-06	0.000634300445520803	No
10506594	329910	Acot11	acyl-CoA thioesterase 11	0	0.259660138149425	0.0600066425103485	0.831845784479934	1.77302757702086	1.83862794094663	6.57697787597305	6.83663801412247	6.63698451848339	7.40882366045298	8.3500054529939	8.41560581691967	0.00552436639825673	8.59542490073921e-06	0.000634300445520803	No
10584561	71566	9030425E11Rik	RIKEN cDNA 9030425E11 gene	0	-0.0291824284917528	-0.0251153304108644	-0.555121473999721	-1.15179037952668	-1.55530777345451	10.5898081777054	10.5606257492136	10.5646928472945	10.0346867037057	9.43801779817869	9.03450040425086	-0.00446802019409181	8.63297957249508e-06	0.000634300445520803	No
10385365	72290	Lsm11	U7 snRNP-specific Sm-like protein LSM11	0	0.205820816753336	0.186104436655789	0.462094175829693	1.46485675227904	1.6618498161958	8.10296601503814	8.30878683179148	8.28907045169393	8.56506019086784	9.56782276731719	9.76481583123395	0.00476617741067561	8.63722304414311e-06	0.000634300445520803	No
10379034	68385	Tlcd1	TLC domain containing 1	0	0.745212968729085	0.636769556862298	1.78919921018691	2.61680600981844	2.70687592999944	8.00714812015182	8.7523610888809	8.64391767701412	9.79634733033873	10.6239541299703	10.7140240501513	0.00731840802750768	8.64317367834543e-06	0.000634300445520803	No
10518484	230903	Fbxo44	F-box protein 44	0	0.417836497071016	0.450195372111419	1.02163999822137	1.8557182600665	1.84417328404205	7.8742531964043	8.29208969347532	8.32444856851572	8.89589319462567	9.72997145647081	9.71842648044636	0.00518044817778697	8.64474575226901e-06	0.000634300445520803	No
10541114	70727	Rasgef1a	RasGEF domain family, member 1A	0	-0.00858432561136713	1.49197743113649	2.62128905315932	3.63977362764783	3.74818666077147	5.9611814193695	5.95259709375814	7.45315885050599	8.58247047252882	9.60095504701733	9.70936808014097	0.010946919521195	8.80350894429703e-06	0.00064363432059416	No
10366229	108030	Lin7a	lin-7 homolog A (C. elegans)	0	0.50686373787867	1.39724028283628	1.64814756136042	2.6406438597734	2.8006364576344	7.49640253594137	8.00326627382004	8.89364281877765	9.1445500973018	10.1370463957148	10.2970389935758	0.00728916984199196	8.83877327239326e-06	0.000643904632893849	No
10555510	207728	Pde2a	phosphodiesterase 2A, cGMP-stimulated	0	-0.388686925039559	-0.115990299749722	0.477449494258316	1.34960117093413	1.61295974442005	8.95799726166456	8.569310336625	8.84200696191483	9.43544675592287	10.3075984325987	10.5709570060846	0.00542716510335649	8.89362646818109e-06	0.000645473830864172	No
10347503	12570	Cdk5r2	cyclin-dependent kinase 5, regulatory subunit 2 (p39)	0	0.298239422882368	0.681488424040458	1.182869015309	1.84369137967385	1.89922875313117	8.57362263934318	8.87186206222555	9.25511106338364	9.75649165465218	10.417314019017	10.4728513924744	0.00524750562563754	8.92360134835261e-06	0.000645473830864172	No
10467749	72832	Crtac1	cartilage acidic protein 1	0	-0.022667503780383	0.139940708664588	0.918139521573618	1.50729978322947	1.62558685267036	8.3490719503316	8.32640444655122	8.48901265899619	9.26721147190522	9.85637173356107	9.97465880300196	0.00503601475338392	8.95900930520522e-06	0.000645745130062106	No
10504902	68016	Murc	muscle-related coiled-coil protein	0	-0.383938100123022	-0.264661666709967	-0.889208564444402	-1.44718838664472	-1.79834427206687	9.37039292923913	8.98645482911611	9.10573126252916	8.48118436479473	7.92320454259441	7.57204865717226	-0.00473414420793597	9.02981241689922e-06	0.000646865873703023	No
10410460	76980	Ube2ql1	ubiquitin-conjugating enzyme E2Q family-like 1	0	0.100318982248	0.170932512607754	0.756831581763944	1.44011987559317	1.51033890285686	8.64539221349623	8.74571119574423	8.81632472610399	9.40222379526018	10.0855120890894	10.1557311163531	0.0045626577119205	9.03798284171789e-06	0.000646865873703023	No
10465427	56613	Rps6ka4	ribosomal protein S6 kinase, polypeptide 4	0	0.400515645974606	0.530178650549428	1.25792108953301	1.69633865219036	1.98961944744358	6.52693249820853	6.92744814418313	7.05711114875796	7.78485358774154	8.22327115039889	8.51655194565211	0.00521639566202937	9.09042703842172e-06	0.000648344513041001	No
10419062	328381	Sh2d4b	SH2 domain containing 4B	0	-0.139843747539523	0.0749041531972008	-0.643878291131459	-1.433527564401	-1.77163661550183	8.34336341046639	8.20351966292687	8.41826756366359	7.69948511933493	6.90983584606539	6.57172679496457	-0.00519333843879208	9.22178292642744e-06	0.000654072075199276	No
10357833	381290	Atp2b4	ATPase, Ca++ transporting, plasma membrane 4	0	0.517688135535188	0.302283446371906	0.959682509107507	1.57088716217032	2.0393987955552	7.32371694703316	7.84140508256835	7.62600039340507	8.28339945614067	8.89460410920348	9.36311574258836	0.00518124451382945	9.25957545353199e-06	0.000654072075199276	No
10558257	233919	Gpr26	G protein-coupled receptor 26	0	0.0549533226286387	0.308870234799438	0.95407607832528	1.28323264532144	1.68759795152462	7.40243289178095	7.45738621440959	7.71130312658039	8.35650897010623	8.68566553710239	9.09003084330557	0.0046579986322708	9.26705504958891e-06	0.000654072075199276	No
10357594	54354	Rassf5	Ras association (RalGDS/AF-6) domain family member 5	0	-0.0226819695167224	0.137773080204612	0.39051107478507	1.29728331452456	1.44855604884752	6.91578358177198	6.89310161225526	7.05355666197659	7.30629465655705	8.21306689629654	8.3643396306195	0.00443514780207503	9.33502470592598e-06	0.000654072075199276	Yes
10383920	380684	Nefh	neurofilament, heavy polypeptide	0	-0.0309613469399661	0.116894049171027	0.838378092176582	1.81414240449384	1.6846798342341	7.97860359791371	7.94764225097374	8.09549764708474	8.81698169009029	9.79274600240755	9.66328343214781	0.005577232303766	9.40150363298864e-06	0.000654072075199276	No
10574018	17751	Mt3	metallothionein 3	0	-0.465843726417743	0.531890206432434	1.36256553753163	2.07332490692751	2.30067295798949	10.3028366178595	9.83699289144175	10.8347268242919	11.6654021553911	12.376161524787	12.603509575849	0.00732481010293628	9.46301753726528e-06	0.000654072075199276	No
10438753	210530	Leprel1	leprecan-like 1	0	-0.180017618198946	0.640268140629005	0.801067673039019	1.67816310833156	1.79027018112452	6.04946739199121	5.86944977379226	6.68973553262021	6.85053506503023	7.72763050032277	7.83973757311573	0.0054207665188938	9.47075464516428e-06	0.000654072075199276	No
10593646	244882	Tnfaip8l3	tumor necrosis factor, alpha-induced protein 8-like 3	0	-0.35688922991773	0.975455682148427	1.87922707408451	2.99460851944195	2.9302580939073	6.12019472863724	5.76330549871951	7.09565041078567	7.99942180272175	9.11480324807919	9.05045282254455	0.00929932698929475	9.50180421022868e-06	0.000654072075199276	No
10425177	110253	Triobp	TRIO and F-actin binding protein	0	-0.0994312300806754	-0.0653505466303681	-0.790318312246505	-1.56915147204872	-1.61724405514472	9.52903801434433	9.42960678426366	9.46368746771396	8.73871970209783	7.95988654229561	7.91179395919961	-0.00501230111897955	9.54409143832723e-06	0.000654072075199276	No
10555935	12426	Cckbr	cholecystokinin B receptor	0	0.499781615097191	-0.157084902374703	0.886618342554019	2.23446441555965	2.81077966755336	6.36524458653417	6.86502620163136	6.20815968415947	7.25186292908819	8.59970900209382	9.17602425408753	0.00789267865983733	9.54454352264329e-06	0.000654072075199276	No
10532680	52850	Sgsm1	small G protein signaling modulator 1	0	-0.0147719900652836	0.65668341270676	0.910908390165928	1.48411207052577	1.76344269732314	7.58103907527284	7.56626708520756	8.2377224879796	8.49194746543877	9.06515114579861	9.34448177259599	0.00490847439326096	9.63890937326086e-06	0.000654072075199276	No
10431974	223864	Rapgef3	Rap guanine nucleotide exchange factor (GEF) 3	0	0.0441858254244831	0.475790528540637	0.916886662013145	1.71446291686352	1.64262744160845	6.36900598726409	6.41319181268857	6.84479651580472	7.28589264927723	8.0834689041276	8.01163342887254	0.00502640103626092	9.68738681758928e-06	0.000654072075199276	Yes
10513739	21923	Tnc	tenascin C	0	-0.881332408295799	-0.608414866442766	-1.00440826183174	-2.58306235858335	-2.72197256994016	10.635964618223	9.75463220992725	10.0275497517803	9.6315563563913	8.05290225963969	7.91399204828289	-0.00718844669107548	9.69440050452661e-06	0.000654072075199276	No
10487011	67092	Gatm	glycine amidinotransferase (L-arginine:glycine amidinotransferase)	0	-0.422915371102965	0.611810224691478	1.823119584076	2.83449485794974	2.76666395941618	7.97118143665644	7.54826606555347	8.58299166134791	9.79430102073244	10.8056762946062	10.7378453960726	0.00910300555232432	9.69571952616823e-06	0.000654072075199276	No
10420023	85308	Fam158a	family with sequence similarity 158, member A	0	0.810000493461725	0.563068834587102	1.94454701841568	3.03339925586142	2.97699353163839	6.5206017525471	7.33060224600882	7.0836705871342	8.46514877096278	9.55400100840852	9.49759528418548	0.00835715864242626	9.69697481741175e-06	0.000654072075199276	No
10595668	330998	Ankrd34c	ankyrin repeat domain 34C	0	-0.120047921256374	0.268760200123436	0.50038411667725	1.12142168377884	1.40913402316059	4.75416515819179	4.63411723693541	5.02292535831522	5.25454927486904	5.87558684197063	6.16329918135238	0.00415014274929539	9.72778115075502e-06	0.000654072075199276	No
10570388	272465	Fam70b	family with sequence similarity 70, member B	0	-0.371957957439563	-0.634013221752063	0.506765571043154	2.04865508046119	2.91571235109972	6.84467984738715	6.47272188994759	6.21066662563509	7.35144541843031	8.89333492784835	9.76039219848687	0.00922183547769527	9.73692608722889e-06	0.000654072075199276	No
10514240	76376	Slc24a2	solute carrier family 24 (sodium/potassium/calcium exchanger), member 2	0	1.19808001719433	1.50052664038438	1.99747794056332	3.22301610513412	3.42132620789976	6.21013784739297	7.40821786458731	7.71066448777735	8.2076157879563	9.4331539525271	9.63146405529273	0.00836593962605843	9.76655478118493e-06	0.000654072075199276	No
10542470	56615	Mgst1	microsomal glutathione S-transferase 1	0	0.900030167578523	0.594722869913559	1.71229825599787	2.88882063634019	2.85351671753963	5.49331135865844	6.39334152623696	6.088034228572	7.2056096146563	8.38213199499863	8.34682807619807	0.00780780969714484	9.80732464048549e-06	0.000654072075199276	No
10382200	76380	Ccdc46	coiled-coil domain containing 46	0	0.0805238932380679	-0.27087005508712	-0.723769536672525	-1.08921697178279	-1.59973152735174	7.52922607559097	7.60974996882904	7.25835602050385	6.80545653891845	6.44000910380819	5.92949454823923	-0.00442695135376499	9.81204309299825e-06	0.000654072075199276	No
10443201	23969	Pacsin1	protein kinase C and casein kinase substrate in neurons 1	0	-0.324920191553199	1.23780821142474	2.17319702840575	3.08312450069984	3.32316425521472	8.14234812509279	7.81742793353959	9.38015633651753	10.3155451534985	11.2254726257926	11.4655123803075	0.00995476708451869	9.86216121052853e-06	0.000654891681200223	Yes
10501098	99738	Kcnc4	potassium voltage gated channel, Shaw-related subfamily, member 4	0	1.13269157659818	0.857428953061093	2.09773765484161	3.23885936937271	3.30885665219296	7.46140230665989	8.59409388325808	8.31883125972099	9.55913996150151	10.7002616760326	10.7702589588528	0.00868584653651112	9.88854975044948e-06	0.000654891681200223	No
10546977	11941	Atp2b2	ATPase, Ca++ transporting, plasma membrane 2	0	0.294281107199197	0.775897661029887	1.1637270038425	1.69170740466945	1.94258920757548	8.61357313269683	8.90785423989603	9.38947079372672	9.77730013653933	10.3052805373663	10.5561623402723	0.00507532871020545	9.98316510375637e-06	0.000657781165914958	No
10588380	74020	Cpne4	copine IV	0	0.00271724731397693	0.957333093773212	1.54465775145795	2.18674095016689	2.39418105455626	7.20228132301476	7.20499857032873	8.15961441678797	8.74693907447271	9.38902227318165	9.59646237757102	0.00680483376069789	9.99667425402672e-06	0.000657781165914958	No
10584280	72927	Hepacam	hepatocyte cell adhesion molecule	0	-0.251243395734467	0.584246845467487	1.64972284281777	2.42106264620664	2.44223235686336	7.15229283147173	6.90104943573726	7.73653967693922	8.8020156742895	9.57335547767837	9.5945251883351	0.00775559939743194	1.00616841064953e-05	0.00065993000773084	No
10556076	244198	Olfml1	olfactomedin-like 1	0	-0.192771288281551	-0.148064202055025	0.593042059671296	1.41751789873603	1.60159797863531	5.34679100856328	5.15401972028172	5.19872680650825	5.93983306823457	6.76430890729931	6.94838898719859	0.00528190528817915	1.01218826244031e-05	0.000661750518501841	No
10559207	16985	Lsp1	lymphocyte specific 1	0	-0.00952667356005854	0.686785416284311	2.18136915527336	3.05059552612275	2.97375312153223	6.0630544322826	6.05352775872254	6.74983984856691	8.24442358755596	9.11364995840535	9.03680755381483	0.00924071943273366	1.02105423496902e-05	0.000664733136023784	No
10485607	99003	Qser1	glutamine and serine rich 1	0	0.0230898696497004	-0.438275119877165	-1.20586522002619	-1.83714778895428	-1.85261059997112	9.58800603143597	9.61109590108567	9.14973091155881	8.38214081140978	7.75085824248169	7.73539543146485	-0.00569241594847532	1.02326799054549e-05	0.000664733136023784	No
10456587	71263	Mro	maestro	0	-0.426203837225169	0.328256082045426	1.01299020298092	1.76056975671393	1.87401781528195	7.50078295933644	7.07457912211127	7.82903904138186	8.51377316231736	9.26135271605037	9.37480077461839	0.00618993780451692	1.03590741865023e-05	0.000669192688049333	No
10413874	239017	Ogdhl	oxoglutarate dehydrogenase-like	0	-0.376572152950909	0.154505282248438	0.515226214753859	1.21778928418569	1.51678970829482	8.0372936013571	7.6607214484062	8.19179888360554	8.55251981611096	9.25508288554279	9.55408330965193	0.00486521683374051	1.03669423190307e-05	0.000669192688049333	No
10603567	67117	Dynlt3	dynein light chain Tctex-type 3	0	0.471651072855012	0.780601718168151	1.48884594764983	1.99575957228585	2.21890311070666	8.82024436142658	9.29189543428159	9.60084607959473	10.3090903090764	10.8160039337124	11.0391474721332	0.00578890447095218	1.04837032040545e-05	0.000673562119980831	Yes
10439483	12549	Arhgap31	Rho GTPase activating protein 31	0	-0.108828385304928	0.538790001621731	1.03586534888234	1.47115211320288	1.8009028014273	7.19037048042033	7.0815420951154	7.72916048204206	8.22623582930267	8.66152259362321	8.99127328184763	0.0051532216765687	1.0578478660397e-05	0.000673562119980831	No
10517383	74552	Nipal3	NIPA-like domain containing 3	0	-0.499611355689732	0.130490920814446	0.45818594227212	1.48773105912522	1.64004172493484	7.55009659976196	7.05048524407223	7.68058752057641	8.00828254203408	9.03782765888718	9.1901383246968	0.00561874848957221	1.05934082640526e-05	0.000673562119980831	No
10509514	230863	Sh2d5	SH2 domain containing 5	0	0.31433554208127	0.28555406673399	0.759328366687916	1.22927255262469	1.91009067158677	5.51194633072332	5.82628187280459	5.79750039745731	6.27127469741124	6.74121888334801	7.42203700231009	0.0047418131056397	1.05964770847601e-05	0.000673562119980831	No
10519886	20348	Sema3c	sema domain, immunoglobulin domain (Ig), short basic domain, secreted, (semaphorin) 3C	0	-0.770494583226531	-0.281839832482792	-2.51445038479543	-3.49665224696384	-3.75956431094956	10.0114511309002	9.24095654767363	9.72961129841737	7.49700074610473	6.51479888393632	6.2518868199506	-0.0107131197119748	1.06236471463966e-05	0.000673562119980831	Yes
10516427	26562	Ncdn	neurochondrin	0	0.662892195098173	1.11801478868023	1.48104983836711	2.14955681406509	2.50965167396812	8.41769809955112	9.08059029464929	9.53571288823135	9.89874793791823	10.5672549136162	10.9273497735192	0.0060993668658527	1.06327582426624e-05	0.000673562119980831	No
10569429	12577	Cdkn1c	cyclin-dependent kinase inhibitor 1C (P57)	0	-0.934727063481146	-0.81897893891591	-1.67932741585095	-2.72698659035537	-2.74532791242918	11.037428669545	10.1027016060639	10.2184497306291	9.35810125369407	8.31044207918965	8.29210075711583	-0.00719121871902537	1.06756894952393e-05	0.00067418797004301	No
10594447	26395	Map2k1	mitogen-activated protein kinase kinase 1	0	0.491975650435146	0.9283649808874	1.4178186508941	1.93881299477569	2.25639167219589	8.89775154141972	9.38972719185487	9.82611652230712	10.3155701923138	10.8365645361954	11.1541432136156	0.0056644293324841	1.07627073700739e-05	0.000677585509057921	Yes
10493789	20196	S100a13	S100 calcium binding protein A13	0	-0.29844284414822	-0.000833568077338143	0.788347280830671	1.22375155834656	1.71629388453107	8.04590266973251	7.74745982558429	8.04506910165517	8.83424995056318	9.26965422807906	9.76219655426358	0.00527130562441651	1.0808305069811e-05	0.000678362482504628	No
10556598	233781	Xylt1	xylosyltransferase 1	0	0.357131330215012	0.419775213889034	1.06009654526878	1.39230080354334	1.90060803838202	8.40871378477082	8.76584511498583	8.82848899865986	9.4688103300396	9.80101458831416	10.3093218231528	0.00478188611092133	1.08910412823219e-05	0.000679890443900549	No
10471464	50935	St6galnac6	ST6 (alpha-N-acetyl-neuraminyl-2,3-beta-galactosyl-1,3)-N-acetylgalactosaminide alpha-2,6-sialyltransferase 6	0	-0.142085726579115	0.723559956352412	1.00945794347115	1.73277722592408	1.89734463620137	8.055220497866	7.91313477128689	8.77878045421842	9.06467844133715	9.78799772379008	9.95256513406738	0.00559250326890758	1.08993124402137e-05	0.000679890443900549	No
10533261	19894	Rph3a	rabphilin 3A	0	-0.274660185699883	0.631628121934703	0.972939494281016	1.75812591981376	1.88608115428902	8.58311341284331	8.30845322714343	9.21474153477802	9.55605290712433	10.3412393326571	10.4691945671323	0.00582356981757759	1.09787388601506e-05	0.000682757058748026	No
10499552	13639	Efna4	ephrin A4	0	0.0714254940420709	-0.318135058017743	-1.36965470947697	-2.39817359109278	-2.14372046544686	8.91108153617703	8.9825070302191	8.59294647815929	7.54142682670006	6.51290794508425	6.76736107073017	-0.00712386879469206	1.10618035101092e-05	0.000685831817626772	No
10456392	12683	Cidea	cell death-inducing DNA fragmentation factor, alpha subunit-like effector A	0	0.544569015079629	1.28545129994586	2.87898415247809	3.56991153944298	3.76515002567427	4.7295506221642	5.27411963724383	6.01500192211005	7.60853477464228	8.29946216160718	8.49470064783847	0.0103765410936837	1.11204683466309e-05	0.000686219837604971	No
10367746	70097	Sash1	SAM and SH3 domain containing 1	0	0.405688926893482	0.100729247162146	0.920133562721706	1.87292716425253	1.96459188500852	8.05598934088869	8.46167826778217	8.15671858805083	8.97612290361039	9.92891650514122	10.0205812258972	0.00569822248051589	1.11427678858185e-05	0.000686219837604971	No
10398859	11565	Adssl1	adenylosuccinate synthetase like 1	0	0.477902469750477	0.6330005575463	0.785075723494101	1.69496662934358	1.8467542699897	5.6003844588726	6.07828692862308	6.2333850164189	6.3854601823667	7.29535108821618	7.4471387288623	0.00478738834345411	1.11689864734214e-05	0.000686219837604971	No
10345411	226970	Arhgef4	Rho guanine nucleotide exchange factor (GEF) 4	0	0.209634278356575	0.710297347463338	1.38561617409492	1.8135751253946	2.06111601720944	7.70184964348456	7.91148392184113	8.4121469909479	9.08746581757948	9.51542476887916	9.762965660694	0.00560312604428924	1.12452864427933e-05	0.000688832891471762	No
10572949	110784	Nr3c2	nuclear receptor subfamily 3, group C, member 2	0	-0.441449101091941	0.707352227363822	1.28127341483363	2.0263769858375	2.28281395366779	7.6697523430482	7.22830324195626	8.37710457041202	8.95102575788182	9.69612932888569	9.95256629671599	0.00708125355838029	1.13250477492633e-05	0.000691641688591235	No
10602625	245666	Iqsec2	IQ motif and Sec7 domain 2	0	-0.16849938279403	0.28202108805086	0.754172747244399	1.32318602882401	1.47086881335983	7.86782759646902	7.69932821367499	8.14984868451988	8.62200034371342	9.19101362529303	9.33869640982885	0.00457211314518538	1.15455735329809e-05	0.000702731350712098	No
10364841	71564	Izumo4	IZUMO family member 4	0	-0.0167236215498985	0.325296375759807	0.732505184825177	1.35215877780908	1.4205569225311	7.57563988259929	7.55891626104939	7.9009362583591	8.30814506742447	8.92779866040837	8.99619680513039	0.00430385900704701	1.16384396340959e-05	0.000702731350712098	No
10539143	67442	Retsat	retinol saturase (all trans retinol 13,14 reductase)	0	0.413560420197713	0.954365555422896	1.37175059241354	2.16810038865067	2.18031097018103	5.93344070200093	6.34700112219864	6.88780625742383	7.30519129441447	8.1015410906516	8.11375167218196	0.00588770947702367	1.16412993774165e-05	0.000702731350712098	No
10515277	68075	1520402A15Rik	RIKEN cDNA 1520402A15 gene	0	0.430205148569423	0.591093718498967	1.24955819069291	1.86085581003551	1.93618686608945	7.65599053927094	8.08619568784036	8.24708425776991	8.90554872996385	9.51684634930644	9.59217740536038	0.00524803980605048	1.16444355594024e-05	0.000702731350712098	No
10442616	14651	Hagh	hydroxyacyl glutathione hydrolase	0	0.270689765730026	0.601281306861402	1.03124984374834	1.49445781217029	1.73535028632644	9.24326121918352	9.51395098491355	9.84454252604493	10.2745110629319	10.7377190313538	10.97861150551	0.00456696387178423	1.17647492732807e-05	0.000707897804355101	No
10529937	80334	Kcnip4	Kv channel interacting protein 4	0	-0.0757006722885896	0.583480429913157	0.931141769923254	1.93005956280731	1.77089254980601	6.82842652967513	6.75272585738654	7.41190695958829	7.75956829959839	8.75848609248244	8.59931907948114	0.00562214372939494	1.18327467703549e-05	0.000708864089158831	No
10557106	195646	Hs3st2	heparan sulfate (glucosamine) 3-O-sulfotransferase 2	0	-0.221681152028358	0.144105124030858	0.879533082548768	1.42314270624977	1.59010986077497	6.64256447333378	6.42088332130542	6.78666959736463	7.52209755588254	8.06570717958355	8.23267433410875	0.00508916426616688	1.18880398126883e-05	0.000708864089158831	No
10510129	20148	Dhrs3	dehydrogenase/reductase (SDR family) member 3	0	0.36748715567982	0.224403790205447	0.612108662814492	1.32548939117989	1.93296364949769	8.45530656653629	8.82279372221611	8.67971035674173	9.06741522935078	9.78079595771618	10.388270216034	0.00489581817805333	1.18934004032013e-05	0.000708864089158831	No
10430626	504193	Npcd	neuronal pentraxin chromo domain	0	0.475111006560905	0.833195572985352	1.13044964684836	1.9947861410628	1.99966615699723	9.61067246255423	10.0857834691151	10.4438680355396	10.7411221094026	11.605458603617	11.6103386195515	0.00532887234927238	1.191981481427e-05	0.000708864089158831	No
10403964	193452	Zfp184	zinc finger protein 184 (Kruppel-like)	0	0.452327951340218	0.15367247321735	-0.829322005984876	-1.57157911656962	-1.80851728350384	8.19646714294678	8.648795094287	8.35013961616413	7.3671451369619	6.62488802637716	6.38794985944294	-0.00618744767868518	1.20182110573614e-05	0.000710178311039356	No
10428302	21847	Klf10	Kruppel-like factor 10	0	-0.0420594523067646	0.426315183553471	0.461504310091018	1.24266221460099	1.48827904002647	7.24201310468814	7.19995365238137	7.66832828824161	7.70351741477915	8.48467531928912	8.73029214471461	0.00426260623541015	1.20385758657507e-05	0.000710178311039356	No
10482866	66860	Tanc1	tetratricopeptide repeat, ankyrin repeat and coiled-coil containing 1	0	-0.0204768800988235	-0.235285534283467	0.487064873926204	1.41277151605706	1.8548256383357	7.31669251186534	7.29621563176652	7.08140697758188	7.80375738579155	8.7294640279224	9.17151815020104	0.00563331447242041	1.20714941256432e-05	0.000710178311039356	No
10602827	382252	A830080D01Rik	RIKEN cDNA A830080D01 gene	0	0.0366696182682276	-0.292352566737573	-0.900107847740982	-1.36231449524636	-1.53590030845283	9.71851817577652	9.75518779404475	9.42616560903895	8.81841032803554	8.35620368053016	8.18261786732369	-0.00458392504052375	1.20811782493704e-05	0.000710178311039356	No
10562408	68947	Chst8	carbohydrate (N-acetylgalactosamine 4-0) sulfotransferase 8	0	-0.0601104129198902	0.364833059343107	0.74944035451718	1.15817524732423	1.50415230771729	8.45263189519063	8.39252148227074	8.81746495453373	9.20207224970781	9.61080714251486	9.95678420290792	0.00423923670449372	1.22378986619001e-05	0.000717323726739766	No
10607156	13193	Dcx	doublecortin	0	-0.07294337829304	0.0465966273086185	-0.40741744240424	-1.27269895148844	-2.02474109437898	11.3902543632248	11.3173109849317	11.4368509905334	10.9828369208205	10.1175554117363	9.36551326884578	-0.00554665771174994	1.23628810322646e-05	0.000722573201421583	Yes
10422537	338370	Nalcn	sodium leak channel, non-selective	0	0.0776535413548984	0.512031796387455	1.64700493446587	2.20666854584671	2.27875802463227	7.20104509714287	7.27869863849777	7.71307689353032	8.84805003160874	9.40771364298958	9.47980312177514	0.00682250527194443	1.24152977967639e-05	0.000723563555595403	No
10465633	12868	Cox8a	cytochrome c oxidase, subunit VIIIa	0	0.206367605507404	0.405662369847219	0.879236191079464	1.47647784934499	1.53638558082496	9.99274044888197	10.1991080543894	10.3984028187292	10.8719766399614	11.469218298227	11.5291260297069	0.00436986954738728	1.24619411271533e-05	0.000724212749605904	No
10360187	93840	Vangl2	vang-like 2 (van gogh, Drosophila)	0	-0.176898628041313	-0.506421815300911	-0.993933737808389	-1.55904341477122	-1.62625862826084	10.7956806460236	10.6187820179823	10.2892588307227	9.8017469082152	9.23663723125237	9.16942201776275	-0.00461389838188939	1.27023719404747e-05	0.000731840359632794	No
10417561	268709	Fam107a	family with sequence similarity 107, member A	0	0.0561877341541575	-0.16586643769306	0.32426538458292	2.02953674545448	2.26999627587861	6.86734104177898	6.92352877593313	6.70147460408592	7.1916064263619	8.89687778723346	9.13733731765759	0.00711186745764571	1.27261954199993e-05	0.000731840359632794	No
10592926	71687	Tmem25	transmembrane protein 25	0	0.155956067944046	0.366279259164632	0.663617559971187	1.19288381510947	1.42264381679823	7.27506386186042	7.43101992980447	7.64134312102505	7.93868142183161	8.46794767696989	8.69770767865865	0.00387294459948911	1.27437601165354e-05	0.000731840359632794	No
10488266	241688	6330439K17Rik	RIKEN cDNA 6330439K17 gene	0	0.171452414502721	0.998152948909355	1.56245792488387	2.27456980083831	2.33364843175804	7.0591575060643	7.23060992056702	8.05731045497365	8.62161543094817	9.3337273069026	9.39280593782234	0.00657339929348747	1.28190682293359e-05	0.000731840359632794	No
10360297	16524	Kcnj9	potassium inwardly-rectifying channel, subfamily J, member 9	0	-0.0239078029535698	0.707398781872537	1.11671584967166	1.75264986562445	1.85711964912073	6.86555957097945	6.84165176802588	7.57295835285199	7.98227542065111	8.6182094366039	8.72267922010018	0.00540886405666443	1.28218841192626e-05	0.000731840359632794	No
10358272	16876	Lhx9	LIM homeobox protein 9	0	-0.351615522154162	-0.845923697912152	-1.45882074890934	-1.92498094594729	-2.16893989475785	9.57924710779599	9.22763158564183	8.73332340988384	8.12042635888665	7.6542661618487	7.41030721303814	-0.0056957550369637	1.28615521790264e-05	0.000731840359632794	No
10604713	73341	Arhgef6	Rac/Cdc42 guanine nucleotide exchange factor (GEF) 6	0	-0.0248479550658276	0.826554859569318	0.827396064923673	1.97097439293322	1.93676247747709	5.80726064691168	5.78241269184585	6.633815506481	6.63465671183535	7.7782350398449	7.74402312438877	0.00577486992847153	1.28946476505e-05	0.000731840359632794	No
10394778	53602	Hpcal1	hippocalcin-like 1	0	0.0422553916622537	0.757388763279463	0.834613330070177	1.72895262708824	1.77840470556349	8.49910507697653	8.54136046863878	9.25649384025599	9.3337184070467	10.2280577040648	10.27750978254	0.00512048786415161	1.29093363920909e-05	0.000731840359632794	No
10582649	209966	Pgbd5	piggyBac transposable element derived 5	0	0.467779218808532	0.792533267776994	1.01236472284231	1.612904039429	1.94893668532383	8.47192684781233	8.93970606662086	9.26446011558933	9.48429157065464	10.0848308872413	10.4208635331362	0.00477542558412329	1.29160961598101e-05	0.000731840359632794	No
10404965	218215	Rnf144b	ring finger protein 144B	0	-0.32568939380148	0.0496152519337025	0.596594888977079	1.38406548407982	1.45517278788383	6.2099857077661	5.88429631396462	6.2596009596998	6.80658059674318	7.59405119184592	7.66515849564993	0.00497050986165071	1.3180051312134e-05	0.000744553859466081	No
10381096	16010	Igfbp4	insulin-like growth factor binding protein 4	0	-0.593834502717004	0.0535651122262237	0.384374426470448	1.24805092683945	1.74663386719412	8.37075325984682	7.77691875712982	8.42431837207305	8.75512768631727	9.61880418668627	10.1173871270409	0.00568312307835833	1.32467263816185e-05	0.000744553859466081	Yes
10481592	13429	Dnm1	dynamin 1	0	0.274202289142778	1.04385777401641	1.80852789237425	2.37731869088528	2.55587063907683	8.65930369589436	8.93350598503713	9.70316146991077	10.4678315882686	11.0366223867796	11.2151743349712	0.00698184379060164	1.32499779873609e-05	0.000744553859466081	Yes
10407955	105298	Epdr1	ependymin related protein 1 (zebrafish)	0	0.793604295496133	1.03615208095242	1.44708773825385	2.44764525206378	2.46816405360845	7.38014804713057	8.1737523426267	8.41630012808299	8.82723578538442	9.82779329919435	9.84831210073902	0.00630875725460867	1.34144857228972e-05	0.000751727142240816	No
10513805	56710	Dbc1	deleted in bladder cancer 1 (human)	0	0.60820668568288	1.17440422294738	1.74198258446043	2.34231189287084	2.62076845825213	7.98651268308049	8.59471936876337	9.16091690602787	9.72849526754092	10.3288245759513	10.6072811413326	0.00658353104667829	1.35796005918e-05	0.000757751902284884	No
10526564	70240	Ufsp1	UFM1-specific peptidase 1	0	0.137191147488568	0.102368648861799	0.779425346247582	1.42405830068048	1.51564431116109	7.90417846707918	8.04136961456775	8.00654711594098	8.68360381332676	9.32823676775966	9.41982277824027	0.00455587940662995	1.36489548268858e-05	0.000757751902284884	No
10439583	320007	Sidt1	SID1 transmembrane family, member 1	0	0.0309544407615441	1.49545343038009	2.69947491664318	3.40457587178944	3.72961380498526	5.44627968767392	5.47723412843547	6.94173311805402	8.14575460431711	8.85085555946337	9.17589349265918	0.0105548106101702	1.36569286928273e-05	0.000757751902284884	No
10501229	14862	Gstm1	glutathione S-transferase, mu 1	0	0.920884882921598	1.16482035462861	2.32603925501653	2.91302483976653	3.24592714185182	8.18539697291479	9.10628185583639	9.3502173275434	10.5114362279313	11.0984218126813	11.4313241147666	0.00816877648623552	1.36705902559485e-05	0.000757751902284884	No
10582743	270109	Pcnxl2	pecanex-like 2 (Drosophila)	0	0.123981244478902	0.271207889642008	0.321682852206694	1.38057831874913	1.62252050509985	7.39364487876547	7.51762612324437	7.66485276840748	7.71532773097217	8.7742231975146	9.01616538386533	0.00462125759762888	1.37658092735734e-05	0.000760961998813957	No
10456161	15562	Htr4	5 hydroxytryptamine (serotonin) receptor 4	0	-0.188452604321339	-0.169877404185236	0.922803400756019	1.77460306334192	1.82867953679756	6.34607811560196	6.15762551128062	6.17620071141672	7.26888151635798	8.12068117894388	8.17475765239952	0.00618887999716503	1.39174199587454e-05	0.000767263600860778	No
10358675	117198	Ivns1abp	influenza virus NS1A binding protein	0	0.0440456488547927	-0.129561475314864	-0.542524582441075	-1.01535413889889	-1.36038672010038	10.7819086581581	10.8259543070129	10.6523471828432	10.239384075717	9.76655451925921	9.42152193805772	-0.0039234940731604	1.40000011212854e-05	0.000768905958714595	No
10574480	12354	Car7	carbonic anhydrase 7	0	-0.186490228042035	-0.217635427172208	0.290219860484113	1.4025684359662	1.72061192085002	5.47974950454017	5.29325927649814	5.26211407736797	5.76996936502429	6.88231794050637	7.20036142539019	0.00554573981945898	1.40226010707829e-05	0.000768905958714595	No
10520574	231093	Agbl5	ATP/GTP binding protein-like 5	0	0.0372443997491025	-0.194186484043202	-0.712113878722526	-1.34237177620425	-1.38121756807951	8.6688585243372	8.7061029240863	8.474672040294	7.95674464561467	7.32648674813295	7.28764095625769	-0.00432977491995461	1.41052480620491e-05	0.000769528478030758	No
10536908	232670	Tspan33	tetraspanin 33	0	-0.515375699296118	0.18718361671686	0.70354627808277	1.63018100786079	1.67168670103059	7.52228985794248	7.00691415864636	7.70947347465933	8.22583613602525	9.15247086580327	9.19397655897306	0.00583681246638796	1.41094053722671e-05	0.000769528478030758	No
10364102	103172	Chchd10	coiled-coil-helix-coiled-coil-helix domain containing 10	0	0.941070830146614	1.65920240298588	2.55481150187049	3.34336639020797	3.61871561395982	6.72992558818108	7.6709964183277	8.38912799116697	9.28473709005157	10.0732919783891	10.3486412021409	0.00908239100718278	1.42640187083217e-05	0.000775886542966257	No
10423821	118452	Baalc	brain and acute leukemia, cytoplasmic	0	0.549649894947769	0.868485087741736	1.65435242155332	2.09410452965416	2.38935129958039	7.9069626595426	8.45661255449037	8.77544774728434	9.56131508109592	10.0010671891968	10.296313959123	0.00609251352322175	1.43282346557973e-05	0.000777306730077001	No
10374315	319922	Vwc2	von Willebrand factor C domain containing 2	0	0.37324719461401	0.119097005092692	1.3631447950498	1.80258765391058	2.26011305340495	6.65536459486061	7.02861178947462	6.7744615999533	8.01850938991041	8.45795224877119	8.91547764826556	0.00619742076012885	1.43692641277553e-05	0.00077746485325717	No
10389617	320472	Ppm1e	protein phosphatase 1E (PP2C domain containing)	0	0.148232856457954	0.593293917849795	0.843689952191037	1.47903863691128	1.57105636667315	9.65417640697803	9.80240926343599	10.2474703248278	10.4978663591691	11.1332150438893	11.2252327736512	0.00438017697748486	1.44522936287418e-05	0.000779888585817658	No
10541301	53857	Tuba8	tubulin, alpha 8	0	-0.0511916484203496	-0.226812145766993	0.36653163162437	1.99115955626965	2.08057345761602	7.28506116157917	7.23386951315882	7.05824901581217	7.65159279320354	9.27622071784882	9.36563461919519	0.00685815136691529	1.4493919566997e-05	0.000780071164452784	Yes
10458560	14164	Fgf1	fibroblast growth factor 1	0	0.847722581568584	0.866913394270056	1.12776526013957	2.41064244056503	2.43843128606969	5.46014471014133	6.30786729170992	6.32705810441139	6.5879099702809	7.87078715070636	7.89857599621102	0.00626635702184123	1.45514654667834e-05	0.000780642860157615	No
10538150	66058	Tmem176a	transmembrane protein 176A	0	0.465944630769709	0.767237599327776	1.73483228419878	2.17479193529991	2.39966565570481	7.80221653984295	8.26816117061266	8.56945413917072	9.53704882404173	9.97700847514285	10.2018821955478	0.00638307396887087	1.45962552494032e-05	0.000780642860157615	No
10418171	71918	Zcchc24	zinc finger, CCHC domain containing 24	0	0.267816458214084	0.222807512128058	0.817409871678762	1.19660524977487	1.69139310019852	7.47366596485727	7.74148242307135	7.69647347698533	8.29107583653603	8.67027121463214	9.16505906505579	0.00436759424126673	1.46220860637197e-05	0.000780642860157615	No
10445071	22715	Zfp57	zinc finger protein 57	0	0.0235396573032443	0.0395823389442551	-0.498257266706263	-1.10533020408445	-1.43822454538199	10.8237812073447	10.8473208646479	10.8633635462889	10.3255239406384	9.7184510032602	9.38555666196266	-0.00428703935108367	1.46576240533565e-05	0.000780642860157615	No
10566543	233651	Dchs1	dachsous 1 (Drosophila)	0	0.0947603505561361	-0.0525760410790266	-0.667623978218476	-1.30460277939851	-1.38963045650404	9.61104613166142	9.70580648221755	9.55847009058239	8.94342215344294	8.30644335226291	8.22141567515738	-0.00446433675705861	1.47454937660366e-05	0.000783277556873999	No
10516529	242669	Adc	arginine decarboxylase	0	0.584682673812407	0.891847131214268	1.09234805780045	1.71596621354028	2.14536199236865	7.16253185173952	7.74721452555192	8.05437898295379	8.25487990953997	8.8784980652798	9.30789384410817	0.00508509371890244	1.48449204234432e-05	0.000786510874798428	No
10583485	319278	A230050P20Rik	RIKEN cDNA A230050P20 gene	0	0.317433307113496	1.49477016341656	1.82492190727454	2.56658053094969	2.94480714994528	7.19461326735955	7.51204657447305	8.68938343077611	9.01953517463409	9.76119379830924	10.1394204173048	0.00762452172195645	1.50950715391435e-05	0.000797692407397536	Yes
10605797	236915	Arhgef9	CDC42 guanine nucleotide exchange factor (GEF) 9	0	0.304696034755208	0.670101356696424	0.931498036527774	1.52595782404809	1.68350262263431	8.97048897893073	9.27518501368594	9.64059033562715	9.9019870154585	10.4964468029788	10.653991601565	0.00442171305432273	1.54719522203931e-05	0.0008154958175493	No
10355205	98303	D630023F18Rik	RIKEN cDNA D630023F18 gene	0	-1.46370721391011	0.0773408638159436	1.96033556497785	3.49143718843064	3.65985790456631	6.98284839148585	5.51914117757573	7.06018925530179	8.9431839564637	10.4742855799165	10.6427062960522	0.0132890702915097	1.55146931227268e-05	0.000815641005972635	No
10574384	234593	Ndrg4	N-myc downstream regulated gene 4	0	0.510657853002231	0.797000845980785	1.33369266106799	1.78018508708612	2.09243698283968	9.60771233152945	10.1183701845317	10.4047131775102	10.9414049925974	11.3878974186156	11.7001493143691	0.0052097883907178	1.56553997468426e-05	0.00082092247824189	No
10564624	20450	St8sia2	ST8 alpha-N-acetyl-neuraminide alpha-2,8-sialyltransferase 2	0	-0.0729223901172453	0.241832248053042	-0.324507467163285	-1.67369848432973	-2.410828322251	11.2171878809653	11.144265490848	11.4590201290183	10.892680413802	9.54348939663552	8.80635955871425	-0.00695984180623467	1.58167071370201e-05	0.000827254338925478	No
10394186	13528	Dtnb	dystrobrevin, beta	0	0.24347292149236	0.390721744280997	0.634314172436238	1.19482877720061	1.45477313510071	8.9628476566012	9.20632057809356	9.3535694008822	9.59716182903744	10.1576764338018	10.4176207917019	0.00381972262118846	1.62465714340396e-05	0.000846726476625339	No
10381539	68401	G6pc3	glucose 6 phosphatase, catalytic, 3	0	0.0472381531966137	0.172671736433481	0.615947098671977	1.13253620133938	1.31689280882885	7.86616171509778	7.91339986829439	8.03883345153126	8.48210881376976	8.99869791643716	9.18305452392663	0.00385093054481695	1.62800432156115e-05	0.000846726476625339	No
10482448	24136	Zeb2	zinc finger E-box binding homeobox 2	0	-0.157001835770439	-0.0349069158158795	-0.583358022586669	-1.16397917493288	-1.51749199519874	10.9718927501722	10.8148909144017	10.9369858343563	10.3885347275855	9.80791357523929	9.45440075497344	-0.00425227045728866	1.63210583230927e-05	0.000846726476625339	No
10520355	15563	Htr5a	5-hydroxytryptamine (serotonin) receptor 5A	0	0.259402917330343	0.37936081192187	0.993592783639021	1.70097953975018	1.63063647039108	7.34214874917196	7.60155166650231	7.72150956109383	8.33574153281098	9.04312828892214	8.97278521956304	0.00479769489152886	1.63872996254765e-05	0.000846726476625339	Yes
10376216	215335	Slc36a1	solute carrier family 36 (proton/amino acid symporter), member 1	0	0.124100298057655	0.61097533173459	0.631056954305146	1.3451325031524	1.5696092160444	8.71333216815191	8.83743246620956	9.3243074998865	9.34438912245706	10.0584646713043	10.2829413841963	0.00422648493786839	1.64302271047743e-05	0.000846726476625339	No
10497321	18648	Pgam1	phosphoglycerate mutase 1	0	0.333506977643827	0.627063175581526	0.961633247838279	1.4713367221382	1.6820603220584	9.37413397354231	9.70764095118613	10.0011971491238	10.3357672213806	10.8454706956805	11.0561942956007	0.00434330366838874	1.64420022856074e-05	0.000846726476625339	No
10544837	66873	Tril	TLR4 interactor with leucine-rich repeats	0	0.169932009640055	0.672865322453872	1.72327201606207	2.16249864415607	2.32158670005598	7.81637805083584	7.98631006047589	8.48924337328971	9.53965006689791	9.9788766949919	10.1379647508918	0.00662709729136042	1.64795769791283e-05	0.000846726476625339	No
10608377	382133	LOC382133	Ssty1 family member	0	-0.318300034860912	-0.205098965884972	-0.775154755917558	-1.21214630433362	-1.71169881887984	6.86560153065818	6.54730149579727	6.66050256477321	6.09044677474062	5.65345522632456	5.15390271177835	-0.0043818742165691	1.65853401434867e-05	0.000850019518208148	No
10538377	330319	Wipf3	WAS/WASL interacting protein family, member 3	0	-0.0844601605585442	0.184670276365079	0.638613675163066	1.09129568431627	1.32871124811511	8.17066615511702	8.08620599455847	8.3553364314821	8.80927983028008	9.26196183943329	9.49937740323213	0.00396603097366427	1.6728567313601e-05	0.000852102361097647	No
10514939	242608	Podn	podocan	0	0.778351205922842	0.392038538268626	1.10989894352808	2.12076398907199	2.28896662965022	6.86292315826544	7.64127436418828	7.25496169653407	7.97282210179352	8.98368714733743	9.15188978791566	0.00600954156752112	1.67689977782969e-05	0.000852102361097647	No
10357381	22625	Ysk4	Yeast Sps1/Ste20-related kinase 4 (S. cerevisiae)	0	-0.015799681762787	0.16240332146557	0.609798711772307	1.17791738147943	1.29459774121239	4.28347778054105	4.26767809877826	4.44588110200662	4.89327649231336	5.46139516202048	5.57807552175345	0.00394725663019624	1.68102771620949e-05	0.000852102361097647	No
10377889	50932	Mink1	misshapen-like kinase 1 (zebrafish)	0	-0.227700695870437	0.077528894482306	0.345732272580159	1.11233484544174	1.3127979195604	9.34214317669678	9.11444248082634	9.41967207117908	9.68787544927694	10.4544780221385	10.6549410962572	0.00421333191269872	1.68151856713902e-05	0.000852102361097647	No
10482030	13830	Stom	stomatin	0	-0.148032578097498	0.585467534474812	1.31736054184348	1.93187168923025	1.9657609462838	7.06528137025968	6.91724879216218	7.65074890473449	8.38264191210316	8.99715305948993	9.03104231654348	0.00607757995116899	1.68348490794368e-05	0.000852102361097647	No
10424624	107831	Bai1	brain-specific angiogenesis inhibitor 1	0	0.164529798164688	0.274490301996671	0.619888881945004	1.03082269042234	1.52747414807848	8.55153003836527	8.71605983652996	8.82602034036194	9.17141892031028	9.58235272878761	10.0790041864438	0.00392326738106292	1.70620221253366e-05	0.000861463186417368	No
10437483	66049	Rogdi	rogdi homolog (Drosophila)	0	0.27639296936527	0.156366031099191	0.519906129783536	1.37173045280594	1.54928673487046	8.7742650726023	9.05065804196757	8.93063110370149	9.29417120238583	10.1459955254082	10.3235518074728	0.00436131419643677	1.71635863749817e-05	0.000862078841579282	No
10481272	69327	1700007K13Rik	RIKEN cDNA 1700007K13 gene	0	0.078292868740343	0.029284495164088	0.978851220604045	1.45097499598637	1.68415151216639	6.77578637288416	6.8540792416245	6.80507086804825	7.75463759348821	8.22676136887053	8.45993788505055	0.00503426407672056	1.72065345344024e-05	0.000862078841579282	No
10431625	54526	Syt10	synaptotagmin X	0	0.385143259189181	0.307351790659252	1.34531380003897	2.23782475164561	2.07395445555014	5.19186171121959	5.57700497040877	5.49921350187884	6.53717551125856	7.4296864628652	7.26581616676974	0.00625262569702634	1.7214863163737e-05	0.000862078841579282	No
10512721	75426	Igfbpl1	insulin-like growth factor binding protein-like 1	0	-0.590240354326367	-0.941927482494991	-3.56550984561026	-4.55094308783178	-4.48971170315971	10.9347530367238	10.3445126823974	9.99282555422879	7.36924319111353	6.383809948892	6.44504133356407	-0.0132292352786078	1.72432673479923e-05	0.000862078841579282	No
10547575	243621	Iqsec3	IQ motif and Sec7 domain 3	0	0.375471141122712	1.54009983774619	2.3068171384607	2.87164618080987	3.29423650424458	7.35525338415075	7.73072452527346	8.89535322189694	9.66207052261144	10.2268995649606	10.6494898883953	0.00858946329568681	1.73654611009403e-05	0.000866065221361811	No
10508992	71904	Paqr7	progestin and adipoQ receptor family member VII	0	-0.0456287611053483	0.332705402426202	1.1108825965868	1.79580121422769	1.70177275624122	7.44741339573925	7.4017846346339	7.78011879816545	8.55829599232605	9.24321460996694	9.14918615198047	0.00544610349935567	1.74343735351411e-05	0.000867381344804408	No
10414137	14803	Grid1	glutamate receptor, ionotropic, delta 1	0	0.578587251268199	0.976507062143136	1.50053855146757	2.06690011204888	2.27597656236423	7.59332993095434	8.17191718222253	8.56983699309747	9.0938684824219	9.66023004300322	9.86930649331856	0.00573119025891024	1.74798421599479e-05	0.000867527543500286	No
10390103	18604	Pdk2	pyruvate dehydrogenase kinase, isoenzyme 2	0	-0.380987825355758	-0.173701145366454	0.319929602241698	1.2877993345382	1.49764839516228	7.89204130852493	7.51105348316917	7.71834016315847	8.21197091076663	9.17984064306313	9.3896897036872	0.00515719903826429	1.76847224035254e-05	0.000875565455308523	No
10580765	67801	Pllp	plasma membrane proteolipid	0	0.404300859211194	0.269575624373735	0.51094726402899	1.79344507115478	1.87677674831336	6.62045193520647	7.02475279441767	6.89002755958021	7.13139919923546	8.41389700636126	8.49722868351984	0.00532044317102783	1.77363387510755e-05	0.00087599476475651	No
10431711	239606	Slc2a13	solute carrier family 2 (facilitated glucose transporter), member 13	0	-0.0340932937143137	0.0629566209535728	0.864410701379764	1.47627635326511	1.51293062862258	8.28244951942903	8.24835622571472	8.3454061403826	9.14686022080879	9.75872587269414	9.7953801480516	0.00484370687461223	1.82643391261123e-05	0.000899893694431011	No
10593927	56807	Scamp5	secretory carrier membrane protein 5	0	0.239634390654635	0.36484172102789	0.849472041250539	1.30342499911836	1.48470843192537	9.85511015773632	10.094744548391	10.2199518787642	10.7045821989869	11.1585351568547	11.3398185896617	0.00403481219957238	1.83195292403662e-05	0.000900437969746965	No
10543791	27205	Podxl	podocalyxin-like	0	0.172120849153961	0.0209002249324541	-0.687540320649826	-1.21976395332288	-1.41514524819623	8.33880243660934	8.5109232857633	8.35970266154179	7.65126211595951	7.11903848328646	6.9236571884131	-0.00454545843866308	1.83958945120495e-05	0.000902017923694198	No
10448967	20681	Sox8	SRY-box containing gene 8	0	-0.0205046811276972	0.120770733637352	0.743754504217737	1.10241341555853	1.427887467099	8.08691315375129	8.0664084726236	8.20768388738865	8.83066765796903	9.18932656930982	9.5148006208503	0.00414072043159547	1.85665138958473e-05	0.000906987038225111	No
10355836	19711	Resp18	regulated endocrine-specific protein 18	0	-0.305968935888125	-0.392148069478671	0.624417295130031	2.18058566908694	2.07565425641884	7.21735677558683	6.91138783969871	6.82520870610816	7.84177407071686	9.39794244467377	9.29301103200568	0.0074992511974629	1.85861644268113e-05	0.000906987038225111	No
10511665	69352	Necab1	N-terminal EF-hand calcium binding protein 1	0	-0.461881811585653	0.463881763319921	1.52298238997162	2.52388832138974	2.33403379501322	7.10401194510831	6.64213013352265	7.56789370842823	8.62699433507992	9.62790026649805	9.43804574012152	0.00801121382681303	1.88340891561357e-05	0.000916892006221614	No
10509441	230857	Ece1	endothelin converting enzyme 1	0	0.0303187440483672	0.503048574867272	1.18858876892433	1.73161302645042	1.74467925616184	6.67328398860061	6.70360273264898	7.17633256346788	7.86187275752494	8.40489701505103	8.41796324476245	0.00523742861057867	1.89498655894316e-05	0.000920331805460063	No
10583163	22068	Trpc6	transient receptor potential cation channel, subfamily C, member 6	0	0.617950591263901	0.675024997465327	0.911733984113924	1.69757670618974	1.9254249381638	4.99797249018239	5.61592308144629	5.67299748764772	5.90970647429632	6.69554919637213	6.92339742834619	0.00474758907221865	1.90375058109522e-05	0.000920939219691966	No
10383717	170835	Inpp5j	inositol polyphosphate 5-phosphatase J	0	0.969268474625596	1.57105622246357	1.96976671236172	3.02734664769535	3.12427424400113	6.51838673860249	7.48765521322809	8.08944296106606	8.48815345096421	9.54573338629784	9.64266098260363	0.00775111801945842	1.90526694141587e-05	0.000920939219691966	No
10375529	22720	Zfp62	zinc finger protein 62	0	0.0113635634812486	-0.101448788184554	-0.502177859108913	-1.20619463602349	-1.27163516061996	8.75784909626165	8.7692126597429	8.6564003080771	8.25567123715274	7.55165446023816	7.48621393564169	-0.00397929518267281	1.91635899662098e-05	0.000923962943667287	No
10435733	207683	Igsf11	immunoglobulin superfamily, member 11	0	-0.270015911441543	0.0812544042520686	0.572911828769739	1.18382026561087	1.32572683779028	7.7695735996135	7.49955768817196	7.85082800386557	8.34248542838324	8.95339386522437	9.09530043740378	0.00437126942258116	1.9205818615302e-05	0.000923962943667287	No
10413100	54169	Myst4	MYST histone acetyltransferase monocytic leukemia 4	0	-0.33368940979901	-0.440526418660042	-0.859481875061082	-1.35221823879252	-1.54226871118525	10.3771064265857	10.0434170167867	9.93658000792567	9.51762455152463	9.0248881877932	8.83483771540046	-0.00404764070469776	1.97375411119897e-05	0.000947309090829097	No
10517053	69539	Trnp1	TMF1-regulated nuclear protein 1	0	0.18548033422017	0.90671546766834	1.95852997262607	2.43037717057786	2.58692870317708	9.09492728961314	9.28040762383331	10.0016427572815	11.0534572622392	11.525304460191	11.6818559927902	0.00730587973976698	1.98327936626315e-05	0.000949646303122903	No
10512655	73469	Rnf38	ring finger protein 38	0	0.0830613902080781	-0.0641794156310915	-0.725209254054192	-1.26280114805735	-1.37145733854555	10.1710383586773	10.2540997488854	10.1068589430462	9.44582910462311	8.90823721061995	8.79958102013176	-0.00435109333052617	2.0099637406851e-05	0.000960169563992851	No
10514510	13110	Cyp2j6	cytochrome P450, family 2, subfamily j, polypeptide 6	0	0.0735561666110973	0.172647193938287	0.8449206217061	1.2857779875457	1.44100583866242	6.84645487961945	6.92001104623055	7.01910207355774	7.69137550132555	8.13223286716515	8.28746071828187	0.00425451755369834	2.02176671059255e-05	0.000960315038748894	No
10608368	100041256	LOC100041256	hypothetical protein LOC100041256	0	-0.0240982960221672	-0.0886778594821998	-0.492587926085954	-0.951902176668123	-1.60070562469783	8.04924235311001	8.02514405708784	7.96056449362781	7.55665442702405	7.09734017644189	6.44853672841218	-0.00426184016192909	2.02549208514662e-05	0.000960315038748894	No
10533734	56325	Abcb9	ATP-binding cassette, sub-family B (MDR/TAP), member 9	0	0.428010372238286	0.795561303770518	1.42707925108408	1.90609085996771	2.05788203200556	6.12160710500022	6.5496174772385	6.91716840877073	7.5486863560843	8.02769796496793	8.17948913700578	0.00540020213944443	2.02707307734002e-05	0.000960315038748894	No
10370303	110532	Adarb1	adenosine deaminase, RNA-specific, B1	0	0.316461206256857	0.73887855555634	0.886601289007876	1.53870294657404	1.69688967074893	8.51085849367398	8.82731969993084	9.24973704923032	9.39745978268185	10.049561440248	10.2077481644229	0.00440431439544146	2.02909982204517e-05	0.000960315038748894	No
10476482	76161	6330527O06Rik	RIKEN cDNA 6330527O06 gene	0	0.028876996388485	-0.423868116238686	0.530062431808505	1.74501703843221	2.1795606196473	6.44448001213719	6.47335700852567	6.0206118958985	6.97454244394569	8.1894970505694	8.62404063178448	0.00677098244324265	2.04835569085497e-05	0.000967184244955085	No
10457022	17196	Mbp	myelin basic protein	0	-0.131639623503687	-0.0248250399568688	0.218447138307054	1.20666163296514	1.44318054949169	7.87033564753908	7.73869602403539	7.84551060758221	8.08878278584613	9.07699728050422	9.31351619703077	0.00455304275253656	2.06267195007693e-05	0.00097169474451892	No
10392056	13056	Cyb561	cytochrome b-561	0	0.0491503963501883	0.460775118578151	1.52152402120536	1.86446813689035	2.08180118196941	7.27028895883861	7.3194393551888	7.73106407741676	8.79181298004397	9.13475709572896	9.35209014080803	0.00606654567380173	2.07458882954187e-05	0.000974354471928643	No
10348194	98363	Efhd1	EF hand domain containing 1	0	0.0135882051140825	-0.151818252059918	0.434828768608036	1.1308895715133	1.72936820896036	6.90662812014838	6.92021632526246	6.75480986808846	7.34145688875642	8.03751769166169	8.63599632910874	0.00492642408925565	2.07787133684165e-05	0.000974354471928643	No
10559825	76373	Zfp773	zinc finger protein 773	0	-0.111841520845553	-0.388172817830181	-1.42604667000144	-1.92758531523102	-1.95881711089364	8.44632940094883	8.33448788010328	8.05815658311865	7.02028273094739	6.51874408571781	6.48751229005519	-0.0058872883635044	2.0973341973846e-05	0.000979870186538397	No
10395553	319504	Nrcam	neuron-glia-CAM-related cell adhesion molecule	0	-0.0506951567006553	0.287630666323658	0.693371124924088	1.14278124593351	1.3233791712978	9.27957984712801	9.22888469042735	9.56721051345167	9.9729509720521	10.4223610930615	10.6029590184258	0.00390959696405004	2.0992414526781e-05	0.000979870186538397	No
10504534	666060	Frmpd1	FERM and PDZ domain containing 1	0	0.109485799142376	0.843240791221584	1.68072612317265	1.95767925737319	2.36602395945717	5.26449950210894	5.37398530125132	6.10774029333053	6.9452256252816	7.22217875948213	7.63052346156611	0.00640285725770557	2.12519471449344e-05	0.00098792805618401	No
10426261	58234	Shank3	SH3/ankyrin domain gene 3	0	0.190765092997973	0.795424789939533	1.11116848699751	1.73972516096951	1.80008792994534	7.91281629439488	8.10358138739285	8.70824108433441	9.02398478139239	9.65254145536439	9.71290422434022	0.00496793191120443	2.12619088471801e-05	0.00098792805618401	No
10476538	228662	Btbd3	BTB (POZ) domain containing 3	0	0.867341037320887	1.04012393295086	1.46371253647695	2.12342242174808	2.49923098351312	6.48489606339366	7.35223710071454	7.52501999634452	7.94860859987061	8.60831848514174	8.98412704690678	0.00586000361804562	2.14226584549323e-05	0.000991379740587612	No
10519420	100986	Akap9	A kinase (PRKA) anchor protein (yotiao) 9	0	0.145630180657951	0.0987262538517335	-0.284311748383672	-1.05245968218222	-1.43339490522061	10.6334962755942	10.7791264562521	10.7322225294459	10.3491845272105	9.58103659341194	9.20010137037356	-0.00439982225808815	2.14746673469337e-05	0.000991379740587612	Yes
10600326	83553	Tktl1	transketolase-like 1	0	0.165607546982177	0.0425153810511425	-0.439296641450641	-0.959769240883415	-1.35707482230759	7.23014098583704	7.39574853281921	7.27265636688818	6.7908443443864	6.27037174495362	5.87306616352945	-0.00411003961448729	2.1519642819269e-05	0.000991379740587612	No
10378038	216881	Wscd1	WSC domain containing 1	0	0.492553527788665	0.58653764960069	0.742858782047252	1.44255851535603	1.75698941408058	8.93598356580783	9.4285370935965	9.52252121540852	9.67884234785509	10.3785420811639	10.6929729798884	0.0043011114925802	2.15789121131734e-05	0.000991379740587612	No
10503416	12307	Calb1	calbindin 1	0	1.12174850140866	0.642813954461525	1.77711417083693	2.66986404979382	2.95655819104084	6.35778495652026	7.47953345792892	7.00059891098178	8.13489912735718	9.02764900631408	9.31434314756109	0.00743074329150278	2.15792040798558e-05	0.000991379740587612	No
10395612	217558	G2e3	G2/M-phase specific E3 ubiquitin ligase	0	-0.0962459030243323	-0.467404664033211	-1.17291287060666	-1.49104715651712	-1.72579537986138	8.719068839471	8.62282293644667	8.25166417543779	7.54615596886434	7.22802168295388	6.99327345960962	-0.00483683633254646	2.16501180093224e-05	0.000992402487986871	No
10428081	15473	Hrsp12	heat-responsive protein 12	0	-0.309570575502237	-0.113755214150485	0.667745326089952	1.30635134548831	1.46150381086626	9.2089352406609	8.89936466515867	9.09518002651042	9.87668056675086	10.5152865861492	10.6704390515272	0.00497448900187719	2.17637042069036e-05	0.000995372283435916	No
10431113	29859	Sult4a1	sulfotransferase family 4A, member 1	0	0.457617426223877	0.748717337991561	1.09968771894854	1.54582959961416	1.87515358976238	8.92975403625293	9.3873714624768	9.67847137424449	10.0294417552015	10.4755836358671	10.8049076260153	0.00458372581479534	2.18716002694292e-05	0.000996432447338957	No
10419399	75288	Slc35f4	solute carrier family 35, member F4	0	-0.460526743401398	0.0966759334390002	0.468549653717112	1.45035307219174	1.45200418824758	6.846431666547	6.3859049231456	6.943107599986	7.31498132026411	8.29678473873873	8.29843585479458	0.00517950625737062	2.19146023149023e-05	0.000996432447338957	No
10387505	11932	Atp1b2	ATPase, Na+/K+ transporting, beta 2 polypeptide	0	-0.013451405735502	0.664920316120387	1.35124817697991	1.79773404586482	1.94463106504934	9.87448843165149	9.86103702591599	10.5394087477719	11.2257366086314	11.6722224775163	11.8191194967008	0.00564859067167404	2.19334331235999e-05	0.000996432447338957	No
10455813	16906	Lmnb1	lamin B1	0	-0.126665450978855	-0.360789442869082	-1.14585001186845	-1.79141015897887	-1.68802126952865	10.9906727135605	10.8640072625817	10.6298832706915	9.84482270169209	9.19926255458167	9.30265144403189	-0.00519096782881001	2.20106943120306e-05	0.000997720316837336	Yes
10565627	66333	Aqp11	aquaporin 11	0	-0.116610176755673	0.510826035323166	0.912490293729812	1.47813680990142	1.55531188487985	8.00660690943851	7.88999673268284	8.51743294476168	8.91909720316832	9.48474371933993	9.56191879431836	0.00471373400232021	2.23327523372593e-05	0.0010100742398568	No
10509526	16559	Kif17	kinesin family member 17	0	0.351653490133941	0.951248956359828	1.59790809444102	2.07077980452636	2.24568537853358	6.30189025286223	6.65354374299617	7.25313920922206	7.89979834730325	8.37267005738858	8.54757563139581	0.00595746498754587	2.2390711842746e-05	0.00101045517736357	No
10362472	212892	Rsph4a	radial spoke head 4 homolog A (Chlamydomonas)	0	-0.0298328859476902	0.00975780012873084	0.972037206661155	1.590838278476	1.61774164532063	5.10130122267287	5.07146833672518	5.1110590228016	6.07333842933403	6.69213950114888	6.71904286799351	0.00522587168502121	2.24477400815855e-05	0.00101079249930283	No
10555681	20866	Stim1	stromal interaction molecule 1	0	0.371607912491772	0.789921616660514	0.998447741757186	1.60295926252124	1.7735970635625	7.81133778260755	8.18294569509932	8.60125939926806	8.80978552436474	9.41429704512879	9.58493484617005	0.0045342313050295	2.26666835036405e-05	0.00101840310596313	No
10471474	11636	Ak1	adenylate kinase 1	0	0.0465924963880937	0.720586912369653	0.99819144516543	1.77582371277697	1.70864722001578	9.50990563617886	9.55649813256695	10.2304925485485	10.5080970813443	11.2857293489558	11.2185528561946	0.00506003008277839	2.2889594149396e-05	0.00102615811309754	No
10350725	67792	Rgs8	regulator of G-protein signaling 8	0	0.408126234247629	0.4982818203827	0.699920498629621	1.28344681828729	1.63256700368425	7.0360888656388	7.44421509988643	7.5343706860215	7.73600936426842	8.3195356839261	8.66865586932305	0.00401295383286403	2.29581322408263e-05	0.00102697364352714	No
10356020	210293	Dock10	dedicator of cytokinesis 10	0	0.0759626963429776	0.967925769527429	1.60025444337198	2.08628116289487	2.29297793655285	6.38658347355939	6.46254616990237	7.35450924308682	7.98683791693137	8.47286463645425	8.67956141011224	0.00638167780396857	2.32554939590905e-05	0.00103799904984142	No
10569163	57754	Cend1	cell cycle exit and neuronal differentiation 1	0	0.242145312330605	0.730309534997213	1.30660549389163	1.94461634048523	1.88363287465643	8.84168590719151	9.08383121952211	9.57199544218872	10.1482914010831	10.7863022476767	10.7253187818479	0.00537577133576274	2.33935260705884e-05	0.00103918346644697	No
10561306	18807	Pld3	phospholipase D family, member 3	0	0.0762755114366751	0.446222300785225	1.03156405361173	1.36464789445155	1.58698132995629	8.63244723863309	8.70872275006976	9.07866953941831	9.66401129224482	9.99709513308463	10.2194285685894	0.00444380592544214	2.34218605816108e-05	0.00103918346644697	No
10600180	320707	Atp2b3	ATPase, Ca++ transporting, plasma membrane 3	0	0.322001093611647	0.853817018934267	1.30047752451441	1.7699620545139	1.96362901385574	8.51755398409145	8.8395550777031	9.37137100302572	9.81803150860586	10.2875160386054	10.4811829979472	0.00512713113004472	2.34348658969313e-05	0.00103918346644697	No
10548761	15199	Hebp1	heme binding protein 1	0	0.658233866557721	1.01442983193555	2.00878767245078	2.62633060117166	2.6674777529811	7.71799732646903	8.37623119302675	8.73242715840458	9.72678499891981	10.3443279276407	10.3854750794501	0.00708690731203628	2.36002024637893e-05	0.00104424496715049	No
10600901	11835	Ar	androgen receptor	0	0.0598508179649366	-0.0898921272250837	0.831422728738811	2.02518055902044	1.80058108915423	5.32994700914047	5.38979782710541	5.24005488191539	6.16136973787929	7.35512756816092	7.13052809829471	0.00611462239397387	2.3778442904969e-05	0.00104985428219818	No
10399586	22651	Zfp125	zinc finger protein 125	0	0.0916229983208208	0.137108800255366	-0.358281784461237	-1.04949824951032	-1.44803063053665	8.37094033512024	8.46256333344106	8.5080491353756	8.012658550659	7.32144208560992	6.92290970458359	-0.00438568102014151	2.38806850980868e-05	0.00105209117630837	No
10432492	72393	Faim2	Fas apoptotic inhibitory molecule 2	0	-0.959908205010297	-0.0723675984020407	0.716595490619149	1.67332578190161	2.00769649194201	9.55240669520019	8.59249849018989	9.48003909679815	10.2690021858193	11.2257324771018	11.5601031871422	0.00725127015708418	2.39854150868148e-05	0.00105241729445288	No
10509267	22417	Wnt4	wingless-related MMTV integration site 4	0	-0.259408502634941	0.144100522059142	1.13533397857573	1.66702683540315	1.74229661535758	5.57866935479996	5.31926085216502	5.7227698768591	6.71400333337569	7.24569619020311	7.32096597015754	0.00573934081510597	2.39912757094121e-05	0.00105241729445288	Yes
10566993	233733	Galntl4	UDP-N-acetyl-alpha-D-galactosamine:polypeptide N-acetylgalactosaminyltransferase-like 4	0	0.332640337880105	1.49762200695786	1.75735150080435	2.42251688441487	2.84379812389394	7.42676168461309	7.75940202249319	8.92438369157095	9.18411318541743	9.84927856902796	10.270559808507	0.00722246283914973	2.41032301192476e-05	0.00105505941624981	No
10554655	108797	Mex3b	mex3 homolog B (C. elegans)	0	0.231655479352124	-0.0153528692331744	-0.396509983054125	-1.00242242851163	-1.2460049564382	10.6164451047773	10.8481005841294	10.6010922355441	10.2199351217232	9.61402267626568	9.37044014833912	-0.00398642062908069	2.41781519910581e-05	0.00105607268589637	No
10383564	63828	Fn3k	fructosamine 3 kinase	0	-0.448372974458302	-0.115524494492467	0.557132483964832	1.03153462829923	1.59548797201768	8.08532833037188	7.63695535591358	7.96980383587941	8.64246081433671	9.11686295867111	9.68081630238956	0.00504825518145077	2.46350654021943e-05	0.00107012171236687	No
10408450	20677	Sox4	SRY-box containing gene 4	0	-0.274038125553751	-0.407820476603279	-1.02051088577635	-1.40498756473636	-1.58569732142845	10.7276400790818	10.4536019535281	10.3198196024786	9.70712919330549	9.32265251434549	9.14194275765339	-0.00428867424096696	2.46486859225852e-05	0.00107012171236687	No
10494441	545554	Ankrd34a	ankyrin repeat domain 34A	0	-0.179066778791047	-0.0912998929776432	0.727366086275514	1.24238258579698	1.44884928713369	7.84285563467073	7.66378885587969	7.75155574169309	8.57022172094625	9.08523822046771	9.29170492180442	0.00469648356629142	2.46712692240196e-05	0.00107012171236687	No
10590306	215446	Entpd3	ectonucleoside triphosphate diphosphohydrolase 3	0	-0.1309183650856	0.531130235249361	1.01977790244163	1.63010191173755	1.63267100068268	6.02546448659558	5.89454612150998	6.55659472184494	7.04524238903722	7.65556639833313	7.65813548727827	0.00506138974682912	2.4758264878051e-05	0.00107012171236687	No
10469514	12151	Bmi1	Bmi1 polycomb ring finger oncogene	0	0.0839646520860935	-0.256173072302293	-0.769120321016819	-1.23646225789604	-1.34248083063915	9.72583650032799	9.80980115241409	9.4696634280257	8.95671617931117	8.48937424243195	8.38335566968885	-0.00412680757103058	2.47621064926542e-05	0.00107012171236687	No
10575880	117148	Necab2	N-terminal EF-hand calcium binding protein 2	0	0.0796364681965871	1.64119614469259	2.92292436395206	3.50835862851159	3.8745280513034	7.29533966522677	7.37497613342335	8.93653580991936	10.2182640291788	10.8036982937384	11.1698677165302	0.0108079307157965	2.51726077779802e-05	0.00108302740209028	No
10379153	11676	Aldoc	aldolase C, fructose-bisphosphate	0	0.209274432578308	-0.245158379880726	0.896541351403231	1.7488873703762	1.98973218316097	9.84256965765146	10.0518440902298	9.59741127777074	10.7391110090547	11.5914570280277	11.8323018408124	0.00605767175953636	2.5176461129328e-05	0.00108302740209028	No
10344725	76187	Adhfe1	alcohol dehydrogenase, iron containing, 1	0	0.0820321381409297	0.954339719119848	1.62769643586866	2.22282796042358	2.27186888356922	5.29526393170895	5.37729606984988	6.2496036508288	6.92296036757761	7.51809189213253	7.56713281527817	0.00651864498492103	2.52295624103947e-05	0.00108302740209028	No
10557508	13446	Doc2a	double C2, alpha	0	0.450679465724723	0.842824297329688	1.40020794544884	2.17460501131618	2.04306906955484	6.51894157858038	6.9696210443051	7.36176587591006	7.91914952402922	8.69354658989655	8.56201064813521	0.00566040266673695	2.52731171386888e-05	0.00108302740209028	No
10457091	246317	Neto1	neuropilin (NRP) and tolloid (TLL)-like 1	0	-0.0658010481492681	0.137479343679287	0.897222492229551	1.42167884122845	1.45533109072239	8.89663243722003	8.83083138907076	9.03411178089932	9.79385492944958	10.3183112784485	10.3519635279424	0.00464470807047877	2.541188236205e-05	0.00108669093589328	No
10458534	75599	Pcdh1	protocadherin 1	0	0.13386870432157	0.628703585901995	0.947878420439242	1.34210160189146	1.6100379963009	6.94100363841739	7.07487234273896	7.56970722431939	7.88888205885664	8.28310524030886	8.55104163471829	0.00426824527400721	2.57341069989477e-05	0.00109816802210154	No
10578493	142980	Tlr3	toll-like receptor 3	0	0.0335092321500641	-0.106658494530297	0.616602518930438	1.40098546580955	1.46023929090731	6.05516856593388	6.08867779808394	5.94851007140358	6.67177108486432	7.45615403174343	7.51540785684119	0.00468903224063938	2.58593082239624e-05	0.00110120703372106	No
10490061	76960	Bcas1	breast carcinoma amplified sequence 1	0	-0.0898121428145195	0.134225614876467	0.57818254605408	0.891907069219793	1.55729937327602	5.85846592338219	5.76865378056767	5.99269153825865	6.43664846943627	6.75037299260198	7.41576529665821	0.00419847914311914	2.60044484966624e-05	0.00110508070923941	No
10456653	17919	Myo5b	myosin VB	0	0.570833249067494	1.83970504123529	2.5565648817599	3.59611618619965	3.54262912432691	6.23436317405834	6.80519642312584	8.07406821529363	8.79092805581825	9.83047936025799	9.77699229838525	0.00956951710718662	2.61218646228322e-05	0.00110729417595119	No
10435266	77446	Heg1	HEG homolog 1 (zebrafish)	0	-0.0838684756746702	-0.497391451830081	-1.25795361425569	-1.66661859254893	-1.75923946920578	9.05362415120867	8.969755675534	8.55623269937859	7.79567053695298	7.38700555865974	7.29438468200289	-0.00512078678665043	2.61651040694418e-05	0.00110729417595119	No
10383289	108100	Baiap2	brain-specific angiogenesis inhibitor 1-associated protein 2	0	0.229623037599001	0.0481411656501116	0.48123536845879	1.14409760273044	1.5576847337231	8.1159542629027	8.3455773005017	8.16409542855281	8.59718963136149	9.26005186563314	9.6736389966258	0.00421403957167177	2.63397820172756e-05	0.00111226217412986	No
10445293	27226	Pla2g7	phospholipase A2, group VII (platelet-activating factor acetylhydrolase, plasma)	0	0.126889642021307	1.54686277373115	3.58113811855979	4.05727059957964	4.48369448109138	7.07729625844082	7.20418590046212	8.62415903217197	10.6584343770006	11.1345668580205	11.5609907395322	0.0127012835436192	2.6410715618045e-05	0.00111226217412986	No
10607888	333605	Frmpd4	FERM and PDZ domain containing 4	0	0.46609224796954	1.83946924924105	3.10440379216157	3.89707224009482	4.00682358256434	5.55787812451478	6.02397037248432	7.39734737375583	8.66228191667635	9.4549503646096	9.56470170707912	0.0109742303661086	2.64460807163928e-05	0.00111226217412986	No
10503382	12395	Runx1t1	runt-related transcription factor 1; translocated to, 1 (cyclin D-related)	0	-0.461614106873215	-0.196674523886765	-0.951340888964967	-1.48664928872373	-1.77217708604606	10.4787276781582	10.017113571285	10.2820531542714	9.5273867891932	8.99207838943443	8.70655059211211	-0.00468820287182743	2.65494607084103e-05	0.00111286645657973	No
10404996	18081	Ninj1	ninjurin 1	0	-0.193267807659386	-0.0634734339189196	0.665640882086335	1.24886931943278	1.36339409709132	7.18877603034881	6.99550822268942	7.12530259642989	7.85441691243514	8.43764534978159	8.55217012744013	0.00453681651399232	2.65870159465862e-05	0.00111286645657973	No
10402560	319630	A130014H13Rik	RIKEN cDNA A130014H13 gene	0	0.0515672853655555	0.0265678700938405	-0.871004385542879	-1.30447637009777	-1.52127823272679	8.78768039068332	8.83924767604888	8.81424826077716	7.91667600514045	7.48320402058556	7.26640215795653	-0.00471993696283227	2.67647989910189e-05	0.00111286645657973	No
10409579	57266	Cxcl14	chemokine (C-X-C motif) ligand 14	0	-0.00272409213629743	0.962737382661675	1.04236397702272	1.75572708230258	1.97003817117567	8.1469070928929	8.1441830007566	9.10964447555457	9.18927106991562	9.90263417519547	10.1169452640686	0.0054342900623759	2.68490882441803e-05	0.00111286645657973	No
10419578	29811	Ndrg2	N-myc downstream regulated gene 2	0	-0.429963926841628	-0.22449610023553	0.337609161686371	1.06541586636264	1.47978158434522	10.3541070808841	9.9241431540425	10.1296109806486	10.6917162425705	11.4195229472468	11.8338886652293	0.00492632630025761	2.69028367808453e-05	0.00111286645657973	Yes
10372421	237553	Trhde	TRH-degrading enzyme	0	0.372939916179507	0.908606594265946	1.31843856926401	1.88021101463073	1.98330192926423	6.14714658065706	6.52008649683656	7.055753174923	7.46558514992107	8.02735759528779	8.13044850992129	0.00521015870138288	2.69743280907696e-05	0.00111286645657973	No
10390691	217166	Nr1d1	nuclear receptor subfamily 1, group D, member 1	0	-0.193921716037064	-0.0876036218339085	0.0730154435057351	1.31812412197711	1.74449433792005	8.22352709385102	8.02960537781395	8.13592347201711	8.29654253735675	9.54165121582813	9.96802143177107	0.00540833638172028	2.69903904591045e-05	0.00111286645657973	No
10415784	66597	Trim13	tripartite motif-containing 13	0	0.236090897183155	-0.264634457243824	-0.753001431100746	-1.20217579622556	-1.39140491773125	8.45548643404176	8.69157733122491	8.19085197679793	7.70248500294101	7.2533106378162	7.06408151631051	-0.0043511521511906	2.69989288147557e-05	0.00111286645657973	Yes
10490955	67472	Mtfr1	mitochondrial fission regulator 1	0	-0.0601307726793294	-0.875220316587486	-1.14562472433641	-1.93635315788055	-1.88362060175177	8.48630787249117	8.42617709981184	7.61108755590368	7.34068314815476	6.54995471461062	6.6026872707394	-0.00548285475716122	2.70430090591896e-05	0.00111286645657973	No
10481164	227659	Slc2a6	solute carrier family 2 (facilitated glucose transporter), member 6	0	0.331973462029915	1.02232463496953	1.5271948113187	2.29838843793472	2.19739886900586	7.58127768347093	7.91325114550084	8.60360231844046	9.10847249478963	9.87966612140565	9.77867655247679	0.00613363004542527	2.71755736551765e-05	0.00111286645657973	No
10424060	239410	A930017M01Rik	Smg-5 homolog, nonsense mediated mRNA decay factor pseudogene	0	-0.189220801034546	0.133611374664635	0.620203285994696	1.08087327556628	1.26892324353664	5.92812935632032	5.73890855528578	6.06174073098496	6.54833264231502	7.0090026318866	7.19705259985696	0.00399426047101362	2.71942408976271e-05	0.00111286645657973	No
10360666	381310	6330403A02Rik	RIKEN cDNA 6330403A02 gene	0	0.577537706105141	1.1844541233585	2.18859403079872	2.63128384350205	2.86806506840972	7.36416263284781	7.94170033895295	8.54861675620631	9.55275666364653	9.99544647634986	10.2322277012575	0.00745720705473477	2.71991003322474e-05	0.00111286645657973	No
10531610	320292	Rasgef1b	RasGEF domain family, member 1B	0	-0.306192396003004	-0.900556361694591	-2.38809887842176	-3.00456119996383	-2.96022693710775	10.0155702014585	9.70937780545545	9.11501383976387	7.62747132303669	7.01100900149463	7.05534326435071	-0.00862991122204092	2.72179308383925e-05	0.00111286645657973	No
10351298	240888	Gpr161	G protein-coupled receptor 161	0	-0.0212373589529751	-0.0441932020656921	-0.595144497726213	-1.23965113867021	-1.2819302044312	9.89588937354987	9.8746520145969	9.85169617148418	9.30074487582366	8.65623823487966	8.61395916911867	-0.00404141749681398	2.72532629835096e-05	0.00111286645657973	No
10411395	110596	Rgnef	Rho-guanine nucleotide exchange factor	0	-0.339523362503468	-0.0481797228936633	1.22489206355907	1.9256897121495	1.92354003924283	7.35081128347964	7.01128792097617	7.30263156058598	8.57570334703871	9.27650099562915	9.27435132272247	0.00665368750392407	2.72809649581848e-05	0.00111286645657973	No
10601360	11977	Atp7a	ATPase, Cu++ transporting, alpha polypeptide	0	0.25624384144764	0.0332538290975055	-0.778398622570304	-1.15247352900523	-1.49479459384908	8.34622193594369	8.60246577739133	8.37947576504119	7.56782331337338	7.19374840693846	6.85142734209461	-0.00471865350790284	2.73333706611651e-05	0.00111286645657973	No
10488617	228777	Nrsn2	neurensin 2	0	-0.556097582115021	-0.332079355641856	0.0867793518132531	1.3206272667773	1.90035508230878	7.5564727962448	7.00037521412978	7.22439344060295	7.64325214805806	8.87710006302211	9.45682787855358	0.00631043216285901	2.74494952659584e-05	0.00111514026248523	No
10396877	108760	Galntl1	UDP-N-acetyl-alpha-D-galactosamine:polypeptide N-acetylgalactosaminyltransferase-like 1	0	-0.190402577565619	0.236977221088766	0.492675628723256	0.924293057362884	1.35163069031894	7.95109076327513	7.76068818570951	8.1880679843639	8.44376639199839	8.87538382063801	9.30272145359407	0.00388702718621079	2.7498556330526e-05	0.00111514026248523	No
10365974	13179	Dcn	decorin	0	-0.747771794086155	-0.497016704965351	1.03031683039599	2.6327955359677	2.40421917225471	7.29297257468763	6.54520078060148	6.79595586972228	8.32328940508362	9.92576811065533	9.69719174694234	0.00930634553198879	2.79175895152514e-05	0.00112988688677004	No
10557560	52858	Cdipt	CDP-diacylglycerol--inositol 3-phosphatidyltransferase (phosphatidylinositol synthase)	0	-0.0688566713177217	0.0562422899871411	0.495762515237747	1.03452750194224	1.20130541752651	8.63587370208518	8.56701703076746	8.69211599207232	9.13163621732293	9.67040120402742	9.83717911961169	0.00371823315234404	2.79955617979408e-05	0.00113079894961267	No
10509901	17150	Mfap2	microfibrillar-associated protein 2	0	-0.163100922675483	-0.602101020059694	-1.61068461343652	-2.15058981282068	-2.1026610438657	9.66493242708365	9.50183150440817	9.06283140702396	8.05424781364713	7.51434261426297	7.56227138321795	-0.00624358756372828	2.81718680838298e-05	0.00113567147267581	No
10494271	13040	Ctss	cathepsin S	0	-0.654603186573883	-0.270877994896946	-0.92279360439024	-2.55375606025913	-2.31132222277637	9.0303781757755	8.37577498920161	8.75950018087855	8.10758457138526	6.47662211551637	6.71905595299913	-0.0068488812983295	2.84185697705142e-05	0.00114335697471193	No
10455721	67847	Sncaip	synuclein, alpha interacting protein (synphilin)	0	0.123653613901027	0.0747992715008792	-0.751928796364687	-1.63638992418939	-1.50481956950753	9.44583157154051	9.56948518544154	9.52063084304139	8.69390277517582	7.80944164735112	7.94101200203298	-0.00523915640039854	2.85056837558094e-05	0.00114460420718701	No
10379866	12351	Car4	carbonic anhydrase 4	0	-0.68318465390248	-0.328866201697068	0.429313961101672	1.39804787229527	1.6572686151144	6.50914684004885	5.82596218614637	6.18028063835179	6.93846080115053	7.90719471234412	8.16641545516325	0.00607100121005958	2.88446480933439e-05	0.00115593935522206	No
10349711	98396	Slc41a1	solute carrier family 41, member 1	0	-0.236635924010217	-0.00807949466897995	0.342572093358811	0.969462038591551	1.2268605771671	8.98822492862954	8.75158900461932	8.98014543396056	9.33079702198835	9.95768696722109	10.2150855057966	0.00392999900679961	2.89698216496035e-05	0.00115867925884042	No
10347073	329178	Unc80	unc-80 homolog (C. elegans)	0	0.798151837899933	1.64086093662929	1.93744692391546	2.75453194166075	3.03529911284397	6.33928037543558	7.13743221333551	7.98014131206487	8.27672729935104	9.09381231709633	9.37457948827955	0.00737678991966016	2.91124639579452e-05	0.00115998034521518	No
10464914	381199	Tmem151a	transmembrane protein 151A	0	0.875051147860145	1.56118490185573	1.90909847035714	2.55694127640073	3.0492433422492	7.01495498134086	7.89000612920101	8.57613988319659	8.924053451698	9.57189625774159	10.0641983235901	0.00711418923228878	2.9116086711941e-05	0.00115998034521518	No
10474814	214240	Disp2	dispatched homolog 2 (Drosophila)	0	0.219409775792698	0.557180932960229	0.988724185407586	1.32294874174806	1.58582510482234	9.27574320607671	9.4951529818694	9.83292413903694	10.2644673914843	10.5986919478248	10.861568310899	0.00414410956361682	2.92486701458893e-05	0.00116227223565243	No
10402473	94040	Clmn	calmin	0	0.486366386558502	0.795226299987079	0.764462779937852	1.43418154198308	2.14763028303258	5.56784606931399	6.0542124558725	6.36307236930107	6.33230884925185	7.00202761129707	7.71547635234658	0.00491694387851938	2.92875737388641e-05	0.00116227223565243	No
10364149	20203	S100b	S100 protein, beta polypeptide, neural	0	0.0853156022010042	0.133954193067826	0.511535376013279	1.50114270571803	1.3660099900864	6.66507377706196	6.75038937926296	6.79902797012978	7.17660915307524	8.16621648277999	8.03108376714835	0.00440986741110979	2.99141933400749e-05	0.00118262252829033	Yes
10507606	69216	Ccdc23	coiled-coil domain containing 23	0	-0.218529363600878	-0.35825671937585	-0.830124919001261	-1.11466475203462	-1.48813828286864	11.4709344240824	11.2524050604816	11.1126777047066	10.6408095050812	10.3562696720478	9.98279614121381	-0.00382698078082976	2.99649218796592e-05	0.00118262252829033	No
10499560	11490	Adam15	a disintegrin and metallopeptidase domain 15 (metargidin)	0	0.283415099758297	0.409286187484254	0.821785696315871	1.22184746859308	1.45072686548705	8.24026110354011	8.52367620329841	8.64954729102437	9.06204679985598	9.46210857213319	9.69098796902717	0.00378133905090697	2.99743037124278e-05	0.00118262252829033	No
10547830	21991	Tpi1	triosephosphate isomerase 1	0	-0.0932326622160087	0.1176317356234	0.766666825370658	1.17534271588975	1.33430172416018	10.921268984829	10.828036322613	11.0389007204524	11.6879358101997	12.0966117007188	12.2555707089892	0.00413866693645688	3.0038348574e-05	0.00118286145600859	No
10538842	14701	Gng12	guanine nucleotide binding protein (G protein), gamma 12	0	0.354433512373967	0.345975542454902	1.04192551212301	1.54929497429737	1.6104951558035	9.94662959219814	10.3010631045721	10.292605134653	10.9885551043211	11.4959245664955	11.5571247480016	0.00447209590231885	3.03467939331318e-05	0.00119098322673793	No
10374621	268390	Ahsa2	AHA1, activator of heat shock protein ATPase homolog 2 (yeast)	0	-0.0259191006787045	-0.208907480204021	-0.819388079009549	-1.0532215596362	-1.4547427774504	10.6737469276735	10.6478278269948	10.4648394474694	9.85435884866392	9.62052536803727	9.21900415022306	-0.0040117267400031	3.03613725808278e-05	0.00119098322673793	No
10465844	66514	Asrgl1	asparaginase like 1	0	0.0945202100123446	0.949808753991446	1.91484734795039	2.29290648345175	2.52050395920187	8.59703975875167	8.69155996876402	9.54684851274312	10.5118871067021	10.8899462422034	11.1175437179535	0.00707588469386353	3.04440964082311e-05	0.00119193604325355	No
10345423	226971	Plekhb2	pleckstrin homology domain containing, family B (evectins) member 2	0	0.394356967820354	0.95660273386855	1.49725561795135	2.06798937225596	2.11194914446298	8.71874407506854	9.11310104288889	9.67534680893709	10.2159996930199	10.7867334473245	10.8306932195315	0.00564132869392819	3.10232840243849e-05	0.00121039497382915	No
10574027	17748	Mt1	metallothionein 1	0	0.168967112629305	0.390855178229893	1.54702934657525	2.15622917035611	2.04068845352049	10.1959724792082	10.3649395918375	10.5868276574381	11.7430018257835	12.3522016495643	12.2366609327287	0.00627114054472495	3.10342470493503e-05	0.00121039497382915	No
10474526	99010	Lpcat4	lysophosphatidylcholine acyltransferase 4	0	0.501721247347072	0.998407829033485	1.26700383323991	1.77862544387069	2.08220174483395	7.45528890165737	7.95701014900444	8.45369673069085	8.72229273489728	9.23391434552806	9.53749064649132	0.00506056798645123	3.11001878833196e-05	0.00121065197031289	No
10583551	18577	Pde4a	phosphodiesterase 4A, cAMP specific	0	-0.110779512635597	0.638771222772228	0.954387832350744	1.42658499141323	1.63974955858935	7.17927103871068	7.06849152607508	7.8180422614829	8.13365887106142	8.6058560301239	8.81902059730002	0.00471543553112081	3.17266886324287e-05	0.00123268760899863	No
10533929	20778	Scarb1	scavenger receptor class B, member 1	0	0.62535483632409	1.10281163830475	1.53883231335121	2.23760890189013	2.28638928527548	7.91632200846773	8.54167684479182	9.01913364677247	9.45515432181894	10.1539309103579	10.2027112937432	0.00582905144396804	3.18780838353531e-05	0.00123530128312933	No
10354777	212712	Satb2	special AT-rich sequence binding protein 2	0	-0.607169738759497	-0.518342971862117	-1.30035062795921	-1.75476705386991	-1.97506824963793	11.0795277332176	10.4723579944581	10.5611847613554	9.77917710525835	9.32476067934765	9.10445948357963	-0.0050282246025199	3.19150787434629e-05	0.00123530128312933	No
10438708	17174	Masp1	mannan-binding lectin serine peptidase 1	0	0.0643174833208757	-0.51845940896323	-0.816324099650108	-1.23222391150727	-1.46951708305243	9.60046591848409	9.66478340180497	9.08200650952086	8.78414181883398	8.36824200697682	8.13094883543166	-0.00416365293757489	3.20352117447835e-05	0.0012356002081602	No
10454192	22139	Ttr	transthyretin	0	-0.559372492467851	-0.418422505056142	-0.462966396296896	-1.66726662191846	-2.15694683760155	9.84011780548801	9.28074531302016	9.42169530043187	9.37715140919111	8.17285118356955	7.68317096788646	-0.00542203236506949	3.21036185044119e-05	0.0012356002081602	No
10476740	94249	Slc24a3	solute carrier family 24 (sodium/potassium/calcium exchanger), member 3	0	0.66721464601248	1.12178636341436	1.91779485185743	2.48101572770359	2.57801278276508	7.80637917927855	8.47359382529103	8.92816554269291	9.72417403113598	10.2873949069821	10.3843919620436	0.00664136919410566	3.21045254595992e-05	0.0012356002081602	No
10357660	213006	Mfsd4	major facilitator superfamily domain containing 4	0	-0.14844116079727	-0.246242693943929	0.337981303832439	1.28074712954989	1.44724194594869	6.93719586454393	6.78875470374666	6.6909531706	7.27517716837637	8.21794299409381	8.38443781049261	0.00482652643250826	3.22475169916217e-05	0.00123655639221277	Yes
10506254	242570	Raver2	ribonucleoprotein, PTB-binding 2	0	-0.344221234572055	0.0356628831502706	0.452004202561598	1.39402414205949	1.31068448819445	7.53433020204795	7.19010896747589	7.56999308519822	7.98633440460955	8.92835434410744	8.8450146902424	0.00473635488856122	3.22506128373955e-05	0.00123655639221277	No
10538394	231999	Plekha8	pleckstrin homology domain containing, family A (phosphoinositide binding specific) member 8	0	0.0721210322021193	0.0891814810197342	-0.460399978614059	-1.03818670819788	-1.27079793546359	8.28176759359285	8.35388862579497	8.37094907461258	7.82136761497879	7.24358088539497	7.01096965812926	-0.00396479857520563	3.26583789707669e-05	0.00124970468991294	No
10361338	320495	Ipcef1	interaction protein for cytohesin exchange factors 1	0	-0.14649937871717	-0.271457825792029	0.193707007756594	1.19462363867569	1.75816204245526	6.09561352436492	5.94911414564775	5.82415569857289	6.28932053212152	7.29023716304061	7.85377556682018	0.00534337551809646	3.28123132249172e-05	0.00124970468991294	No
10441195	13508	Dscam	Down syndrome cell adhesion molecule	0	0.21968568320283	0.345766025551255	0.650046786417541	1.16116659445469	1.30643431120226	8.23877890966434	8.45846459286717	8.5845449352156	8.88882569608188	9.39994550411904	9.54521322086661	0.00354428188687514	3.28566655297101e-05	0.00124970468991294	No
10385297	14394	Gabra1	gamma-aminobutyric acid (GABA) A receptor, subunit alpha 1	0	1.16348703920901	1.57860450962862	2.24238284064531	3.00576106430361	3.30087577097388	6.74529499351351	7.90878203272252	8.32389950314213	8.98767783415882	9.75105605781712	10.0461707644874	0.00782765022971883	3.29268784040308e-05	0.00124970468991294	No
10546432	101401	Adamts9	a disintegrin-like and metallopeptidase (reprolysin type) with thrombospondin type 1 motif, 9	0	-0.264806478833712	0.116700209133071	0.981392691171519	1.68709535134439	1.5720769215101	6.629042155121	6.36423567628728	6.74574236425407	7.61043484629251	8.31613750646538	8.20111907663109	0.00546211675708105	3.29509654482898e-05	0.00124970468991294	No
10510019	320456	B330016D10Rik	RIKEN cDNA B330016D10 gene	0	0.0401986591519394	0.00961614506258535	-0.680952141520425	-0.971286274806659	-1.47883156528338	6.97047157005841	7.01067022921035	6.980087715121	6.28951942853799	5.99918529525176	5.49164000477503	-0.00418609285402558	3.29611296780645e-05	0.00124970468991294	No
10357345	210356	Nckap5	NCK-associated protein 5	0	-0.13688603180619	-0.196168392533046	-0.93201949002392	-1.39036946788466	-1.44972839269532	9.67500404094639	9.5381180091402	9.47883564841335	8.74298455092247	8.28463457306174	8.22527564825107	-0.00431381777129192	3.33725391590606e-05	0.00126295557285068	No
10480254	12296	Cacnb2	calcium channel, voltage-dependent, beta 2 subunit	0	0.604892645883129	1.26382608375077	1.74764237518608	2.29366034041879	2.53805277446259	7.85362315792984	8.45851580381297	9.11744924168061	9.60126553311592	10.1472834983486	10.3916759323924	0.00630027319482045	3.3448439846292e-05	0.00126348384441604	No
10498998	229473	D930015E06Rik	RIKEN cDNA D930015E06 gene	0	-0.271734517054652	-0.436211036026526	-1.25636496163527	-2.18504513026867	-1.8447884764267	9.60970522875015	9.3379707116955	9.17349419272363	8.35334026711488	7.42466009848148	7.76491675232345	-0.00578190338196422	3.36478232785176e-05	0.00126809034998944	No
10505030	319636	Fsd1l	fibronectin type III and SPRY domain containing 1-like	0	0.279947247604541	-0.345773987009597	-0.584228632255853	-1.59019142676448	-1.42178187716768	8.26354613657668	8.54349338418122	7.91777214956708	7.67931750432083	6.6733547098122	6.841764259409	-0.00491343094335612	3.36947234873161e-05	0.00126809034998944	No
10578222	50768	Dlc1	deleted in liver cancer 1	0	0.371314244214902	0.634462578390126	1.24900485408698	1.53230927010999	1.82839691360631	6.05644472491111	6.42775896912602	6.69090730330124	7.3054495789981	7.58875399502111	7.88484163851742	0.00465050177472845	3.38082326123962e-05	0.00127001902178206	No
10565935	207212	Arhgef17	Rho guanine nucleotide exchange factor (GEF) 17	0	-0.286867751587679	-0.0127614510291103	0.334558590909882	0.879610969029422	1.28665144633107	8.17461976809233	7.88775201650466	8.16185831706322	8.50917835900222	9.05423073712176	9.4612712144234	0.00399308126954684	3.42048437461098e-05	0.00128255588737711	No
10457429	19877	Rock1	Rho-associated coiled-coil containing protein kinase 1	0	0.12453728597619	-0.281914694385328	-0.891906881059976	-1.39923305798954	-1.40604414585586	9.57538800983913	9.69992529581532	9.29347331545381	8.68348112877916	8.17615495184959	8.16934386398328	-0.00448798875920276	3.43837330793581e-05	0.00128689795844541	Yes
10423388	110082	Dnahc5	dynein, axonemal, heavy chain 5	0	0.0505921692643554	0.570111413781953	0.799370572097208	1.54792358952892	1.45222217967314	4.88559850792858	4.93619067719293	5.45570992171053	5.68496908002578	6.43352209745749	6.33782068760172	0.00436862130065913	3.45161223297949e-05	0.00128948692909003	Yes
10398618	22031	Traf3	TNF receptor-associated factor 3	0	0.287356558526939	0.415258188973178	0.623481493839581	1.29232956085165	1.36389059668703	7.70558510546915	7.99294166399609	8.12084329444233	8.32906659930873	8.9979146663208	9.06947570215618	0.00369992360114065	3.47624780424803e-05	0.00129400416706869	Yes
10416273	105653	Phyhip	phytanoyl-CoA hydroxylase interacting protein	0	-0.694348576462457	0.928876788678402	1.76243397543256	2.50825646006693	2.76865272484333	7.04774092208575	6.35339234562329	7.97661771076415	8.81017489751831	9.55599738215268	9.81639364692907	0.00878457063931978	3.48170417939995e-05	0.00129400416706869	No
10455374	269019	Stk32a	serine/threonine kinase 32A	0	-0.537846395555049	-0.297255313015569	0.134982021654579	1.16356053136865	1.62913675967281	6.56983961801894	6.03199322246389	6.27258430500337	6.70482163967352	7.73340014938759	8.19897637769175	0.00552899062349884	3.48273501186741e-05	0.00129400416706869	No
10562360	14751	Gpi1	glucose phosphate isomerase 1	0	0.195369082610776	0.288639235582382	0.836288746337482	1.20786660593021	1.38220350334428	10.543940876511	10.7393099591218	10.8325801120934	11.3802296228485	11.7518074824412	11.9261443798553	0.00381551567087462	3.50781043957284e-05	0.00130095122448012	No
10421100	18040	Nefm	neurofilament, medium polypeptide	0	0.361271678753226	0.855365734061277	1.11703249952265	1.82659687059632	1.79834227503704	9.45350563663042	9.81477731538364	10.3088713706917	10.5705381361531	11.2801025072267	11.2518479116675	0.0048353837450239	3.53324440474715e-05	0.00130800579615304	No
10599612	70998	Phf6	PHD finger protein 6	0	0.00392770099950113	0.0272369489747213	-0.519610745990578	-1.2759509655718	-1.26908892464252	10.6916604070361	10.6955881080356	10.7188973560108	10.1720496610455	9.4157094414643	9.42257148239358	-0.00414464275336774	3.56346787960216e-05	0.00131087310781134	No
10521911	19664	Rbpj	recombination signal binding protein for immunoglobulin kappa J region	0	-0.0769985047455322	-0.493471865175279	-0.997613233330247	-1.6019634517254	-1.50553778789894	10.6580518364071	10.5810533316615	10.1645799712318	9.66043860307681	9.05608838468165	9.15251404850812	-0.00455910282397545	3.56486309715673e-05	0.00131087310781134	No
10552824	20130	Rras	Harvey rat sarcoma oncogene, subgroup R	0	-0.204454400129175	-0.144623619373876	0.339202253406144	0.998861236905213	1.26551019069531	8.00035462407359	7.79590022394442	7.85573100469971	8.33955687747974	8.9992158609788	9.26586481476891	0.00410081948276394	3.56734746009989e-05	0.00131087310781134	No
10513112	54357	Epb4.1l4b	erythrocyte protein band 4.1-like 4b	0	0.32711185897167	1.08178269748133	1.11904020675869	1.59074199802521	2.26502246388505	5.99359848833856	6.32071034731023	7.0753811858199	7.11263869509726	7.58434048636377	8.25862095222361	0.00532660076995235	3.57162825133807e-05	0.00131087310781134	No
10595211	12816	Col12a1	collagen, type XII, alpha 1	0	-0.14525483958807	0.209571220853611	-0.774808981080077	-1.44204724775412	-1.7035440803083	8.11687049455865	7.97161565497058	8.32644171541226	7.34206151347858	6.67482324680454	6.41332641425036	-0.00515409102928953	3.5734229753411e-05	0.00131087310781134	No
10456021	12322	Camk2a	calcium/calmodulin-dependent protein kinase II alpha	0	-1.02555688220504	1.72952490150894	3.15372746456106	4.20871070245506	4.65357796912516	7.39072671763911	6.36516983543407	9.12025161914805	10.5444541822002	11.5994374200942	12.0443046867643	0.0144674204188053	3.58192086794725e-05	0.00131087310781134	Yes
10489705	114644	Slc13a3	solute carrier family 13 (sodium-dependent dicarboxylate transporter), member 3	0	0.203308505770529	0.881578831084324	1.27988607473009	1.87894881062509	1.88990380404362	6.41686916053716	6.62017766630769	7.29844799162148	7.69675523526725	8.29581797116225	8.30677296458078	0.00524444399899013	3.58800726866769e-05	0.00131087310781134	Yes
10577190	19414	Rasa3	RAS p21 protein activator 3	0	0.371610206410248	0.916356685873076	1.69626302083363	2.1144800386972	2.2379497968659	7.63377169781881	8.00538190422906	8.55012838369189	9.33003471865244	9.74825173651601	9.87172149468471	0.00599669864319561	3.59240154557575e-05	0.00131087310781134	No
10395659	12810	Coch	coagulation factor C homolog (Limulus polyphemus)	0	0.824501555937518	1.31768824672385	1.6449918119167	2.61749793212529	2.57507274118649	6.78821706448479	7.61271862042231	8.10590531120865	8.4332088764015	9.40571499661009	9.36328980567129	0.00650048326905385	3.61923650745358e-05	0.00131830689783997	Yes
10359816	71592	Pogk	pogo transposable element with KRAB domain	0	0.172399964825003	-0.0740697411363254	-0.430230019319582	-1.14375877944992	-1.15890579185172	8.87908178421549	9.05148174904049	8.80501204307916	8.44885176489591	7.73532300476557	7.72017599236377	-0.00388770414959129	3.62731173890607e-05	0.00131889313458478	No
10539342	20166	Rtkn	rhotekin	0	0.200316180799827	-0.122117313273905	0.864729035290078	1.60233630970357	1.67997750348475	5.80048831318542	6.00080449398524	5.67837099991151	6.66521734847549	7.40282462288899	7.48046581667017	0.00518756908188584	3.70476268651273e-05	0.00134465746048909	No
10472440	76281	Tax1bp3	Tax1 (human T-cell leukemia virus type I) binding protein 3	0	0.28978064121951	0.0327547035866758	-0.522556568884607	-1.03550351569666	-1.23614017035966	9.26156003012944	9.55134067134895	9.29431473371611	8.73900346124483	8.22605651443278	8.02541985976977	-0.00410758204214351	3.72121253525824e-05	0.00134632057140267	No
10500948	80281	Cttnbp2nl	CTTNBP2 N-terminal like	0	0.135745698882687	-0.0436660096056887	-0.367701761295498	-0.949703865215803	-1.14349396716833	10.2528974434193	10.388643142302	10.2092314338136	9.88519568212379	9.30319357820349	9.10940347625096	-0.00358626145681575	3.72254535871707e-05	0.00134632057140267	No
10438603	319765	Igf2bp2	insulin-like growth factor 2 mRNA binding protein 2	0	0.01544282394668	-0.913012581520018	-2.1855792100078	-2.78350757269401	-2.73144242018253	8.40198542049013	8.41742824443681	7.48897283897012	6.21640621048233	5.61847784779612	5.6705430003076	-0.00827033051511477	3.73082408638058e-05	0.00134692654361046	No
10368083	215814	Ccdc28a	coiled-coil domain containing 28A	0	-0.0165737580716847	0.17357270474925	0.283542678719375	0.940749126220932	1.26176083419996	7.37755359250104	7.36097983442935	7.55112629725029	7.66109627122041	8.31830271872197	8.63931442670099	0.00357900185662627	3.74413789429179e-05	0.0013493449605612	No
10380321	103537	Mbtd1	mbt domain containing 1	0	-0.0796182093878226	-0.46342962909195	-0.95489861244226	-1.34473895288469	-1.45223619745103	10.4408672004772	10.3612489910893	9.97743757138522	9.48596858803491	9.09612824759248	8.98863100302614	-0.00414070990905945	3.76120822599908e-05	0.00135203229819955	No
10346448	71872	Aox4	aldehyde oxidase 4	0	0.167637904072141	0.104452570989235	-0.467783285339378	-0.968216291285887	-1.25465018416419	8.51580184422045	8.68343974829259	8.62025441520968	8.04801855888107	7.54758555293456	7.26115166005626	-0.00396490627981345	3.76485118824074e-05	0.00135203229819955	No
10574350	17388	Mmp15	matrix metallopeptidase 15	0	-0.135122084204595	-0.0635631145275806	0.666692034430545	1.18348494920841	1.3027521142643	7.82433140601283	7.68920932180823	7.76076829148525	8.49102344044337	9.00781635522124	9.12708352027713	0.00426528084468261	3.79762910670912e-05	0.00136140665234891	No
10582477	78779	Spata2L	spermatogenesis associated 2-like	0	0.0865719937007814	0.457691589780169	0.484129144802664	1.00505404752624	1.43742481952156	6.02888222460465	6.11545421830543	6.48657381438482	6.51301136940731	7.03393627213089	7.46630704412621	0.00368208746771287	3.80508611779587e-05	0.00136163888819454	No
10458122	75533	Nme5	non-metastatic cells 5, protein expressed in (nucleoside-diphosphate kinase)	0	0.140693951335233	0.728654910609113	1.20504109478036	2.03341605929443	1.78534670356164	7.08696883231542	7.22766278365066	7.81562374292454	8.29200992709578	9.12038489160985	8.87231553587706	0.00542152942251691	3.81246683086909e-05	0.00136163888819454	No
10453256	225030	Kcng3	potassium voltage-gated channel, subfamily G, member 3	0	-0.199248504868565	0.246392964558805	0.644253298522643	0.965148744076623	1.33634983748588	6.68730603132825	6.48805752645969	6.93369899588706	7.33155932985089	7.65245477540487	8.02365586881413	0.00390920614796541	3.83016484618756e-05	0.00136163888819454	No
10532630	320129	Adrbk2	adrenergic receptor kinase, beta 2	0	-0.535217795809073	-0.0997290495605263	0.20181557137366	1.23464244109056	1.39322878240249	7.34008848453327	6.80487068872419	7.24035943497274	7.54190405590693	8.57473092562383	8.73331726693576	0.00501704048559833	3.83334818981578e-05	0.00136163888819454	No
10562251	20266	Scn1b	sodium channel, voltage-gated, type I, beta	0	1.25990773492255	1.32092022300003	1.94103085401749	2.70812149541186	3.10082352463866	8.52078644132087	9.78069417624342	9.8417066643209	10.4618172953384	11.2289079367327	11.6216099659595	0.00712545615994608	3.8335808004839e-05	0.00136163888819454	Yes
10449061	214951	Rhbdl1	rhomboid, veinlet-like 1 (Drosophila)	0	0.100734942402319	0.635298212444201	1.03633897590286	1.6185439541238	1.57716209417829	8.08549087104191	8.18622581344423	8.72078908348611	9.12182984694477	9.70403482516571	9.6626529652202	0.00459342986938381	3.83832905535769e-05	0.00136163888819454	Yes
10419015	170677	Cdhr1	cadherin-related family member 1	0	-0.151979842671675	-0.199577904580829	0.264968751264379	1.12281928362483	1.35409175543694	6.02870090509067	5.87672106241899	5.82912300050984	6.29366965635505	7.1515201887155	7.38279266052761	0.00441365568605814	3.84687623313834e-05	0.0013623017604784	No
10496854	70892	Ttll7	tubulin tyrosine ligase-like family, member 7	0	0.648260791990029	1.03397474336414	1.52896097639819	2.11853720292081	2.22340575419413	7.91297174354775	8.56123253553778	8.94694648691189	9.44193271994594	10.0315089464686	10.1363774977419	0.00557272987044892	3.86148694108537e-05	0.00136510590336671	No
10461152	83673	Snhg1	small nucleolar RNA host gene (non-protein coding) 1	0	0.0897808348276143	-0.215015982273961	-0.655297582231252	-1.00032590541822	-1.24375506445728	7.86674579293553	7.95652662776315	7.65172981066157	7.21144821070428	6.86641988751732	6.62299072847826	-0.0036665693488638	3.88064141793347e-05	0.00136792356455864	No
10357676	18557	Cdk18	cyclin-dependent kinase 18	0	-0.00144005262802871	0.252125360580011	0.52236018259723	2.0377959698808	1.63975576750533	5.82176110916579	5.82032105653776	6.0738864697458	6.34412129176302	7.85955707904659	7.46151687667112	0.00566021483117175	3.88286961407713e-05	0.00136792356455864	No
10476886	20608	Sstr4	somatostatin receptor 4	0	0.637128448024033	0.971411796066268	1.31091633656546	2.03146290942229	2.06290745809434	7.3342040349529	7.97133248297694	8.30561583101917	8.64512037151837	9.3656669443752	9.39711149304724	0.00520886323625372	3.89104514410647e-05	0.0013684403249911	No
10555303	70974	Pgm2l1	phosphoglucomutase 2-like 1	0	0.0899810161889949	0.535615384615285	1.0975352992578	1.53563886308733	1.57202196667348	9.64843847280629	9.73841948899528	10.1840538574216	10.7459737720641	11.1840773358936	11.2204604394798	0.00455586513656219	3.92277991578354e-05	0.00137722658730039	No
10400357	217578	Baz1a	bromodomain adjacent to zinc finger domain 1A	0	-0.0332548818848775	-0.695440022113688	-1.26154727706058	-1.40599521792423	-1.97170417641416	8.71397239083918	8.6807175089543	8.01853236872549	7.4524251137786	7.30797717291495	6.74226821442502	-0.00512112097030644	3.96108757121152e-05	0.00138744657732228	No
10366825	216439	Agap2	ArfGAP with GTPase domain, ankyrin repeat and PH domain 2	0	-0.189159622982945	0.680423221457843	0.980868758748326	1.4676531250929	1.69993407107604	8.58295659858472	8.39379697560177	9.26337982004256	9.56382535733304	10.0506097236776	10.2828906696608	0.00494863561632536	3.96549345317623e-05	0.00138744657732228	No
10529708	100515	Zfp518b	zinc finger protein 518B	0	0.223646790982952	0.00845444829034925	-0.386983583119775	-1.0025392646169	-1.14713076823732	9.23714402091424	9.46079081189719	9.24559846920459	8.85016043779447	8.23460475629734	8.09001325267692	-0.00380040428964738	3.98102391911703e-05	0.00138868194507224	No
10426557	18642	Pfkm	phosphofructokinase, muscle	0	-0.034500908528905	0.419618713210566	0.659094996789428	1.07822392080228	1.29982640954435	9.94450511392595	9.91000420539704	10.3641238271365	10.6036001107154	11.0227290347282	11.2443315234703	0.00367040947073752	3.98264015034444e-05	0.00138868194507224	No
10469255	18761	Prkcq	protein kinase C, theta	0	-0.528106150755081	0.539112806861564	1.428701735556	2.19110271736836	2.12391284609512	6.01252823669489	5.48442208593981	6.55164104355645	7.44122997225088	8.20363095406325	8.13644108279001	0.0071972104326354	4.0105873738384e-05	0.00139604029439515	Yes
10417620	54713	Fezf2	Fez family zinc finger 2	0	-0.13923948889064	-0.46713298491261	-0.930059924327781	-1.5190314719153	-1.43261089008161	9.8878477420482	9.74860825315756	9.42071475713559	8.95778781772042	8.3688162701329	8.45523685196658	-0.00425629983806304	4.03007538868624e-05	0.00140043403370395	Yes
10404496	18105	Nqo2	NAD(P)H dehydrogenase, quinone 2	0	0.346523599983144	0.500458391240436	1.02379154630899	1.53628747814544	1.54764960584234	6.21181168739298	6.55833528737613	6.71227007863342	7.23560323370197	7.74809916553842	7.75946129323532	0.0042348962672397	4.05127729854223e-05	0.00140540738666096	No
10441091	791404	6530402D11Rik	RIKEN cDNA 6530402D11 gene	0	0.269492241729682	0.557046720569515	0.813358792909781	1.16831050402203	1.51243491878947	7.12671637965363	7.39620862138331	7.68376310022314	7.94007517256341	8.29502688367566	8.6391512984431	0.00374692610342484	4.06389146467997e-05	0.00140654042150912	No
10497381	13123	Cyp7b1	cytochrome P450, family 7, subfamily b, polypeptide 1	0	-0.217292776125094	-0.441531109347243	0.541181991547786	1.50454500172466	1.66558594078314	7.08065467896638	6.86336190284128	6.63912356961914	7.62183667051416	8.58519968069104	8.74624061974952	0.00575375577610363	4.06833438910863e-05	0.00140654042150912	No
10460529	225870	Rin1	Ras and Rab interactor 1	0	-0.0962720303466256	-0.463068902487015	0.446166598879547	1.42431057118868	2.74641513988363	7.0537837707414	6.95751174039477	6.59071486825438	7.49995036962095	8.47809434193008	9.80019891062503	0.00764196027131888	4.08204615521259e-05	0.00140889301986508	No
10488387	17957	Napb	N-ethylmaleimide sensitive fusion protein attachment protein beta	0	0.686118498681701	1.34623094745541	1.96195303540124	2.45293388220906	2.72878874678024	8.1302685195552	8.8163870182369	9.47649946701062	10.0922215549564	10.5832024017643	10.8590572663354	0.00672102572779646	4.10185668047952e-05	0.00140947483519448	No
10547381	211187	Lrtm2	leucine-rich repeats and transmembrane domains 2	0	-0.169958696567979	-0.247904454001926	0.924137780870564	1.53075226702986	1.663011461244	6.7674410401411	6.59748234357312	6.51953658613918	7.69157882101167	8.29819330717096	8.4304525013851	0.00558112592936	4.10598560555823e-05	0.00140947483519448	Yes
10383819	67815	Sec14l2	SEC14-like 2 (S. cerevisiae)	0	0.13890199358151	0.432459600430328	1.15653042412327	2.06116111889266	1.70410518210292	6.4605611890042	6.59946318258571	6.89302078943453	7.61709161312747	8.52172230789686	8.16466637110712	0.00550741218074944	4.1068947345888e-05	0.00140947483519448	No
10421418	13829	Epb4.9	erythrocyte protein band 4.9	0	0.222927031965876	0.738823908354554	1.54545368721569	1.96276333630726	2.00906967392542	8.03223475762212	8.255161789588	8.77105866597668	9.57768844483782	9.99499809392938	10.0413044315475	0.0056541554560026	4.1113713449393e-05	0.00140947483519448	No
10529605	22393	Wfs1	Wolfram syndrome 1 homolog (human)	0	0.422455711844015	1.15897051682909	1.74293052204819	2.31646948248823	2.37337173310509	7.06540997009432	7.48786568193833	8.22438048692341	8.80834049214251	9.38187945258255	9.43878170319941	0.00629411829285472	4.12745017425871e-05	0.00141261289688807	No
10371379	77976	Nuak1	NUAK family, SNF1-like kinase, 1	0	0.253146612936344	-0.0705339432180914	-1.2543588768878	-1.7278615502351	-1.79081623199787	10.0974829159249	10.3506295288613	10.0269489727068	8.84312403903711	8.36962136568981	8.30666668392705	-0.00595314633227165	4.19135277402316e-05	0.00143208063458165	No
10553450	338352	Nell1	NEL-like 1 (chicken)	0	0.145996117898495	1.19845986625915	2.67100581439149	3.23264400091136	3.24330393154154	6.96143856070354	7.10743467860204	8.1598984269627	9.63244437509504	10.1940825616149	10.2047424922451	0.00945201425058426	4.22545513463215e-05	0.0014413182915757	No
10495206	229699	Slc16a4	solute carrier family 16 (monocarboxylic acid transporters), member 4	0	-0.0125782876172984	-0.340152823571481	-0.849574911169801	-1.36747304643606	-1.33100937068885	7.26877760517492	7.25619931755762	6.92862478160344	6.41920269400512	5.90130455873886	5.93776823448607	-0.00410012278431139	4.25884619226604e-05	0.00145028288196732	No
10463911	27360	Add3	adducin 3 (gamma)	0	0.434445283146529	1.00652380653073	1.64562455107885	2.11730161319154	2.2130239562437	7.58615274393504	8.02059802708157	8.59267655046577	9.23177729501389	9.70345435712658	9.79917670017874	0.00581691086128446	4.29167555459406e-05	0.00145902663271016	No
10399148	217944	Rapgef5	Rap guanine nucleotide exchange factor (GEF) 5	0	-0.630082914481627	-0.134705180486565	1.07209759750286	1.60425073205274	1.85666973243034	7.31887150161973	6.68878858713811	7.18416632113317	8.3909690991226	8.92312223367248	9.17554123405007	0.00651180604903803	4.30997150033977e-05	0.00146280863001549	No
10395428	217480	Dgkb	diacylglycerol kinase, beta	0	0.309180188823034	1.49045312367605	2.79018058125606	3.36450670095922	3.44307721383292	7.84709901671677	8.1562792055398	9.33755214039281	10.6372795979728	11.211605717676	11.2901762305497	0.00961644749446532	4.31991658711978e-05	0.00146374848079849	No
10552656	20981	Syt3	synaptotagmin III	0	-0.00318482658272057	0.216154231652217	0.863451886228479	1.13762804374427	1.3673477480203	7.7504541091041	7.74726928252138	7.96660834075632	8.61390599533258	8.88808215284837	9.11780185712439	0.00397766591656624	4.35518051488995e-05	0.00147324995261567	No
10534889	231801	Agfg2	ArfGAP with FG repeats 2	0	0.396568221387279	0.608806668560435	0.75921213285581	1.5963727221626	1.53897689909763	8.20049355162443	8.59706177301171	8.80930022018486	8.95970568448024	9.79686627378703	9.73947045072206	0.00417003738180268	4.3857870592106e-05	0.00148034558931463	No
10476633	18549	Pcsk2	proprotein convertase subtilisin/kexin type 2	0	0.242157977344515	0.904954501895046	2.03425083093782	2.32844723394108	2.53637958317044	8.48647499198102	8.72863296932553	9.39142949387606	10.5207258229188	10.8149222259221	11.0228545751515	0.00700736605977527	4.39085090768128e-05	0.00148034558931463	No
10349401	71111	Gpr39	G protein-coupled receptor 39	0	-0.352361412319121	-0.428932325675935	0.103843906763382	1.67709106539028	1.84069705155557	7.89849230977069	7.54613089745157	7.46955998409476	8.00233621653407	9.57558337516097	9.73918936132626	0.0064830710803531	4.39792836123476e-05	0.00148034558931463	No
10467979	20249	Scd1	stearoyl-Coenzyme A desaturase 1	0	1.20029065568037	1.80028355657236	3.08945625078128	3.86141247453574	3.93257116459724	6.82453505634195	8.02482571202232	8.62481861291431	9.91399130712324	10.6859475308777	10.7571062209392	0.00994963171907314	4.44278369557692e-05	0.00149282903063939	No
10533131	71772	Plbd2	phospholipase B domain containing 2	0	0.322351322674797	0.340868233293895	0.474157780038735	1.11483297093885	1.46527050045198	7.45852819626689	7.78087951894169	7.79939642956079	7.93268597630563	8.57336116720574	8.92379869671887	0.00368370267730702	4.44965217486396e-05	0.00149282903063939	Yes
10480808	381353	Gm996	predicted gene 996	0	-0.147491842872305	1.25188988970076	1.66996823540927	2.20958167869763	2.5860402978249	6.31970859548288	6.17221675261058	7.57159848518364	7.98967683089216	8.52929027418051	8.90574889330779	0.00717800145144429	4.50502601131548e-05	0.00150709741286846	No
10399407	26950	Vsnl1	visinin-like 1	0	1.63227727364999	2.03151865519391	3.83873713370731	4.64081494293724	4.85293474106501	6.7041035195276	8.33638079317759	8.73562217472151	10.5428406532349	11.3449184624648	11.5570382605926	0.0120711577982649	4.51089942119334e-05	0.00150709741286846	No
10591224	434377	Zfp560	zinc finger protein 560	0	0.235910297548552	0.180883487823341	-0.536774588637995	-1.1542825577173	-1.28055942269804	7.79610198914174	8.0320122866903	7.97698547696509	7.25932740050375	6.64181943142444	6.51554256644371	-0.00438751689988245	4.525470804246e-05	0.00150709741286846	No
10533323	280668	Adam1a	a disintegrin and metallopeptidase domain 1a	0	0.154383811150495	0.117072136157256	-0.79327331412582	-1.04731309480035	-1.56906870237289	8.76102759044616	8.91541140159665	8.87809972660341	7.96775427632034	7.71371449564581	7.19195888807327	-0.0046661556465563	4.5275148696137e-05	0.00150709741286846	No
10520003	67211	Armc10	armadillo repeat containing 10	0	0.0836687047740252	-0.14503595123676	-0.781268920300066	-1.19645774908751	-1.27672272214074	10.5530647057673	10.6367334105413	10.4080287545305	9.77179578546719	9.35660695667975	9.27634198362652	-0.00402261341505012	4.52912400278639e-05	0.00150709741286846	No
10489065	29812	Ndrg3	N-myc downstream regulated gene 3	0	-0.112884589112962	0.178167915761822	0.584267692678909	1.06488167958998	1.15014282962391	10.2588694684164	10.1459848793034	10.4370373841782	10.8431371610953	11.3237511480064	11.4090122980403	0.00362170869208999	4.55633455881033e-05	0.00151132965838319	No
10411059	218441	Zfyve16	zinc finger, FYVE domain containing 16	0	0.221099332049304	0.15675522759588	-0.563177857786979	-1.16078875998515	-1.27305499786225	9.43799708064789	9.65909641269719	9.59475230824377	8.87481922286091	8.27720832066274	8.16494208278564	-0.00434634323844145	4.55666114278684e-05	0.00151132965838319	No
10356936	227399	Ppip5k2	diphosphoinositol pentakisphosphate kinase 2	0	0.336582756148889	0.155263912045186	-0.559415515194734	-0.984852997065801	-1.35253981462307	9.51882132285794	9.85540407900683	9.67408523490313	8.95940580766321	8.53396832579214	8.16628150823488	-0.00440858293125484	4.57622860686086e-05	0.00151535570004461	No
10440099	54613	St3gal6	ST3 beta-galactoside alpha-2,3-sialyltransferase 6	0	-0.115250701169697	0.0161034768968111	0.751536998480208	1.16492419490913	1.2968813044588	6.14532013442102	6.03006943325132	6.16142361131783	6.89685713290123	7.31024432933015	7.44220143887981	0.00414859970595004	4.60732411280325e-05	0.00151983398824208	No
10594762	76886	Fam81a	family with sequence similarity 81, member A	0	0.721178951843144	2.19765773919015	3.04968550311141	3.88810762061096	4.04872712765094	7.39872341795697	8.11990236980011	9.59638115714712	10.4484089210684	11.2868310385679	11.4474505456079	0.0104988935864255	4.61216617611223e-05	0.00151983398824208	No
10452658	74355	Smchd1	SMC hinge domain containing 1	0	0.0740032169777418	-0.0202833833889109	-0.403794162759608	-0.875120139419261	-1.15534949685107	9.87860824936074	9.95261146633848	9.85832486597183	9.47481408660113	9.00348810994148	8.72325875250967	-0.00345561620933249	4.61932697036384e-05	0.00151983398824208	No
10401473	104776	Aldh6a1	aldehyde dehydrogenase family 6, subfamily A1	0	0.0845669814107524	0.323921694431569	0.457877511910088	0.997107372765557	1.19690254201997	8.55468322412287	8.63925020553362	8.87860491855444	9.01256073603295	9.55179059688842	9.75158576614283	0.00329681544495943	4.61955619526467e-05	0.00151983398824208	No
10515220	14073	Faah	fatty acid amide hydrolase	0	0.158541402701081	1.03268012962008	1.32357157931918	1.79965016901321	2.04588313820851	8.23362781473713	8.39216921743821	9.26630794435721	9.5571993940563	10.0332779837503	10.2795109529456	0.00539348185924637	4.63202525003103e-05	0.0015202166951066	No
10383891	192650	Cabp7	calcium binding protein 7	0	-0.55507975952751	-0.68324219149227	0.0747600611486874	1.5384838993486	2.35572373578108	6.29764090359411	5.7425611440666	5.61439871210184	6.3724009647428	7.83612480294272	8.65336463937519	0.00772683558711215	4.64275652599637e-05	0.0015202166951066	Yes
10540838	232333	Slc6a1	solute carrier family 6 (neurotransmitter transporter, GABA), member 1	0	-0.250328949992369	0.317398824400609	0.912838506680092	1.24460508655194	1.46892166542072	10.1429594880121	9.89263053801969	10.4603583124127	11.0557979946922	11.387564574564	11.6118811534328	0.00453305829603481	4.64307775787533e-05	0.0015202166951066	No
10596115	270190	Ephb1	Eph receptor B1	0	-0.530860870685485	-0.307041923108015	-1.41851491358419	-1.99714762807926	-2.0074824993091	9.8861662632292	9.35530539254371	9.57912434012118	8.46765134964501	7.88901863514994	7.8786837639201	-0.00563794913598478	4.68815554641564e-05	0.00153251597493247	No
10347310	56695	Pnkd	paroxysmal nonkinesiogenic dyskinesia	0	0.092728617646749	0.281932382012311	0.481769673843047	1.11840628905823	1.16258273799213	8.73037657794454	8.82310519559129	9.01230895995685	9.21214625178759	9.84878286700277	9.89295931593667	0.00340552651967471	4.70324433815573e-05	0.00153498844815521	No
10446312	620292	Cntnap5c	contactin associated protein-like 5C	0	0.0840293787860578	0.0628348312668772	0.273586474237032	1.11364220555375	1.27870770589446	6.21668874884887	6.30071812763493	6.27952358011575	6.49027522308591	7.33033095440263	7.49539645474333	0.00379525436316804	4.71500718344145e-05	0.00153629475875266	No
10586700	19883	Rora	RAR-related orphan receptor alpha	0	0.436886088148564	0.411197591898878	0.452177403275355	1.32388479841821	1.69035549008385	7.26274721893787	7.69963330708643	7.67394481083675	7.71492462221323	8.58663201735608	8.95310270902172	0.00421274909818613	4.72231009774447e-05	0.00153629475875266	No
10449712	12411	Cbs	cystathionine beta-synthase	0	-0.0761738270566203	-0.278076802815276	0.52885631676731	1.25250263166158	1.43190829993105	7.22700589473148	7.15083206767486	6.94892909191621	7.75586221149879	8.47950852639306	8.65891419466253	0.00469143201495533	4.74090005222413e-05	0.00153703276492107	No
10440246	68146	Arl13b	ADP-ribosylation factor-like 13B	0	0.128335981049171	0.263849110101468	-0.413532077475905	-1.48875947790966	-1.44757063364588	9.60302527487527	9.73136125592444	9.86687438497674	9.18949319739936	8.11426579696561	8.15545464122939	-0.00508287348959352	4.74189873953673e-05	0.00153703276492107	Yes
10574436	20218	Khdrbs1	KH domain containing, RNA binding, signal transduction associated 1	0	0.117039017618696	0.0341054454881604	-0.509793337945061	-1.13563491665698	-1.16427012682746	10.2081825308286	10.3252215484473	10.2422879763168	9.69838919288354	9.07254761417162	9.04391240400114	-0.00389537069997416	4.75202993214928e-05	0.00153703276492107	No
10382316	16517	Kcnj16	potassium inwardly-rectifying channel, subfamily J, member 16	0	-0.56453331382798	-0.0332028814245842	1.59475798067254	2.49189722375362	2.29669339990724	6.20585169373583	5.64131837990785	6.17264881231125	7.80060967440837	8.69774891748945	8.50254509364308	0.00835955802065391	4.75567227764118e-05	0.00153703276492107	No
10503695	12014	Bach2	BTB and CNC homology 2	0	0.697892091050791	0.399546523543641	-0.530352474647314	-1.44357630713327	-1.6102091245527	9.23563272543167	9.93352481648246	9.63517924897531	8.70528025078435	7.7920564182984	7.62542360087897	-0.0061009850472303	4.76225466923286e-05	0.00153703276492107	No
10435305	16419	Itgb5	integrin beta 5	0	-0.260224691135683	0.507220241566444	1.48756011948562	2.02323160223275	1.98195934235047	7.23115396913106	6.97092927799538	7.7383742106975	8.71871408861668	9.25438557136381	9.21311331148153	0.00640817105536904	4.78730947520832e-05	0.00154267833610268	No
10494795	18072	Nhlh2	nescient helix loop helix 2	0	-1.29552811743102	-1.57663287725367	-2.9635993532385	-3.91283136949828	-3.77682433339251	8.51083562285477	7.21530750542375	6.9342027456011	5.54723626961627	4.59800425335649	4.73401128946226	-0.00975861708560114	4.83733270467426e-05	0.00155633931403699	No
10398224	13116	Cyp46a1	cytochrome P450, family 46, subfamily a, polypeptide 1	0	0.804779928450889	1.57737837810323	2.0787599338229	2.72774329502268	2.94876089024785	7.56504909602602	8.36982902447691	9.14242747412925	9.64380902984892	10.2927923910487	10.5138099862739	0.00720458864133472	4.8516141821331e-05	0.00155781699437865	No
10466779	18719	Pip5k1b	phosphatidylinositol-4-phosphate 5-kinase, type 1 beta	0	0.29812917949601	0.76317367972563	0.70887294155336	1.29286117955447	1.69236733541249	6.41102812709192	6.70915730658793	7.17420180681755	7.11990106864528	7.70388930664639	8.10339546250441	0.00408718499178845	4.85719976676547e-05	0.00155781699437865	No
10480459	140483	Hnmt	histamine N-methyltransferase	0	0.558811952304644	1.44344358128156	2.07475021379579	2.87147336330043	2.77092285188965	6.14124366855611	6.70005562086076	7.58468724983767	8.21599388235191	9.01271703185654	8.91216652044576	0.00742389040068989	4.88736254964023e-05	0.00156095860524266	Yes
10345855	226999	Slc9a2	solute carrier family 9 (sodium/hydrogen exchanger), member 2	0	0.478449082620603	0.443518282655123	0.787373848907411	1.67853180737522	1.56937975256563	5.19868410086503	5.67713318348564	5.64220238352016	5.98605794977244	6.87721590824025	6.76806385343066	0.00435374354000138	4.88911371144158e-05	0.00156095860524266	No
10567580	80719	Igsf6	immunoglobulin superfamily, member 6	0	0.206709756656243	-0.0596100705925604	-0.752976380234321	-1.26168731284622	-1.28308044450538	8.60308889994124	8.80979865659749	8.54347882934868	7.85011251970692	7.34140158709503	7.32000845543586	-0.00432388621296603	4.88995268531258e-05	0.00156095860524266	No
10449991	224694	Zfp81	zinc finger protein 81	0	0.398883324024616	0.212394157729046	-0.789702651589259	-1.38698653002851	-1.49651751033973	7.99772352216612	8.39660684619074	8.21011767989517	7.20802087057686	6.61073699213761	6.50120601182639	-0.00531683147011348	4.91712789600097e-05	0.00156718085660356	No
10425370	239556	Cacna1i	calcium channel, voltage-dependent, alpha 1I subunit	0	-0.31832330436688	0.698099816832334	0.676424633905048	1.38300102415366	1.70145534416901	6.69544621238759	6.37712290802071	7.39354602921992	7.37187084629264	8.07844723654125	8.3969015565566	0.0049904857213367	4.93161574182545e-05	0.00156934630111943	No
10459193	170826	Ppargc1b	peroxisome proliferative activated receptor, gamma, coactivator 1 beta	0	0.358151819260971	0.911381054351135	1.71025037843266	2.0217533199586	2.21704851417672	6.21008796983683	6.5682397890978	7.12146902418796	7.92033834826949	8.23184128979543	8.42713648401355	0.0058544921686406	4.94451478984156e-05	0.00157100019755745	No
10436828	50914	Olig1	oligodendrocyte transcription factor 1	0	0.559234413726826	1.49264963331925	2.7031076547327	3.130607761076	3.33932299071433	7.39133428041678	7.95056869414361	8.88398391373603	10.0944419351495	10.5219420414928	10.7306572711311	0.00881842456831281	4.98805184818616e-05	0.00158236829858945	No
10530641	69727	Usp46	ubiquitin specific peptidase 46	0	0.13605014096083	0.429808686794255	0.650557505978201	1.20694684310741	1.24461496666167	8.52357308830081	8.65962322926164	8.95338177509506	9.17413059427901	9.73051993140821	9.76818805496248	0.00352227439790572	5.0180524642666e-05	0.0015879353087806	No
10487886	11550	Adra1d	adrenergic receptor, alpha 1d	0	0.0391189544861001	-0.276726523438318	0.214367358038801	1.3245508281579	1.78899660658269	7.08104130678088	7.12016026126698	6.80431478334256	7.29540866481968	8.40559213493879	8.87003791336357	0.0053574293711038	5.02117008610396e-05	0.0015879353087806	No
10394366	320817	Atad2b	ATPase family, AAA domain containing 2B	0	0.207114063536489	0.0504706561263575	-0.369470991624171	-0.968835751282045	-1.11642301498006	9.4317757363461	9.63888979988258	9.48224639247245	9.06230474472192	8.46293998506405	8.31535272136603	-0.00370693234366962	5.06841219437787e-05	0.00159932725601673	No
10449163	14755	Pigq	phosphatidylinositol glycan anchor biosynthesis, class Q	0	0.0317707758290187	0.231477945428614	0.539598782068019	1.06757569046323	1.12394076356013	8.48521865323841	8.51698942906743	8.71669659866702	9.02481743530643	9.55279434370165	9.60915941679854	0.00336872041303309	5.07287349074822e-05	0.00159932725601673	No
10480288	74103	Nebl	nebulette	0	0.682802343040844	0.497607977101653	1.35640813985337	1.96855579693247	1.99410766730405	7.08688355925764	7.76968590229848	7.58449153635929	8.44329169911101	9.05543935619011	9.08099122656169	0.00526636037973011	5.09295600873197e-05	0.00160318081274868	No
10588357	102632	Acad11	acyl-Coenzyme A dehydrogenase family, member 11	0	-0.432834682847988	-0.174741954214238	0.312308910154287	1.05020547491078	1.23536165886782	6.39087322871028	5.95803854586229	6.21613127449604	6.70318213886457	7.44107870362106	7.6262348875781	0.00439772079815144	5.11913362546661e-05	0.00160893817707655	No
10478124	22348	Slc32a1	solute carrier family 32 (GABA vesicular transporter), member 1	0	0.187715037659029	0.875300356246823	1.17678551338806	1.80444208935652	1.77544758665164	8.52803969745471	8.71575473511374	9.40334005370153	9.70482521084277	10.3324817868112	10.3034872841063	0.00494966379213654	5.15388045512239e-05	0.00161736697728595	No
10503410	100201	Tmem64	transmembrane protein 64	0	0.00733937022260189	0.507230627874296	0.664769533028005	1.0545142889404	1.36181241611157	7.26451386650868	7.27185323673128	7.77174449438297	7.92928339953668	8.31902815544908	8.62632628262025	0.00365108110977931	5.1800679499476e-05	0.00162308795765025	No
10483299	20265	Scn1a	sodium channel, voltage-gated, type I, alpha	0	0.16632349598446	0.910784233638712	1.55597174449305	1.95406492763023	2.07127887356831	6.74171417894551	6.90803767492997	7.65249841258423	8.29768592343856	8.69577910657574	8.81299305251383	0.00571145874071145	5.20598538764678e-05	0.00162870690087759	No
10430096	378937	Lrrc24	leucine rich repeat containing 24	0	0.188036758711989	0.208612181602218	0.667090595352465	1.04792252595693	1.2525828850551	7.27336715915971	7.4614039178717	7.48197934076193	7.94045775451217	8.32128968511664	8.52595004421481	0.00342389428042181	5.24805570935148e-05	0.00163777289900716	No
10469672	14417	Gad2	glutamic acid decarboxylase 2	0	0.356214108676665	0.772665839341059	1.37479400336209	1.54974061051011	1.97091467925669	8.69374517324819	9.04995928192486	9.46641101258925	10.0685391766103	10.2434857837583	10.6646598525049	0.00487009885646111	5.25824191335156e-05	0.00163777289900716	No
10385893	30805	Slc22a4	solute carrier family 22 (organic cation transporter), member 4	0	0.144637797790462	0.359000208206784	0.777169545743186	1.24659521223376	1.26692285398534	6.67313843817397	6.81777623596443	7.03213864638076	7.45030798391716	7.91973365040773	7.94006129215932	0.00365245187911882	5.26624935775924e-05	0.00163777289900716	No
10388954	18377	Omg	oligodendrocyte myelin glycoprotein	0	0.19454679746417	1.07663107501548	2.32592453274441	2.7485614115846	2.81601005160279	5.57949225474545	5.77403905220962	6.65612332976093	7.90541678748985	8.32805366633004	8.39550230634823	0.00802670004572159	5.27956008283113e-05	0.00163777289900716	No
10583286	14608	Gpr83	G protein-coupled receptor 83	0	-0.290222586619779	-0.0797929899842176	0.341131622539236	0.845565272292282	1.19823890176474	5.99006920557075	5.69984661895097	5.91027621558653	6.33120082810999	6.83563447786303	7.18830810733549	0.00382611117470184	5.28023689443716e-05	0.00163777289900716	No
10494821	70747	Tspan2	tetraspanin 2	0	-0.214108013864815	-0.261020351607689	0.315643726759294	1.38838833553987	1.36900240100585	8.11230467824757	7.89819666438275	7.85128432663988	8.42794840500686	9.50069301378744	9.48130707925342	0.0049006543617327	5.28574745242785e-05	0.00163777289900716	No
10362520	15182	Hdac2	histone deacetylase 2	0	-0.0105298684030828	-0.0964646030180774	-0.464481127504852	-1.07636797343298	-1.10739404537978	11.2186845311537	11.2081546627506	11.1222199281356	10.7542034036488	10.1423165577207	10.1112904857739	-0.00346855272277363	5.29116746958386e-05	0.00163777289900716	Yes
10545041	58243	Nap1l5	nucleosome assembly protein 1-like 5	0	0.357836775859047	0.776805113426112	1.26858505127615	1.74806564151512	1.77526019106686	7.68251611402867	8.04035288988772	8.45932122745478	8.95110116530483	9.43058175554379	9.45777630509553	0.00474235339925495	5.30361057401067e-05	0.00163913709831318	No
10559343	210274	Shank2	SH3/ankyrin domain gene 2	0	0.0744926932894421	0.506569765376397	0.46727763254628	1.16802014107944	1.31146337930563	7.97474542108637	8.04923811437581	8.48131518646277	8.44202305363265	9.14276556216581	9.286208800392	0.00362729354391838	5.31917474019942e-05	0.00164146030787576	No
10598493	30052	Pcsk1n	proprotein convertase subtilisin/kexin type 1 inhibitor	0	0.25646200896694	0.693672079895034	0.938643430528108	1.34550184196638	1.55475183048668	8.36972608639021	8.62618809535715	9.06339816628524	9.30836951691832	9.71522792835659	9.92447791687689	0.0039759182768682	5.36904289156691e-05	0.00165434647888492	No
10574166	234577	Cpne2	copine II	0	0.686184885931077	0.670065304964167	1.44334793850103	1.79602871830603	2.07637126187666	8.74617521064572	9.4323600965768	9.41624051560989	10.1895231491467	10.5422039289517	10.8225464725224	0.00507775673124331	5.38259208321637e-05	0.00165601980864928	No
10503709	100038651	D130062J21Rik	RIKEN cDNA D130062J21 gene	0	-0.0399625333481577	-0.406163101098748	-1.30966583286993	-2.08574983123269	-1.75772053606985	8.44138595641315	8.40142342306499	8.0352228553144	7.13172012354322	6.35563612518045	6.68366542034329	-0.00577374893782913	5.40786804307529e-05	0.00166129054732906	No
10473281	16410	Itgav	integrin alpha V	0	0.390813086634772	0.568684184526361	1.03347135992436	1.45252800067259	1.55971256540633	8.08758194840317	8.47839503503794	8.65626613292953	9.12105330832753	9.54010994907576	9.6472945138095	0.00405051031907909	5.43021175667476e-05	0.00166367112402273	No
10442887	214931	Fbxl16	F-box and leucine-rich repeat protein 16	0	0.342525237210143	0.483020387144833	0.638553827030009	1.07083542878218	1.53848772495871	9.82736050375354	10.1698857409637	10.3103808908984	10.4659143307835	10.8981959325357	11.3658482287122	0.00364279249346485	5.44153920301317e-05	0.00166367112402273	No
10544906	110175	Ggct	gamma-glutamyl cyclotransferase	0	-0.214453699648969	0.367726817108895	0.873843386376064	1.39722157983771	1.38461653290237	9.58046088895294	9.36600718930397	9.94818770606184	10.454304275329	10.9776824687907	10.9650774218553	0.00448987759746017	5.44752116150406e-05	0.00166367112402273	No
10589407	78709	Spink8	serine peptidase inhibitor, Kazal type 8	0	0.364972470123268	0.149612057981524	0.376147965366638	1.23872979091808	1.66634993836626	5.39712775707467	5.76210022719794	5.54673981505619	5.77327572244131	6.63585754799275	7.06347769544094	0.00432352743506655	5.44824154744182e-05	0.00166367112402273	No
10604542	50786	Hs6st2	heparan sulfate 6-O-sulfotransferase 2	0	0.0869597219821729	0.465686975930626	0.728445132378197	0.995401366170896	1.4077406609078	6.82916201061431	6.91612173259648	7.29484898654493	7.55760714299251	7.82456337678521	8.2369026715221	0.00359797214943043	5.49880263514523e-05	0.00167603169034013	No
10396936	64075	Smoc1	SPARC related modular calcium binding 1	0	-0.153386560320865	0.20176507032843	1.1056212196792	1.59062283664286	1.54035172012456	7.46157458339557	7.3081880230747	7.663339653724	8.56719580307477	9.05219742003843	9.00192630352013	0.00508164689089409	5.51556486891939e-05	0.00167603169034013	No
10475437	20322	Sord	sorbitol dehydrogenase	0	0.0965999276290122	0.632094716337696	0.791341073512405	1.43727912545743	1.4128763024601	7.46376203920023	7.56036196682924	8.09585675553793	8.25510311271264	8.90104116465766	8.87663834166033	0.00405162547237759	5.52269440585989e-05	0.00167603169034013	No
10592535	20660	Sorl1	sortilin-related receptor, LDLR class A repeats-containing	0	-0.771062108145762	-0.357314728300359	0.152138125117885	1.10713769443683	1.68945621012377	8.27852739463571	7.50746528648995	7.92121266633535	8.43066551975359	9.38566508907254	9.96798360475948	0.00588853829133532	5.52479726927764e-05	0.00167603169034013	No
10376208	14667	Gm2a	GM2 ganglioside activator protein	0	0.64577340534221	1.16710572055874	1.31963916217232	1.92239878077	2.21669006103265	8.20081136224142	8.84658476758363	9.36791708280015	9.52045052441374	10.1232101430114	10.4175014232741	0.00522258616820221	5.53020933689253e-05	0.00167603169034013	No
10454039	16210	Impact	imprinted and ancient	0	0.366743642429245	0.555910882151911	1.30568339115423	1.64683720568346	1.74671639355958	9.75143249061675	10.118176133046	10.3073433727687	11.057115881771	11.3982696963002	11.4981488841763	0.00469699505070698	5.54095876561095e-05	0.00167603169034013	No
10546936	210673	Prrt3	proline-rich transmembrane protein 3	0	0.335335761409993	0.854183218003603	1.05293604038409	1.47687766393156	1.75589521868645	6.99123248133186	7.32656824274186	7.84541569933546	8.04416852171595	8.46811014526342	8.74712770001831	0.00433257584504518	5.54623684174718e-05	0.00167603169034013	No
10373313	17937	Nab2	Ngfi-A binding protein 2	0	0.134789630118785	-0.138491323037421	0.457514834821675	1.16372032901191	1.39961965113998	8.3084209568974	8.44321058701619	8.16992963385998	8.76593579171907	9.47214128590931	9.70804060803738	0.00417131554336532	5.61471034478561e-05	0.00169421392918546	No
10427538	71175	Nipbl	Nipped-B homolog (Drosophila)	0	0.116479208184419	-0.0441972494957881	-0.534055453905648	-0.992557882045272	-1.11223187458499	10.1569908066483	10.2734700148327	10.1127935571525	9.62293535274266	9.16443292460304	9.04475893206332	-0.00355249210348388	5.64681054491083e-05	0.00169971816570179	No
10520234	100910	Chpf2	chondroitin polymerizing factor 2	0	0.52428737091917	0.359299930535282	0.615953981594205	1.35267658792046	1.61813631693405	6.50927972351455	7.03356709443372	6.86857965404984	7.12523370510876	7.86195631143501	8.1274160404486	0.0040371485972624	5.64961719945983e-05	0.00169971816570179	No
10360415	23893	Grem2	gremlin 2 homolog, cysteine knot superfamily (Xenopus laevis)	0	0.274634745581243	1.48939537799508	2.55831256533898	3.21958983478398	3.16594025158108	6.77224445742999	7.04687920301123	8.26163983542507	9.33055702276897	9.99183429221397	9.93818470901107	0.00893452433191531	5.67729383213247e-05	0.00170552930173547	No
10573348	12286	Cacna1a	calcium channel, voltage-dependent, P/Q type, alpha 1A subunit	0	0.169553255374794	0.712702052394597	1.18534701964277	1.51978506066189	1.68647865073374	8.13265636970464	8.30220962507943	8.84535842209923	9.31800338934741	9.65244143036653	9.81913502043838	0.00454063412091138	5.69198017556099e-05	0.00170742664148666	No
10462853	13082	Cyp26a1	cytochrome P450, family 26, subfamily a, polypeptide 1	0	0.0108065880755701	0.0421073197299995	0.208580047447602	1.03815910114484	1.23349870981375	6.09899981563157	6.10980640370714	6.14110713536157	6.30757986307917	7.13715891677641	7.33249852544532	0.00371119591659702	5.72964700513245e-05	0.00171620175639782	No
10426150	406218	Panx2	pannexin 2	0	0.261157983075739	0.939380941488194	1.16130036874413	1.57284733057566	1.86454889200295	7.77094516813562	8.03210315121136	8.71032610962382	8.93224553687975	9.34379249871128	9.63549406013857	0.0046941310503833	5.74207110748903e-05	0.00171740126760354	No
10344803	211660	Cspp1	centrosome and spindle pole associated protein 1	0	-0.238993044293707	-0.263838698541337	-0.858923610735795	-1.45541346749926	-1.35931102177314	9.07388924071313	8.83489619641942	8.81005054217179	8.21496562997733	7.61847577321386	7.71457821893999	-0.00405663954986761	5.7868843824452e-05	0.00172827038994315	Yes
10441456	20975	Synj2	synaptojanin 2	0	1.09842244831418	0.292291639871255	1.19404243716121	2.33562379634303	2.76025321262365	6.79464820529405	7.89307065360823	7.08693984516531	7.98869064245527	9.13027200163708	9.5549014179177	0.00690189490545784	5.80053128914789e-05	0.00172912747848467	No
10477061	76650	Srxn1	sulfiredoxin 1 homolog (S. cerevisiae)	0	1.11327502747105	0.764501881351047	1.71964932440693	2.32239117338373	2.66648561039089	6.52767186535975	7.64094689283081	7.2921737467108	8.24732118976668	8.85006303874349	9.19415747575065	0.0063401355033817	5.81197818169254e-05	0.00172912747848467	No
10374453	14645	Glul	glutamate-ammonia ligase (glutamine synthetase)	0	-0.167615994180411	0.117111766313533	0.669597456904654	0.868794447239534	1.35013771734994	9.91680913739048	9.74919314321007	10.033920903704	10.5864065942951	10.78560358463	11.2669468547404	0.00386322268316031	5.82096569774112e-05	0.00172912747848467	No
10538082	76252	Atp6v0e2	ATPase, H+ transporting, lysosomal V0 subunit E2	0	-0.0406641551903757	0.289281067471736	0.69075988789786	1.09504273716538	1.18622453816336	9.32168224662856	9.28101809143819	9.6109633141003	10.0124421345264	10.4167249837939	10.5079067847919	0.00356641997148241	5.82366201450616e-05	0.00172912747848467	No
10398173	22367	Vrk1	vaccinia related kinase 1	0	0.0561388276919477	-0.190198988630568	-0.723674501747446	-1.04413387669648	-1.21272386473621	10.6075383810724	10.6636772087643	10.4173393924418	9.88386387932491	9.56340450437587	9.39481451633614	-0.00363822219514264	5.84132686314515e-05	0.00173185153131446	Yes
10511363	18619	Penk	preproenkephalin	0	0.903110558737388	0.973731577174434	1.51822858337775	2.21631622486642	2.29234311068493	6.82103397150927	7.72414453024666	7.79476554868371	8.33926255488702	9.03735019637569	9.1133770821942	0.00557768423574782	5.93111513219189e-05	0.00175133867812719	No
10607225	210297	Lrch2	leucine-rich repeats and calponin homology (CH) domain containing 2	0	0.507492672841757	0.0736129320498531	-0.349034762947183	-0.82530403650367	-1.55117504122546	8.00596880725826	8.51346148010001	8.07958173930811	7.65693404431107	7.18066477075459	6.45479376603279	-0.00474104643576996	5.93420512610241e-05	0.00175133867812719	No
10362896	12484	Cd24a	CD24a antigen	0	0.00789571258854238	0.258292218923794	-0.459535123463118	-1.00061071334883	-1.59955937736572	8.86677544318868	8.87467115577722	9.12506766211247	8.40724031972556	7.86616472983985	7.26721606582296	-0.00460183222523354	5.93534504479769e-05	0.00175133867812719	No
10407742	11472	Actn2	actinin alpha 2	0	0.186404442368349	0.905193638876193	1.56098185544052	2.04095548331278	2.03456240481903	6.25778410708443	6.44418854945278	7.16297774596063	7.81876596252495	8.29873959039721	8.29234651190346	0.0057322807990677	5.94621308395323e-05	0.00175133867812719	No
10472199	76654	Upp2	uridine phosphorylase 2	0	0.379634164471754	0.673969831935632	0.694149288740329	1.7150350048192	1.57955952381963	5.32386084683588	5.70349501130763	5.99783067877151	6.0180101355762	7.03889585165508	6.9034203706555	0.00437981741615385	5.94998384126944e-05	0.00175133867812719	No
10482509	71684	Rbm43	RNA binding motif protein 43	0	0.703737709197275	0.975754467047371	1.62863597835055	2.09628992588473	2.2271421970212	6.03769477675429	6.74143248595156	7.01344924380166	7.66633075510484	8.13398470263902	8.26483697377549	0.00552352022982997	5.98010691708468e-05	0.00175641045819918	No
10508819	69655	Cd164l2	CD164 sialomucin-like 2	0	-0.148882940251045	-0.00279079975918073	0.485628779859543	1.09874385777581	1.10329052448217	6.75193441502408	6.60305147477303	6.7491436152649	7.23756319488362	7.85067827279989	7.85522493950625	0.00374455901457017	5.98443606455746e-05	0.00175641045819918	No
10550003	67370	Zfp606	zinc finger protein 606	0	0.197014303280181	-0.0329387755941131	-0.615947261882521	-1.16920019579627	-1.1624955729659	8.93862946441733	9.13564376769751	8.90569068882322	8.32268220253481	7.76942926862106	7.77613389145143	-0.00397936097920669	6.03011383723361e-05	0.00176727388005591	No
10442270	74149	Zfp946	zinc finger protein 946	0	0.291033915946226	0.0473600215102454	-0.0960212560850131	-0.938584213650371	-1.27512911823501	8.96464027102433	9.25567418697055	9.01200029253457	8.86861901493931	8.02605605737396	7.68951115278932	-0.00408309301974542	6.06962692741153e-05	0.00177454355577599	No
10410115	66129	1110018J18Rik	RIKEN cDNA 1110018J18 gene	0	-0.0384309772868896	0.161276658222983	0.321780115214532	0.839711546555758	1.13561054501194	6.76696289849361	6.72853192120672	6.92823955671659	7.08874301370814	7.60667444504936	7.90257344350555	0.00323414709135468	6.07231788377115e-05	0.00177454355577599	No
10467842	14718	Got1	glutamate oxaloacetate transaminase 1, soluble	0	0.421314752322905	0.792105458850392	0.97993587223667	1.42937072260708	1.69135658703137	9.79498516965333	10.2162999219762	10.5870906285037	10.77492104189	11.2243558922604	11.4863417566847	0.00408919831480709	6.10958388659236e-05	0.00178020978105475	No
10359255	240843	Fam5b	family with sequence similarity 5, member B	0	0.00109563505117194	0.589959858781262	0.641835644571909	1.20852910545059	1.35484403347126	8.42377810245045	8.42487373750162	9.01373796123171	9.06561374702236	9.63230720790104	9.77862213592171	0.00378753700542244	6.11331990869938e-05	0.00178020978105475	No
10352092	30928	Zfp238	zinc finger protein 238	0	-0.548216565909406	-0.635354411358424	-1.67261788470102	-2.06482616000802	-2.12355555735222	10.608952274597	10.0607357086876	9.97359786323862	8.93633438989603	8.54412611458902	8.48539671724483	-0.00569700881693803	6.1178892858093e-05	0.00178020978105475	No
10538755	13990	Smarcad1	SWI/SNF-related, matrix-associated actin-dependent regulator of chromatin, subfamily a, containing DEAD/H box 1	0	0.183252692057664	-0.101564323563277	-0.792894391095754	-1.07721198236472	-1.30177846020268	9.11454342661227	9.29779611866994	9.01297910304899	8.32164903551652	8.03733144424755	7.81276496640959	-0.00406377556740541	6.14483942519344e-05	0.00178356926334064	No
10436823	50913	Olig2	oligodendrocyte transcription factor 2	0	0.797706401990813	1.76546103597255	2.9330655099771	3.41390898039051	3.63848972427522	6.96097560222619	7.75868200421701	8.72643663819874	9.89404111220329	10.3748845826167	10.5994653265014	0.00929521929093833	6.14713108833348e-05	0.00178356926334064	No
10506786	230594	Zcchc11	zinc finger, CCHC domain containing 11	0	0.307601032555352	0.0495216197555273	-0.538208664364356	-1.04666784486589	-1.16559706763917	9.14964859820561	9.45724963076097	9.19917021796114	8.61143993384126	8.10298075333972	7.98405153056645	-0.00401596418611583	6.16400183560637e-05	0.00178356926334064	No
10535979	69263	Rfc3	replication factor C (activator 1) 3	0	0.349886743393842	0.147041096574863	-0.312333201841172	-0.906166800313368	-1.17022768927512	9.87989619408051	10.2297829374744	10.0269372906554	9.56756299223934	8.97372939376714	8.70966850480539	-0.00396721438168601	6.16440989633861e-05	0.00178356926334064	No
10362676	78334	Cdk19	cyclin-dependent kinase 19	0	-0.226901260768459	-0.0241186993622495	-1.04033848891971	-1.95057820346838	-1.68361526750532	11.1496697160805	10.922768455312	11.1255510167183	10.1093312271608	9.19909151261212	9.46605444857519	-0.00550769661568456	6.17474413585155e-05	0.00178402876604957	No
10532669	243219	2900026A02Rik	RIKEN cDNA 2900026A02 gene	0	-0.0275222201198657	-0.0840771635274686	0.413771479219867	0.941860260759106	1.16793738479151	7.58470403391156	7.5571818137917	7.5006268703841	7.99847551313143	8.52656429467067	8.75264141870307	0.00358427532279761	6.18380695406367e-05	0.00178412014496451	No
10545065	243385	Gprin3	GPRIN family member 3	0	0.00970367285540163	0.4602328354096	0.638156712758336	1.37942587718735	1.25667429536543	6.22510114211543	6.23480481497083	6.68533397752503	6.86325785487377	7.60452701930279	7.48177543748086	0.00389664071408713	6.24378186485629e-05	0.00179887941354998	No
10353899	20353	Sema4c	sema domain, immunoglobulin domain (Ig), transmembrane domain (TM) and short cytoplasmic domain, (semaphorin) 4C	0	-0.32900359854823	-0.372790708324139	-1.41369410494477	-2.51734620581128	-1.99302478419993	10.4645927340469	10.1355891354986	10.0918020257227	9.05089862910209	7.94724652823558	8.47156794984693	-0.00647448903651765	6.29256965304031e-05	0.00180709279101359	No
10502863	229949	Ak5	adenylate kinase 5	0	0.587874836332546	2.0115396026157	3.24053050741172	3.85156710633386	3.99856889455858	6.69472231363829	7.28259714997083	8.70626191625398	9.93525282105001	10.5462894199721	10.6932912081969	0.0106328616565713	6.30966164075361e-05	0.00180709279101359	Yes
10470050	11305	Abca2	ATP-binding cassette, sub-family A (ABC1), member 2	0	-0.0452409344603488	0.211542701204364	0.611796165381497	0.890332830394637	1.18757497956391	8.39814980329522	8.35290886883488	8.60969250449959	9.00994596867672	9.28848263368986	9.58572478285913	0.00336566394638917	6.31134263485109e-05	0.00180709279101359	No
10400866	94090	Trim9	tripartite motif-containing 9	0	0.955620527893203	1.02009739043727	1.60530560438613	2.24756368845444	2.39455331966296	8.79076866063559	9.74638918852879	9.81086605107286	10.3960742650217	11.03833234909	11.1853219802985	0.00572188025229806	6.31280415553054e-05	0.00180709279101359	No
10356403	100040591	Kcnj13	potassium inwardly-rectifying channel, subfamily J, member 13	0	-0.426182804914428	-0.517202693428594	-0.981526540212283	-1.50766126130821	-1.51174342506902	8.36022485844908	7.93404205353466	7.84302216502049	7.3786983182368	6.85256359714088	6.84848143338007	-0.00402382727724389	6.31942599355659e-05	0.00180709279101359	No
10447649	68655	Fndc1	fibronectin type III domain containing 1	0	-0.0754621269212485	1.24997245416027	1.42820377519096	2.04067913041919	2.34252674481549	5.91476785292286	5.83930572600161	7.16474030708313	7.34297162811382	7.95544698334205	8.25729459773834	0.00640681197162303	6.32544491020542e-05	0.00180709279101359	No
10509838	18600	Padi2	peptidyl arginine deiminase, type II	0	-0.196280750342935	0.019541646681084	0.233890592923175	1.09242722615626	1.11324712425757	6.05584254240584	5.85956179206291	6.07538418908692	6.28973313532902	7.1482697685621	7.16908966666341	0.00380367233958373	6.33933055484886e-05	0.00180852677843087	No
10508500	230775	Bai2	brain-specific angiogenesis inhibitor 2	0	0.0301410571082208	0.253340228198097	0.338612220829887	0.878892698848677	1.18064280855823	9.04656597253006	9.07670702963828	9.29990620072815	9.38517819335994	9.92545867137873	10.2272087810883	0.00322830362721221	6.37873527731854e-05	0.00181722684618357	No
10425822	116939	Pnpla3	patatin-like phospholipase domain containing 3	0	-0.037070288849069	0.153126238389177	0.706853367146627	1.21445464153632	1.17651286469913	7.40885327566917	7.3717829868201	7.56197951405834	8.11570664281579	8.62330791720549	8.5853661403683	0.00379176850833261	6.40971615991026e-05	0.00182072280488605	No
10592772	192663	Abcg4	ATP-binding cassette, sub-family G (WHITE), member 4	0	-0.191448433241309	0.483000310627437	0.655371668163347	1.11410423132081	1.34380604843261	8.03001207080917	7.83856363756786	8.51301238143661	8.68538373897252	9.14411630212999	9.37381811924178	0.00394312277248218	6.41915973148654e-05	0.00182072280488605	No
10506170	230500	Efcab7	EF-hand calcium binding domain 7	0	-0.0549738053805742	-0.438195017550775	-0.669266431038704	-1.13423413179143	-1.2190003212756	7.69801927999839	7.64304547461782	7.25982426244762	7.02875284895969	6.56378514820697	6.47901895872279	-0.00346661268706448	6.4249065116279e-05	0.00182072280488605	No
10594613	235441	Usp3	ubiquitin specific peptidase 3	0	-0.0639248086438258	-0.296572444901395	-0.919866660038631	-1.36108659956506	-1.32601763688644	10.2037090583484	10.1397842497046	9.90713661344698	9.28384239830975	8.84262245878331	8.87769142146194	-0.0040499548317702	6.43754192852844e-05	0.00182072280488605	No
10531588	19092	Prkg2	protein kinase, cGMP-dependent, type II	0	0.216109847606943	0.589342632422809	1.11865905997018	1.40825111356699	1.57014266289543	5.08174097826177	5.29785082586872	5.67108361068458	6.20040003823195	6.48999209182876	6.65188364115721	0.00420144907550219	6.44140280313335e-05	0.00182072280488605	No
10509410	110351	Rap1gap	Rap1 GTPase-activating protein	0	0.091652056369802	0.974753085879642	1.73077110647747	2.02782775886925	2.25356916332033	7.9320854549647	8.0237375113345	8.90683854084434	9.66285656144216	9.95991321383394	10.185654618285	0.00620168980444096	6.44456253126643e-05	0.00182072280488605	No
10370413	28295	D10Jhu81e	DNA segment, Chr 10, Johns Hopkins University 81 expressed	0	0.500301636819833	1.03732720075345	1.46683377982173	1.85635375577177	2.09556397555574	8.02835745995901	8.52865909677884	9.06568466071246	9.49519123978074	9.88471121573079	10.1239214355148	0.00515592882584937	6.47623360734332e-05	0.00182713987721423	No
10480901	67991	Nacc2	nucleus accumbens associated 2, BEN and BTB (POZ) domain containing	0	0.0176715738402091	0.294768026648663	0.686137804027409	0.949180538357249	1.22916537309429	8.22572539177635	8.24339696561655	8.52049341842501	8.91186319580375	9.17490593013359	9.45489076487063	0.00338954963405311	6.51894818648171e-05	0.00183665062303666	Yes
10346695	269198	Nbeal1	neurobeachin like 1	0	0.249445091509182	0.131277097713927	-0.263021076423583	-0.992651064795483	-1.11895891146669	8.08142983209406	8.33087492360325	8.21270692980799	7.81840875567048	7.08877876729858	6.96247092062738	-0.00385167116691338	6.56120058417172e-05	0.00184588140431709	No
10569341	14955	H19	H19 fetal liver mRNA	0	-0.652024360712105	-1.07107191464595	-1.525127625849	-2.20231064176783	-2.15283265825012	9.57092971330724	8.91890535259513	8.49985779866129	8.04580208745823	7.36861907153941	7.41809705505711	-0.00551302227932237	6.56981027323368e-05	0.00184588140431709	No
10545812	94282	Sfxn5	sideroflexin 5	0	-0.635420201654826	-0.493778825187734	0.586736694104946	1.3814937390908	1.60642630701936	9.22813126055331	8.59271105889848	8.73435243536558	9.81486795465826	10.6096249996441	10.8345575675727	0.00600357052745374	6.60754594588013e-05	0.00185393015411366	No
10565255	80982	9930013L23Rik	RIKEN cDNA 9930013L23 gene	0	0.793320159136264	1.05050949593509	1.53948707805705	2.66080322538383	2.30059854812975	6.02331681606657	6.81663697520284	7.07382631200167	7.56280389412362	8.6841200414504	8.32391536419632	0.00624426913426092	6.66649848771666e-05	0.00186790159550061	No
10523905	17765	Mtf2	metal response element binding transcription factor 2	0	-0.0252020598620764	-0.311706126139885	-0.698104123336529	-0.985312391736084	-1.21541334269204	10.1555862519361	10.1303841920741	9.84388012579625	9.45748212859961	9.17027386020005	8.94017290924409	-0.0033884741160173	6.67924156801845e-05	0.0018689049314738	No
10426467	320709	Tmem117	transmembrane protein 117	0	0.124742313574108	1.02706809661016	1.88169687115648	2.4911194387528	2.3439845192842	5.34949449392107	5.47423680749518	6.37656259053123	7.23119136507755	7.84061393267388	7.69347901320527	0.00689897811395622	6.71076903735976e-05	0.00187515434005568	No
10360631	67426	Adck3	aarF domain containing kinase 3	0	-0.184910597340523	-0.116759973739508	0.0314702247857026	1.01764261737487	1.69620455677159	6.61232185855628	6.42741126121576	6.49556188481677	6.64379208334198	7.62996447593115	8.30852641532787	0.00493559457857824	6.736529968739e-05	0.00187818253655369	No
10477649	60525	Acss2	acyl-CoA synthetase short-chain family member 2	0	0.249301274241164	0.439495605142312	0.703394363994141	1.41072604010977	1.29440450547363	8.70942308556999	8.95872435981116	9.1489186907123	9.41281744956413	10.1201491256798	10.0038275910436	0.00374255341570799	6.74002165289393e-05	0.00187818253655369	No
10604248	331401	Thoc2	THO complex 2	0	0.158167768685734	-0.0627618510323558	-0.42335428002575	-0.813189661742184	-1.09810998144903	9.80508350677385	9.96325127545958	9.74232165574149	9.3817292267481	8.99189384503166	8.70697352532481	-0.00333195005254974	6.77287139109457e-05	0.0018847616730634	No
10425507	207911	Mchr1	melanin-concentrating hormone receptor 1	0	0.197981453947502	0.345241982099894	0.985356057368445	1.15865788498503	2.73877575793528	4.98849628842152	5.18647774236903	5.33373827052142	5.97385234578997	6.14715417340655	7.72727204635681	0.00636089103764203	6.80258246186985e-05	0.00189045064110656	No
10385325	30939	Pttg1	pituitary tumor-transforming gene 1	0	-0.212657606478146	-0.538494009904458	-0.887321260027533	-1.26906151925011	-1.38151629591672	8.24006219980811	8.02740459332997	7.70156818990366	7.35274093978058	6.97100068055801	6.8585459038914	-0.00369830141839871	6.81612087223122e-05	0.00189163583063636	No
10495193	16490	Kcna2	potassium voltage-gated channel, shaker-related subfamily, member 2	0	0.40369900708888	0.829655978828321	1.37941817665038	1.72997371736621	1.87128059128275	6.75102529489747	7.15472430198635	7.58068127372579	8.13044347154785	8.48099901226368	8.62230588618022	0.00481310139284265	6.85179180344338e-05	0.00189836887568691	No
10464391	13797	Emx2	empty spiracles homolog 2 (Drosophila)	0	-0.369327397321259	-0.345706681469295	-1.05798126071705	-1.293343484906	-1.58151867224764	9.51676166937258	9.14743427205132	9.17105498790329	8.45878040865553	8.22341818446658	7.93524299712495	-0.00406613579630882	6.88025838077724e-05	0.00189836887568691	No
10367945	215789	Phactr2	phosphatase and actin regulator 2	0	-0.0451947142466649	0.145345341681113	0.215369477225599	1.13702378943413	1.16655395481196	7.17461750050216	7.1294227862555	7.31996284218328	7.38998697772776	8.31164128993629	8.34117145531412	0.00370199869013229	6.88189663709144e-05	0.00189836887568691	No
10554129	434198	B130024G19Rik	RIKEN cDNA B130024G19 gene	0	-0.21261698477456	-0.75589245768083	-1.66478156430284	-2.36599408419613	-2.06066655772958	8.01794513808033	7.80532815330576	7.26205268039949	6.35316357377748	5.65195105388419	5.95727858035074	-0.00627395345327948	6.88368744710149e-05	0.00189836887568691	No
10501860	214459	Fnbp1l	formin binding protein 1-like	0	0.0609306431446051	0.129919280188425	-0.303180349712338	-0.834449727473944	-1.35502659701945	11.8298174862626	11.8907481294072	11.959736766451	11.5266371365502	10.9953677587886	10.4747908892431	-0.00388582418861585	6.88691522702378e-05	0.00189836887568691	No
10369877	216080	Ube2d1	ubiquitin-conjugating enzyme E2D 1, UBC4/5 homolog (yeast)	0	0.0993047295673914	-0.0677015412067661	-0.447762134306256	-0.875162682711419	-1.06106710933799	10.5724548821048	10.6717596116722	10.5047533408981	10.1246927477986	9.69729219939343	9.51138777276686	-0.00326650291195348	6.89830792186465e-05	0.00189894311727659	No
10574456	75458	Cklf	chemokine-like factor	0	0.591846721014081	0.257150370008832	-0.440073012042775	-1.05658813689459	-1.34321420704442	8.23739967960717	8.82924640062125	8.494550049616	7.79732666756439	7.18081154271258	6.89418547256274	-0.00485678552645522	6.96291079003958e-05	0.00191414358888447	No
10407598	20191	Ryr2	ryanodine receptor 2, cardiac	0	1.06352169825156	1.88952849552108	2.49470931422648	3.23488478079963	3.41832379866037	6.74747592682693	7.81099762507849	8.637004422348	9.2421852410534	9.98236070762655	10.1657997254873	0.00824812234300391	6.98953095346529e-05	0.00191887553686117	Yes
10399121	19276	Ptprn2	protein tyrosine phosphatase, receptor type, N polypeptide 2	0	0.190885030744059	1.01056906811004	1.38555381940446	1.73942309418826	2.00825280838302	8.58304225297049	8.77392728371455	9.59361132108052	9.96859607237495	10.3224653471588	10.5912950613535	0.00521732872659965	7.15875288969648e-05	0.00196269141725845	No
10599849	245440	Gm4988	predicted gene 4988	0	-0.0432486997819845	0.395021661561823	0.542319225552463	1.50058840556072	1.26062653992931	5.0426531257513	4.99940442596932	5.43767478731313	5.58497235130377	6.54324153131202	6.30327966568061	0.00417152847559024	7.18301537500427e-05	0.00196669996804479	No
10399421	18109	Mycn	v-myc myelocytomatosis viral related oncogene, neuroblastoma derived (avian)	0	0.171736602665158	0.110245285195212	-0.569210034901438	-1.8835301000025	-1.47611087863616	9.04617467230279	9.21791127496795	9.156419957498	8.47696463740135	7.16264457230029	7.57006379366663	-0.00558955625381792	7.24905851910608e-05	0.00198212192590785	No
10358978	15939	Ier5	immediate early response 5	0	0.356118861636203	-0.27851879806358	-0.846948441647381	-1.23924498572489	-1.38401237670734	8.75293896153882	9.10905782317502	8.47442016347524	7.90599051989144	7.51369397581393	7.36892658483148	-0.00451287639224147	7.26805579846199e-05	0.00198465598630559	No
10357003	320311	Rnf152	ring finger protein 152	0	0.0145503851143527	0.569526164614951	-0.294684386255271	-1.48700448560543	-2.12235954189659	9.05421850382481	9.06876888893916	9.62374466843976	8.75953411756954	7.56721401821938	6.93185896192823	-0.00648401049858107	7.34820286307795e-05	0.00200350896855863	No
10488797	59038	Pxmp4	peroxisomal membrane protein 4	0	0.243620442037454	0.284602369732838	0.545588873294379	1.13636439936868	1.19005807973224	8.12963180626361	8.37325224830106	8.41423417599645	8.67522067955799	9.26599620563228	9.31968988599585	0.00330187992000307	7.35674192298468e-05	0.00200350896855863	No
10396472	386753	Dbpht2	DNA binding protein with his-thr domain	0	0.741374866250389	0.690355429614549	1.30218906097578	2.16864111734986	1.96760389201202	6.61148918137639	7.35286404762678	7.30184461099094	7.91367824235217	8.78013029872625	8.57909307338841	0.00527290654388032	7.42120362105414e-05	0.00201814665852188	No
10432540	65970	Lima1	LIM domain and actin binding 1	0	0.0770490840638871	-0.27916691957642	-0.538728180343494	-1.20965857860202	-1.11170158108643	8.64845262396329	8.72550170802717	8.36928570438687	8.10972444361979	7.43879404536127	7.53675104287685	-0.00362327619309865	7.43027816722195e-05	0.00201814665852188	Yes
10451860	72836	Pot1b	protection of telomeres 1B	0	-0.162227234111983	-0.528334451846219	-1.49156840761024	-1.6510092747804	-1.87587769499724	8.10290702573706	7.94067979162507	7.57457257389084	6.61133861812682	6.45189775095666	6.22702933073982	-0.00520844833961849	7.48597630695144e-05	0.0020240362070745	No
10523802	12545	Cdc7	cell division cycle 7 (S. cerevisiae)	0	-0.14169330171063	-0.258502166388043	-0.7774762986165	-1.07679298055782	-1.23976375806417	8.67144585504588	8.52975255333525	8.41294368865784	7.89396955642938	7.59465287448806	7.43168209698171	-0.00345252259101042	7.49320187907919e-05	0.0020240362070745	No
10464917	12794	Cnih2	cornichon homolog 2 (Drosophila)	0	0.0153366041188452	0.31254330643384	0.510268726312761	0.95358269745109	1.10566982283105	8.81296941928727	8.82830602340611	9.12551272572111	9.32323814560003	9.76655211673836	9.91863924211831	0.00314926836962657	7.49455970637454e-05	0.0020240362070745	No
10391828	23829	C1ql1	complement component 1, q subcomponent-like 1	0	-0.208627275214769	-0.197146039955723	0.380829589975222	0.790297978673022	1.49021579209596	7.45901888516144	7.25039160994667	7.26187284520572	7.83984847513667	8.24931686383447	8.94923467725741	0.0043107116791653	7.49845331180185e-05	0.0020240362070745	No
10547807	13807	Eno2	enolase 2, gamma neuronal	0	1.04659829147518	1.54663912266388	2.23505473619056	2.75712672692943	3.05645618459465	7.75107826303418	8.79767655450937	9.29771738569806	9.98613299922474	10.5082049899636	10.8075344476288	0.00718654097448059	7.50157551009082e-05	0.0020240362070745	Yes
10406229	18548	Pcsk1	proprotein convertase subtilisin/kexin type 1	0	0.620852173740054	1.82069023987224	2.62493008461727	3.39481800781697	3.32982446922963	6.46726922571994	7.08812139946	8.28795946559219	9.09219931033721	9.86208723353692	9.79709369494958	0.00884464189122231	7.52266357191416e-05	0.00202692950464639	No
10366026	382406	Poc1b	POC1 centriolar protein homolog B (Chlamydomonas)	0	0.187975589918969	-0.0907807235997975	-0.90595844908573	-1.35906085879283	-1.33633663822717	9.08503101644162	9.27300660636058	8.99425029284182	8.17907256735588	7.72597015764879	7.74869437821445	-0.00450598134474548	7.5347745003231e-05	0.00202692950464639	Yes
10538413	387524	Znrf2	zinc and ring finger 2	0	-0.19036443753221	-0.297704485017881	-0.975309144091712	-1.03298153822837	-1.63705474513999	11.3806429363004	11.1902784987682	11.0829384512825	10.4053337922087	10.3476613980721	9.74358819116043	-0.0040833157892232	7.54210949125704e-05	0.00202692950464639	No
10481621	73737	1110008P14Rik	RIKEN cDNA 1110008P14 gene	0	0.788231433053785	0.783921297967275	0.941966978118369	1.6756256827916	1.98828410737929	7.67795831518398	8.46618974823777	8.46187961315126	8.61992529330235	9.35358399797558	9.66624242256327	0.00456616566450331	7.57789652284905e-05	0.00203362291715911	Yes
10555460	56018	Stard10	START domain containing 10	0	0.15963176879518	0.442523529885028	0.336718889446056	1.04508920395797	1.38713628438497	8.44555812872015	8.60518989751533	8.88808165860517	8.7822770181662	9.49064733267811	9.83269441310512	0.00356487292606621	7.58695479928466e-05	0.00203362291715911	No
10443089	240057	Syngap1	synaptic Ras GTPase activating protein 1 homolog (rat)	0	-0.244864912778644	0.403494147727438	0.777100240207817	1.15151577795151	1.33691513174349	9.22889544538273	8.98403053260409	9.63238959311017	10.0059956855905	10.3804112233342	10.5658105771262	0.00409210354393504	7.61017094168517e-05	0.00203716885654192	No
10553537	233271	Luzp2	leucine zipper protein 2	0	-0.360157793031818	0.650216948135927	2.07661207352429	2.59709261264909	2.53041944150952	7.92372789588059	7.56357010284877	8.57394484401652	10.0003399694049	10.5208205085297	10.4541473373901	0.00822504422748503	7.62190460407168e-05	0.0020376357813087	No
10546510	16206	Lrig1	leucine-rich repeats and immunoglobulin-like domains 1	0	0.180792819512966	0.575916229644074	1.2667441201166	1.4241486199509	1.69814123452459	8.07623762648539	8.25703044599836	8.65215385612947	9.342981746602	9.50038624643629	9.77437886100998	0.00451880986881426	7.66319638133429e-05	0.00204599319092221	No
10354529	67080	1700019D03Rik	RIKEN cDNA 1700019D03 gene	0	0.651214150497589	1.05303102361845	1.75379167171586	2.1308834132326	2.2940787402445	4.45478076454904	5.10599491504663	5.50781178816749	6.2085724362649	6.58566417778164	6.74885950479354	0.00570350914220391	7.71350740912345e-05	0.00205535110000038	No
10587446	17920	Myo6	myosin VI	0	0.654375941729233	1.24211922752035	1.89993152812103	2.20006400967087	2.54255813969937	6.42742480211916	7.08180074384839	7.66954402963951	8.32735633024019	8.62748881179003	8.96998294181853	0.00614025861944838	7.71839858123487e-05	0.00205535110000038	Yes
10362363	67412	6330407J23Rik	RIKEN cDNA 6330407J23 gene	0	-0.0140056236279431	0.409933060742672	-0.467573066774381	-1.13377995444506	-1.93480716467266	9.25869141898325	9.24468579535531	9.66862447972592	8.79111835220887	8.1249114645382	7.32388425431059	-0.00550990936302015	7.77892683175634e-05	0.00206876857254453	No
10500378	78373	Nudt17	nudix (nucleoside diphosphate linked moiety X)-type motif 17	0	0.132754641232323	0.366189882170333	0.62411225919685	1.01559304200669	1.17176545136833	7.48755419116226	7.62030883239458	7.85374407333259	8.11166645035911	8.50314723316895	8.65931964253059	0.00318063459844169	7.79590536182986e-05	0.00207058434336726	No
10476314	19122	Prnp	prion protein	0	0.223321450293239	0.139171948046327	0.507060248679563	0.907752465437706	1.30308231902259	8.73470962840798	8.95803107870122	8.87388157645431	9.24176987708754	9.64246209384569	10.0377919474306	0.00335295032036016	7.81077269883315e-05	0.00207070547237122	No
10412844	21974	Top2b	topoisomerase (DNA) II beta	0	0.232112246446025	0.0517414731996215	-0.473733516704446	-0.922104271157673	-1.08630832721048	10.2686397817684	10.5007520282144	10.320381254968	9.79490626506396	9.34653551061073	9.18233145455793	-0.00361443986174378	7.82551331246712e-05	0.00207070547237122	Yes
10498018	73173	Pcdh18	protocadherin 18	0	0.532205723507225	0.133059684583667	-0.286466053854229	-0.84130322496044	-1.29078240070121	8.36079984357137	8.89300556707859	8.49385952815503	8.07433378971714	7.51949661861093	7.07001744287016	-0.00432406938826567	7.8343540266074e-05	0.00207070547237122	No
10485405	12505	Cd44	CD44 antigen	0	0.624171355292328	0.825267565783607	0.977009829987469	1.85341611155723	1.77940092103773	6.38695559647012	7.01112695176245	7.21222316225373	7.36396542645759	8.24037170802735	8.16635651750785	0.00455001276854941	7.83696747068624e-05	0.00207070547237122	No
10447848	17171	Mas1	MAS1 oncogene	0	0.67025846660635	0.271669329030424	0.339112291520068	1.89832822400576	2.53059103907948	6.93804115729382	7.60829962390017	7.20971048632425	7.27715344881389	8.83636938129958	9.4686321963733	0.00642840101374632	7.84960716837698e-05	0.00207136205718698	No
10534021	231760	Rimbp2	RIMS binding protein 2	0	-0.509742763182524	0.838426166755562	2.07874560882591	2.56890986699531	2.66069120438635	7.02786744448663	6.5181246813041	7.86629361124219	9.10661305331254	9.59677731148193	9.68855864887298	0.00848835992325393	7.87063971550901e-05	0.00207422879737665	No
10602009	66889	Rnf128	ring finger protein 128	0	1.00485967008399	2.05272726325956	3.05192370001732	3.56556373595747	3.88352775470834	6.02121156235705	7.02607123244104	8.0739388256166	9.07313526237437	9.58677529831452	9.90473931706538	0.00952565061378076	7.88836751210926e-05	0.00207621832918716	No
10449343	268934	Grm4	glutamate receptor, metabotropic 4	0	-0.173362821041808	0.0888332723397181	0.810793096817739	0.951835614032326	1.38253128034011	6.86323326788067	6.68987044683886	6.95206654022039	7.67402636469841	7.81506888191299	8.24576454822078	0.00405620115477515	7.93437028978371e-05	0.00208411052106151	No
10449999	22643	Zfp101	zinc finger protein 101	0	0.0818443171016874	0.12590911436431	-0.431623419056248	-1.03011248031236	-1.11772766263058	8.44314330338467	8.52498762048636	8.56905241774898	8.01151988432842	7.41303082307231	7.32541564075409	-0.00369240379495355	7.94641266371119e-05	0.00208411052106151	No
10566254	15129	Hbb-b1	hemoglobin, beta adult major chain	0	-0.72962985261799	-2.71452895515875	-5.44855029010217	-6.13157871151032	-6.21539745689716	12.0629510934806	11.3333212408626	9.34842213832184	6.61440080337842	5.93137238197027	5.84755363658343	-0.0172043003930805	7.96183982360123e-05	0.00208411052106151	No
10405964	69315	1700001L19Rik	RIKEN cDNA 1700001L19 gene	0	-0.0246863044331409	0.818302115614421	2.87442604926705	3.42730137399518	3.26271148800716	5.86685043057315	5.84216412614001	6.68515254618757	8.7412764798402	9.29415180456833	9.12956191858032	0.0101995947353696	7.96477405249531e-05	0.00208411052106151	No
10443786	18585	Pde9a	phosphodiesterase 9A	0	-0.333137932487995	-0.212707965417895	-0.789610344886603	-1.31370407084782	-1.33703176728618	9.79936430231465	9.46622636982665	9.58665633689675	9.00975395742804	8.48566023146683	8.46233253502847	-0.00375672854805268	7.96943919221483e-05	0.00208411052106151	No
10497894	207175	Cetn4	centrin 4	0	0.161815140010306	0.341205901742624	0.444513170492301	0.960941352730909	1.17930090721128	6.01261177830645	6.17442691831675	6.35381768004907	6.45712494879875	6.97355313103736	7.19191268551773	0.00311338527935134	8.01558825033546e-05	0.00209349512330785	No
10460461	66704	Rbm4b	RNA binding motif protein 4B	0	-0.200413948665775	-0.477345407373745	-0.976965159978329	-1.38993033850103	-1.38029015548693	10.2495348670421	10.0491209183763	9.77218945966834	9.27256970706375	8.85960452854105	8.86924471155515	-0.00390643912795376	8.04287978097976e-05	0.00209793685130979	No
10395273	14546	Gdap10	ganglioside-induced differentiation-associated-protein 10	0	0.0480555423165612	0.112154695436724	-0.516627216103991	-0.948351493953282	-1.16709317299867	8.28112149553222	8.32917703784878	8.39327619096894	7.76449427942823	7.33277000157894	7.11402832253354	-0.00363141580841709	8.12728879177185e-05	0.00211724695752953	No
10598467	18715	Pim2	proviral integration site 2	0	0.164490432899263	0.841586156936773	1.11619336204596	1.64531626598036	1.65770109867731	7.51315003014144	7.6776404630407	8.35473618707821	8.6293433921874	9.15846629612179	9.17085112881875	0.00456552738180389	8.13987691303553e-05	0.00211782154683799	No
10471503	75316	Taf1d	TATA box binding protein (Tbp)-associated factor, RNA polymerase I, D	0	0.123829988682143	0.109097664424443	-0.388946993943957	-0.999886340554681	-1.07739358435694	8.78571614794761	8.90954613662976	8.89481381237206	8.39676915400366	7.78582980739293	7.70832256359067	-0.00361316009264868	8.15341195448336e-05	0.0021186407267204	No
10433977	224019	Tmem191c	transmembrane protein 191C	0	0.472530320469839	0.628590627127346	1.23682937167392	1.6670801847143	1.68415490776655	7.84144475802132	8.31397507849115	8.47003538514866	9.07827412969523	9.50852494273562	9.52559966578787	0.00442841894544195	8.17877057413543e-05	0.00212252623627499	No
10504692	272027	Tstd2	thiosulfate sulfurtransferase (rhodanese)-like domain containing 2	0	0.715224188220879	1.06017086603889	1.35981898695117	1.7816034599384	2.16548141884093	6.74673881112538	7.46196299934626	7.80690967716427	8.10655779807655	8.52834227106378	8.91222022996631	0.00493150934076744	8.20369371517299e-05	0.00212628900129732	No
10486262	17005	Ltk	leukocyte tyrosine kinase	0	-0.180423035884626	-0.0559422319028604	0.419750039228648	0.762383068748727	1.16430360362148	6.59124480552681	6.41082176964219	6.53530257362395	7.01099484475546	7.35362787427554	7.75554840914829	0.00350427907915005	8.22485083840812e-05	0.00212806371501294	No
10363163	66403	Asf1a	ASF1 anti-silencing function 1 homolog A (S. cerevisiae)	0	0.0677503989440584	-0.0497049223255921	-0.265427413052349	-0.954175179455057	-1.04149887837995	8.58760695173618	8.65535735068024	8.53790202941059	8.32217953868383	7.63343177228112	7.54610807335622	-0.00331160016435375	8.23140636898327e-05	0.00212806371501294	No
10346224	227094	Tmem194b	transmembrane protein 194B	0	-0.0897729117444044	-0.327727863548836	-1.34847354298239	-1.99651114705137	-1.70766408308203	7.47368544355634	7.38391253181193	7.1459575800075	6.12521190057395	5.47717429650497	5.76602136047431	-0.00555499504143997	8.28368181122175e-05	0.00213886761500381	No
10497673	22401	Zmat3	zinc finger matrin type 3	0	0.513313939233297	0.621787863645539	0.724909148095232	1.50949599229594	1.54102622098608	8.07615249509147	8.58946643432477	8.69794035873701	8.8010616431867	9.58564848738741	9.61717871607755	0.00391673509281798	8.33994490795235e-05	0.00214890070410979	No
10396606	319565	Syne2	synaptic nuclear envelope 2	0	0.197073091324166	-0.727796805052195	-2.39853026441172	-2.96939602820566	-2.78545350753577	9.8505427357797	10.0476158271039	9.12274593072751	7.45201247136799	6.88114670757404	7.06508922824393	-0.00895164547790039	8.34360896977622e-05	0.00214890070410979	No
10547888	14788	Gpr162	G protein-coupled receptor 162	0	0.517892492991468	0.821192240370195	1.00316258218494	1.60335808637684	1.68075469011186	7.42466512989683	7.9425576228883	8.24585737026702	8.42782771208177	9.02802321627367	9.10541982000868	0.00415965740392966	8.39031502655632e-05	0.00215820486647788	No
10565900	402747	D630004N19Rik	RIKEN cDNA D630004N19 gene	0	0.0460225654167621	0.804567204726039	0.836438822017364	1.37845600955273	1.56241242615246	7.01499726532821	7.06101983074497	7.81956447005425	7.85143608734557	8.39345327488094	8.57740969148067	0.00420651059165497	8.44036462292868e-05	0.00216834455388538	No
10544610	140488	Igf2bp3	insulin-like growth factor 2 mRNA binding protein 3	0	0.0898766200809629	-0.230952679520296	-1.01140795942282	-1.5600457249592	-1.38944683679429	9.16132236725903	9.25119898733999	8.93036968773873	8.1499144078362	7.60127664229982	7.77187553046474	-0.00465479421326889	8.50530370823457e-05	0.00218227905711407	No
10546661	108655	Foxp1	forkhead box P1	0	-0.227450118831367	-0.324311215380574	-0.85229098077961	-1.35137098864507	-1.28159633478603	9.75663047889737	9.529180360066	9.4323192635168	8.90433949811776	8.4052594902523	8.47503414411134	-0.00374154195899001	8.55405777904101e-05	0.00219203103739797	No
10461071	108899	2700081O15Rik	RIKEN cDNA 2700081O15 gene	0	0.0430519613596729	0.0446426653312599	-0.29154863562821	-0.860656273892372	-1.08604484030218	10.2706995756724	10.3137515370321	10.3153422410036	9.97915094004418	9.41004330178002	9.18465473537021	-0.0033133858325662	8.56560353784145e-05	0.00219223564573262	No
10445879	211468	Kcnh8	potassium voltage-gated channel, subfamily H (eag-related), member 8	0	0.17666159891479	-0.109203681506679	-0.776299384205458	-1.1084634598407	-1.21502063269741	7.5286434025132	7.70530500142799	7.41943972100653	6.75234401830775	6.42017994267251	6.31362276981579	-0.00392187062282612	8.61052114873292e-05	0.00220077198306946	No
10394245	217378	Dnajc27	DnaJ (Hsp40) homolog, subfamily C, member 27	0	0.399358120426811	0.897766236737793	1.23511943383592	1.75794937772138	1.76724028404922	8.55207127525584	8.95142939568265	9.44983751199363	9.78719070909176	10.3100206529772	10.3193115593051	0.00460791241983674	8.63787518381324e-05	0.00220077198306946	No
10527936	14362	Fzd1	frizzled homolog 1 (Drosophila)	0	-0.223617862685106	-0.595776837700187	-1.41217663636647	-1.77096615886894	-1.74591773695604	10.0251724426035	9.80155457991835	9.42939560490327	8.61299580623699	8.25420628373452	8.27925470564741	-0.00499304581049466	8.6544675990046e-05	0.00220077198306946	No
10544084	209032	Zc3hav1l	zinc finger CCCH-type, antiviral 1-like	0	0.0999916309219078	-0.0571321460657259	-0.465105201756483	-1.26000201357756	-1.09030120679638	8.160220800382	8.26021243130391	8.10308865431628	7.69511559862552	6.90021878680444	7.06991959358562	-0.00382971701583965	8.66861129048943e-05	0.00220077198306946	No
10595094	69642	2310046A06Rik	RIKEN cDNA 2310046A06 gene	0	-0.0199662709781707	1.1137039330982	1.79258242941892	2.22824867441753	2.33414635703365	7.77954853381645	7.75958226283828	8.89325246691465	9.57213096323537	10.007797208234	10.1136948908501	0.00665158016451939	8.6719561808352e-05	0.00220077198306946	No
10575021	22751	Zfp90	zinc finger protein 90	0	0.220871121793992	0.0607122332151082	-0.233110317879138	-0.808394566026859	-1.06715100990313	10.0649494450184	10.2858205668124	10.1256616782335	9.83183912713927	9.25655487899155	8.99779843511528	-0.00343010421904433	8.67660227407796e-05	0.00220077198306946	No
10364550	114229	Kiss1r	KISS1 receptor	0	-0.256707591112455	0.00455564941899311	0.378694930817097	1.34278562630322	1.1363504646249	7.25457447623018	6.99786688511772	7.25913012564917	7.63326940704727	8.5973601025334	8.39092494085508	0.00424991071262472	8.68452968733536e-05	0.00220077198306946	No
10348537	51801	Ramp1	receptor (calcitonin) activity modifying protein 1	0	-0.417952427320032	0.0764977961972964	0.387689339449705	1.53557951856388	1.25997298262272	6.59947049838443	6.1815180710644	6.67596829458173	6.98715983783414	8.13505001694831	7.85944348100715	0.00488047084565468	8.68527035185271e-05	0.00220077198306946	No
10422280	239273	Abcc4	ATP-binding cassette, sub-family C (CFTR/MRP), member 4	0	0.481119129774828	0.496538047468332	1.11319271913664	1.53360463810272	1.58525569677089	5.79034258272531	6.27146171250013	6.28688063019364	6.90353530186195	7.32394722082802	7.3755982794962	0.00414724320061738	8.69639005012457e-05	0.0022008556357623	No
10517488	13844	Ephb2	Eph receptor B2	0	-0.0301131926324043	-0.153336608862451	-0.847056565419736	-1.10113913658009	-1.26593658971102	9.93485288291107	9.90473969027867	9.78151627404862	9.08779631749134	8.83371374633098	8.66891629320006	-0.0037368975432381	8.75484951389003e-05	0.00221259450767784	No
10488558	241727	Snph	syntaphilin	0	0.644454345995011	0.884504355010145	1.24276600746597	1.68186236695719	1.90328591795303	7.76791517359235	8.41236951958736	8.6524195286025	9.01068118105832	9.44977754054954	9.67120109154538	0.00449738274259483	8.76446888030051e-05	0.00221259450767784	No
10556302	11717	Ampd3	adenosine monophosphate deaminase 3	0	0.439904794314169	0.43246003754916	1.13195073845387	1.25080589575175	1.75073986581971	5.71499782022532	6.15490261453949	6.14745785777448	6.84694855867919	6.96580371597707	7.46573768604503	0.00419718967146279	8.81561784713958e-05	0.0022225067478833	No
10371616	212862	Chpt1	choline phosphotransferase 1	0	0.514491122084974	0.582490057246309	1.26533614214275	1.44800676854725	1.80894757622193	7.22281707226111	7.73730819434608	7.80530712950742	8.48815321440386	8.67082384080836	9.03176464848305	0.0043709513384755	8.82652691624689e-05	0.0022225067478833	No
10384656	53625	B3gnt2	UDP-GlcNAc:betaGal beta-1,3-N-acetylglucosaminyltransferase 2	0	-0.0109776464802902	0.289794924144249	1.11185851574093	1.39306703852751	1.45850473540752	6.14498229263235	6.13400464615206	6.4347772167766	7.25684080837329	7.53804933115986	7.60348702803987	0.00443737735493968	8.84554981134535e-05	0.0022225067478833	No
10543785	232685	AB041803	cDNA sequence AB041803	0	0.0656998532848645	-0.0103987400869636	0.469548200801182	1.14926721349524	1.12050922128336	6.11382056676025	6.17952042004512	6.10342182667329	6.58336876756143	7.2630877802555	7.23432978804361	0.003597921024018	8.84768430963844e-05	0.0022225067478833	No
10593499	330941	AI593442	expressed sequence AI593442	0	0.422430023524199	1.39731487845	2.27677994306989	2.78369598905682	2.7819980176928	7.15823439875342	7.58066442227761	8.55554927720342	9.43501434182331	9.94193038781023	9.94023241644621	0.00751756932868724	8.8582115208801e-05	0.0022225067478833	No
10475314	17754	Mtap1a	microtubule-associated protein 1 A	0	0.494873165756173	1.33026280285319	1.79459054149233	2.40350379433582	2.39748260336322	8.21596425845419	8.71083742421037	9.54622706130738	10.0105547999465	10.61946805279	10.6134468618174	0.00624875915712336	8.8966915317288e-05	0.00222825254181307	Yes
10496956	329777	Pigk	phosphatidylinositol glycan anchor biosynthesis, class K	0	0.410145580208255	0.514864249403312	1.27086414192727	1.68164641280573	1.65671236713416	8.39972838940257	8.80987396961083	8.91459263880588	9.67059253132985	10.0813748022083	10.0564407565367	0.00454451459201272	8.90296019991007e-05	0.00222825254181307	No
10489687	381405	Zfp663	zinc finger protein 663	0	-0.388984440157437	-0.444280315835252	-1.05111698899356	-2.88954631384732	-2.08585292566979	8.17237352775486	7.78338908759742	7.72809321191961	7.1212565387613	5.28282721390754	6.08652060208507	-0.00702947282796521	8.96934575034637e-05	0.00224211660068095	No
10478647	57138	Slc12a5	solute carrier family 12, member 5	0	-0.217239909542238	1.53879940951146	2.46461206130044	2.9954184189138	3.1981547141192	7.78446373568014	7.5672238261379	9.3232631451916	10.2490757969806	10.7798821545939	10.9826184497993	0.00925251067522713	9.06607184114789e-05	0.00226352182883396	No
10528077	27214	Dbf4	DBF4 homolog (S. cerevisiae)	0	0.255607695936247	-0.199236872507784	-0.464916425293485	-0.983946752211147	-1.06687309480786	8.63217169795332	8.88777939388956	8.43293482544553	8.16725527265983	7.64822494574217	7.56529860314546	-0.00351022514401244	9.09542354016967e-05	0.00226490478764767	No
10375051	15122	Hba-a1	hemoglobin alpha, adult chain 1	0	-0.796801203909869	-2.39802800906075	-4.28339058194854	-4.54941673227011	-5.07239786338265	11.9807732992627	11.1839720953528	9.5827452902019	7.69738271731411	7.43135656699254	6.90837543588001	-0.0130940435337912	9.10336572497199e-05	0.00226490478764767	No
10473240	13806	Eno1	enolase 1, alpha non-neuron	0	0.240131720088689	0.21107553605553	0.64492254654995	1.07073963576933	1.18789658392172	9.93944841477066	10.1795801348593	10.1505239508262	10.5843709613206	11.01018805054	11.1273449986924	0.00326469795113539	9.10492168776887e-05	0.00226490478764767	No
10553967	18553	Pcsk6	proprotein convertase subtilisin/kexin type 6	0	-0.0282569647609288	0.486852892651557	1.03682104087499	1.53746092848792	1.41851172378086	6.30884763609194	6.28059067133101	6.79570052874349	7.34566867696693	7.84630856457986	7.7273593598728	0.00443195992188386	9.14171516292588e-05	0.00227128752610672	No
10388465	13447	Doc2b	double C2, beta	0	0.0704515376987587	0.378708544531101	1.00198262453448	1.455182904931	1.3543953058322	8.11220592960981	8.18265746730857	8.49091447414091	9.11418855414429	9.56738883454082	9.46660123544202	0.00416023539357379	9.19394796674997e-05	0.0022796922484262	No
10384776	70626	5730522E02Rik	RIKEN cDNA 5730522E02 gene	0	-0.079178566781902	0.175686834309568	-0.792441764422284	-1.17911121487694	-1.44888533364138	8.40231045059427	8.32313188381237	8.57799728490384	7.60986868617199	7.22319923571733	6.95342511695289	-0.00436841249705499	9.20367612581516e-05	0.0022796922484262	No
10427471	18414	Osmr	oncostatin M receptor	0	0.0957515699952092	0.531021397052057	1.193140569196	1.21049483598172	1.73497849216616	5.99224833509374	6.08799990508895	6.5232697321458	7.18538890428974	7.20274317107546	7.7272268272599	0.00444733311326933	9.22165418913963e-05	0.0022796922484262	No
10452613	268970	Arhgap28	Rho GTPase activating protein 28	0	-0.0824972884399413	-0.367131105148172	-1.46036931976349	-1.74401624613738	-1.77317640616509	6.99452573733768	6.91202844889774	6.62739463218951	5.5341564175742	5.25050949120031	5.2213493311726	-0.00533404155064113	9.22665703577264e-05	0.0022796922484262	No
10537406	665180	Clec2l	C-type lectin domain family, member L	0	0.471644569040878	0.832561446525805	1.08413284017708	1.61961659734685	1.6738018648567	7.60652633656838	8.07817090560926	8.43908778309419	8.69065917674547	9.22614293391523	9.28032820142509	0.00421094491311937	9.24537640576153e-05	0.0022796922484262	No
10361818	18101	Nmbr	neuromedin B receptor	0	1.4361004447713	1.39720807639129	2.22834698200041	3.55822659296885	3.21367680148427	4.88068584568255	6.31678629045385	6.27789392207385	7.10903282768296	8.4389124386514	8.09436264716682	0.00817903958888599	9.25859459632894e-05	0.0022796922484262	No
10379363	237877	Atad5	ATPase family, AAA domain containing 5	0	0.395244858867853	-0.108073671554646	-0.541986440522091	-0.904113324300723	-1.19371206419513	8.47110864095296	8.86635349982081	8.36303496939832	7.92912220043087	7.56699531665224	7.27739657675783	-0.00387972633283317	9.26258585181248e-05	0.0022796922484262	No
10596940	74443	P4htm	prolyl 4-hydroxylase, transmembrane (endoplasmic reticulum)	0	0.879460824507684	1.21732267041922	1.65017004536778	2.40340512088096	2.36475414291523	7.01590016141778	7.89536098592546	8.233222831837	8.66607020678556	9.41930528229874	9.38065430433301	0.00581647388254402	9.26495182834257e-05	0.0022796922484262	No
10583179	18667	Pgr	progesterone receptor	0	0.177186343975818	1.50212809826027	2.06705729270205	2.67627542467317	2.72526851263167	6.43555066502397	6.61273700899979	7.93767876328424	8.50260795772602	9.11182608969715	9.16081917765565	0.00748862357835932	9.30287366217107e-05	0.00228626526458995	No
10480324	72668	2810030E01Rik	RIKEN cDNA 2810030E01 gene	0	-0.0366520824381498	-0.550803424399322	-1.68266363534146	-1.89152676435947	-2.0096709118992	7.57169164044416	7.53503955800601	7.02088821604484	5.88902800510271	5.68016487608469	5.56202072854497	-0.00590763333965198	9.34171206610592e-05	0.00229304744554066	No
10474045	76969	Chst1	carbohydrate (keratan sulfate Gal-6) sulfotransferase 1	0	-0.72856413131769	0.59511332710875	0.908363359946904	1.68905437522996	1.82183167169654	9.35486553640088	8.62630140508319	9.94997886350963	10.2632288963478	11.0439199116308	11.1766972080974	0.00616773195421017	9.36007698845542e-05	0.00229479387512636	No
10489471	17183	Matn4	matrilin 4	0	-0.0506797798366412	-0.0737587025449749	0.457853788948362	0.992251559777773	1.06975596685992	6.53315882945674	6.4824790496201	6.45940012691176	6.9910126184051	7.52541038923451	7.60291479631666	0.00347594416648088	9.39662458386733e-05	0.00230098857457054	No
10496091	16842	Lef1	lymphoid enhancer binding factor 1	0	-0.0789398085012021	-1.2741050952563	-2.16544187435788	-2.61820934696127	-2.66662724518523	8.29063337744398	8.21169356894277	7.01652828218768	6.12519150308609	5.67242403048271	5.62400613225875	-0.00756891018868875	9.46013886339045e-05	0.00231376393927384	No
10352798	16510	Kcnh1	potassium voltage-gated channel, subfamily H (eag-related), member 1	0	0.686587938320335	1.10438117369117	1.56530032225808	2.10274400112585	2.15756152820003	6.64195928814861	7.32854722646894	7.74634046183977	8.20725961040669	8.74470328927446	8.79952081634864	0.00532848821149798	9.55301099107743e-05	0.00233368045743709	No
10369704	432467	Hnrnph3	heterogeneous nuclear ribonucleoprotein H3	0	0.262715718220035	-0.0479300119008421	-0.559972290998456	-1.13230174029341	-1.08134368682214	10.5975569567205	10.8602726749405	10.5496269448197	10.0375846657221	9.4652552164271	9.51621326989837	-0.00384103216481976	9.57328338915209e-05	0.00233583534176943	Yes
10381154	12799	Cnp	2',3'-cyclic nucleotide 3' phosphodiesterase	0	0.155386898636024	0.0704836510951035	0.77351815664489	1.25923662976245	1.24441832029462	6.21413920826264	6.36952610689866	6.28462285935774	6.98765736490753	7.47337583802509	7.45855752855726	0.00381237100175169	9.62421222599447e-05	0.00234545616470532	No
10396237	76967	2700049A03Rik	RIKEN cDNA 2700049A03 gene	0	-0.313560581310565	-0.506348062707788	-1.38911938501107	-1.51148474156267	-1.78121286391766	8.98414165163065	8.67058107032009	8.47779358892287	7.59502226661959	7.47265691006798	7.202928787713	-0.00468340893758196	9.70192191903967e-05	0.00236157283179679	Yes
10495964	11924	Neurog2	neurogenin 2	0	-0.401913792169202	-1.36090221757184	-2.99852283474054	-3.20932570677878	-3.43110119332038	10.4264497620237	10.0245359698545	9.06554754445185	7.42792692728315	7.21712405524491	6.99534856870331	-0.00936678433785804	9.7453945262777e-05	0.00236932726516106	No
10446739	78785	Clip4	CAP-GLY domain containing linker protein family, member 4	0	0.221338436047018	0.364472028815657	0.519371216309503	1.05418941641135	1.15889635903886	8.08873060997796	8.31006904602498	8.45320263879362	8.60810182628746	9.14292002638931	9.24762696901682	0.00310598328611626	9.79099439964882e-05	0.00237757980671472	No
10360479	545389	Cep170	centrosomal protein 170	0	0.20996619774594	0.112279656625111	-0.332041068558702	-0.943408531740349	-1.02447477455138	10.7247278998413	10.9346940975873	10.8370075564664	10.3926868312826	9.78131936810096	9.70025312528993	-0.00354133990194942	9.86626270335752e-05	0.00239300863998914	Yes
10505132	11641	Akap2	A kinase (PRKA) anchor protein 2	0	0.423079056018627	1.22611738679072	1.71097930469659	2.41969308318933	2.24448788258332	6.5509520767782	6.97403113279682	7.77706946356892	8.26193138147478	8.97064515996753	8.79543995936151	0.00612913739576409	9.89310569203782e-05	0.00239666947632052	No
10471058	78617	Cstad	CSA-conditional, T cell activation-dependent protein	0	0.528697325070401	1.021251710504	1.37825715972388	1.7343676067367	1.99425288337366	5.77131283521038	6.30001016028078	6.79256454571437	7.14956999493426	7.50568044194708	7.76556571858404	0.0047801801772741	9.94734853800244e-05	0.00240695154778379	No
10475890	17289	Mertk	c-mer proto-oncogene tyrosine kinase	0	-0.531067051900286	0.14661574850745	0.495834024036751	0.925198670630096	1.29651794787628	6.53832029205673	6.00725324015644	6.68493604056418	7.03415431609348	7.46351896268683	7.83483823993301	0.00424221885256985	0.000100194799268155	0.00241647220407378	No
10461979	11668	Aldh1a1	aldehyde dehydrogenase family 1, subfamily A1	0	-0.142126551800323	0.0105652869993209	0.287509750866228	0.711967221114882	1.11019526972606	4.61955224809374	4.47742569629342	4.63011753509306	4.90706199895997	5.33151946920862	5.7297475178198	0.00324609112946787	0.000100348466331908	0.00241647220407378	No
10355763	245860	Atg9a	autophagy-related 9A (yeast)	0	0.309802767257363	0.313250855703311	0.634483383309103	1.12042355979531	1.21577891446319	8.14799579795169	8.45779856520906	8.461246653655	8.7824791812608	9.26841935774701	9.36377471241489	0.00323141404189105	0.000100350588784093	0.00241647220407378	No
10446596	224997	Dlgap1	discs, large (Drosophila) homolog-associated protein 1	0	0.209964988353352	0.492412988711219	0.44179310240909	1.00182380161844	1.34611305388962	9.30284402615365	9.512809014507	9.79525701486487	9.74463712856274	10.3046678277721	10.6489570800433	0.00333169629244332	0.000100389373580316	0.00241647220407378	No
10406590	218440	Ankrd34b	ankyrin repeat domain 34B	0	-0.200897019424854	-0.391551376693335	0.60550495089513	1.7334207414348	1.50227765297032	6.85913006752046	6.65823304809561	6.46757869082713	7.46463501841559	8.59255080895526	8.36140772049078	0.00567456030283979	0.000100459281745983	0.00241647220407378	No
10431839	223843	Dbx2	developing brain homeobox 2	0	0.833918865558287	1.04619980642591	1.79608239330734	1.95193784637097	2.52679576638973	6.44498338189115	7.27890224744944	7.49118318831706	8.2410657751985	8.39692122826212	8.97177914828088	0.00571666242142919	0.000100647761917619	0.00241793586974215	No
10374012	75668	Rasl10a	RAS-like, family 10, member A	0	0.431705089895742	0.232511051333035	0.478953376215278	1.23910077012126	1.42146570029243	6.41836472062785	6.85006981052359	6.65087577196089	6.89731809684313	7.65746549074911	7.83983042092029	0.00370567864530649	0.000100932643513749	0.00241793586974215	No
10353460	226922	Kcnq5	potassium voltage-gated channel, subfamily Q, member 5	0	0.941173449612417	1.61719748376823	2.58109781004802	2.99984474913099	3.21010577314892	7.92766880388876	8.86884225350118	9.54486628765699	10.5087666139368	10.9275135530198	11.1377745770377	0.00786572343130339	0.000100985980066229	0.00241793586974215	No
10392261	66313	Smurf2	SMAD specific E3 ubiquitin protein ligase 2	0	0.0764360530468071	-0.075859694740771	-0.553857015062775	-0.980350860339456	-1.03408373740739	9.97088651194168	10.0473225649885	9.89502681720091	9.41702949687891	8.99053565160223	8.9368027745343	-0.00331417155203092	0.000101003104797792	0.00241793586974215	Yes
10538715	232035	Fam190a	family with sequence similarity 190, member A	0	0.215168479221212	0.0206805112764652	-0.731364232938581	-1.14850282777307	-1.18594484638575	8.62045938170154	8.83562786092275	8.64113989297801	7.88909514876296	7.47195655392847	7.43451453531579	-0.00405339502858843	0.000101112819731839	0.00241793586974215	No
10448803	52009	Hn1l	hematological and neurological expressed 1-like	0	0.192789163223713	0.0189431720541915	-0.11656263201111	-0.835894215822474	-1.11419268548798	9.3923235654492	9.58511272867291	9.41126673750339	9.27576093343809	8.55642934962672	8.27813087996122	-0.00349950679833922	0.00010154391079552	0.00242540127916513	No
10363868	71721	Fam13c	family with sequence similarity 13, member C	0	0.423337011732965	0.610502509219899	0.816850025968513	1.2513398982301	1.45417827754773	8.50473281442352	8.92806982615648	9.11523532364341	9.32158284039203	9.75607271265362	9.95891109197125	0.00352286344089308	0.000101880004645839	0.00243058284767933	No
10390117	16400	Itga3	integrin alpha 3	0	0.178576195839796	0.483765556263089	0.971770033289714	1.22623389962569	1.37456489758975	7.43919728759669	7.61777348343648	7.92296284385978	8.4109673208864	8.66543118722238	8.81376218518644	0.00370454633664702	0.000102130726168491	0.0024309429979645	No
10421526	19645	Rb1	retinoblastoma 1	0	0.160249374782923	0.0915295948179669	-0.578330706237473	-1.17455065250411	-1.11495725517235	8.96236363647842	9.12261301126134	9.05389323129639	8.38403293024095	7.78781298397431	7.84740638130607	-0.00393759588874579	0.000102133451772506	0.0024309429979645	Yes
10484283	18573	Pde1a	phosphodiesterase 1A, calmodulin-dependent	0	0.515409397429641	0.758595775293269	1.49784922445066	1.92746620473043	1.88708864324868	8.63175565765081	9.14716505508045	9.39035143294408	10.1296048821015	10.5592218623812	10.5188443008995	0.00501450226324474	0.000102705286441703	0.00243890742850036	No
10515337	50927	Nasp	nuclear autoantigenic sperm protein (histone-binding)	0	0.330086795061668	0.00382804184656926	-0.496798095091508	-0.846962469726765	-1.11045077100413	10.7273046764527	11.0573914715144	10.7311327182993	10.2305065813612	9.88034220672598	9.61685390544861	-0.00364531235836208	0.000102707200758987	0.00243890742850036	No
10370544	72128	2610008E11Rik	RIKEN cDNA 2610008E11 gene	0	0.0887690796036189	-0.0745260110667072	-0.590950414896021	-0.84869235559195	-1.1075317879568	10.1313505720112	10.2201196516148	10.0568245609445	9.54040015711518	9.28265821641926	9.02381878405441	-0.00330171746659584	0.000102937260604848	0.0024415281881601	No
10540855	15465	Hrh1	histamine receptor H1	0	-0.0988944767674358	0.0404901790853183	0.305813992566425	0.744108195252789	1.04597801907784	6.66611039367049	6.56721591690305	6.70660057275581	6.97192438623691	7.41021858892328	7.71208841274833	0.00308998970212897	0.000103260439311788	0.00244634894434595	No
10442027	NA	NA	NA	0	0.379741438000953	0.36494727461077	0.722480572597719	1.61538081252666	1.37719450141655	4.94620051793251	5.32594195593346	5.31114779254328	5.66868109053023	6.56158133045917	6.32339501934906	0.00406788315274357	0.000103726236254053	0.00245115269094605	No
10526735	22697	Zscan21	zinc finger and SCAN domain containing 21	0	0.232096418004327	-0.0336819207252059	-0.547890650920502	-0.838526384124702	-1.10638824197124	9.50340537679732	9.73550179480165	9.46972345607212	8.95551472587682	8.66487899267262	8.39701713482608	-0.0034839799534862	0.000103734983291909	0.00245115269094605	No
10436209	208650	Cblb	Casitas B-lineage lymphoma b	0	-0.00440926179567747	0.176529714570465	-0.712488368005225	-1.37358028554719	-1.30915190099676	9.62081436541882	9.61640510362314	9.79734407998929	8.90832599741359	8.24723407987163	8.31166246442206	-0.00443736125237452	0.000103823704528747	0.00245115269094605	No
10529824	19126	Prom1	prominin 1	0	-0.327525087152553	-0.759127343925233	-0.763610538030864	-1.38816696002679	-1.48176014462924	8.83522992138018	8.50770483422763	8.07610257745495	8.07161938334932	7.44706296135339	7.35346977675094	-0.00376493249025692	0.000104218252673184	0.00245653572893819	No
10421172	67712	Slc25a37	solute carrier family 25, member 37	0	0.202381035796832	0.258528864933592	0.308393295978147	1.00807570066268	1.21362318386558	7.26975511278261	7.47213614857944	7.5282839777162	7.57814840876075	8.27783081344528	8.48337829664818	0.00325558676281124	0.000104292574824025	0.00245653572893819	No
10404429	20723	Serpinb9	serine (or cysteine) peptidase inhibitor, clade B, member 9	0	-0.0293074291768836	-0.0602951415603714	0.249000899223162	1.87575545450719	1.5358789296781	4.2983047460511	4.26899731687422	4.23800960449073	4.54730564527426	6.1740602005583	5.8341836757292	0.00550472494624335	0.000104484364998026	0.00245821462194895	No
10491885	18526	Pcdh10	protocadherin 10	0	0.0254315465767814	0.62004447924922	1.18923745987862	1.6809771392854	1.55309505789984	8.32648513985006	8.35191668642684	8.94652961909928	9.51572259972868	10.0074622791355	9.8795801977499	0.00472132460786431	0.000105070186719516	0.00246914938790862	No
10506050	18027	Nfia	nuclear factor I/A	0	-0.126598365383215	-0.612501571001857	-1.17878224957498	-1.50867100845582	-1.53827320633453	10.6446332550522	10.518034889669	10.0321316840503	9.46585100547722	9.13596224659637	9.10636004871766	-0.00435612316208981	0.000105295648614497	0.00247160027668413	No
10547926	26894	Cops7a	COP9 (constitutive photomorphogenic) homolog, subunit 7a (Arabidopsis thaliana)	0	0.353714268264303	0.474859955861699	0.704658049422168	1.07575762664368	1.34954859741197	9.30877796803283	9.66249223629713	9.78363792389453	10.013436017455	10.3845355946765	10.6583265654448	0.00326976266969208	0.000105451716421088	0.00247241851903145	Yes
10390560	217154	Stac2	SH3 and cysteine rich domain 2	0	-0.1418408952249	0.253059433390645	0.36370080599741	0.77559538528265	1.12632464647098	6.18494414573503	6.04310325051013	6.43800357912568	6.54864495173244	6.96053953101768	7.31126879220602	0.0031892174619087	0.000105710211218462	0.00247563362621605	No
10364950	17873	Gadd45b	growth arrest and DNA-damage-inducible 45 beta	0	0.685589937437265	0.581422204187084	0.618280290170522	1.44613977509741	1.90915556315232	6.95524012441392	7.64083006185119	7.53666232860101	7.57352041458445	8.40137989951134	8.86439568756625	0.00438475148292928	0.000106316460902625	0.0024845525830886	No
10561431	101497	Plekhg2	pleckstrin homology domain containing, family G (with RhoGef domain) member 2	0	-0.218994320025905	-0.440848602295398	-1.66564059086156	-2.29461933483421	-1.96734101555949	8.65263550770581	8.4336411876799	8.21178690541041	6.98699491684425	6.35801617287159	6.68529449214631	-0.00620979582571172	0.000106334660507714	0.0024845525830886	No
10603000	24004	Rai2	retinoic acid induced 2	0	-0.0907170441703347	0.118145449903004	-1.1925020229765	-1.94874967521699	-1.71438840612981	8.45083259708144	8.3601155529111	8.56897804698444	7.25833057410494	6.50208292186445	6.73644419095163	-0.00581921938792758	0.000106534360649159	0.00248637058183244	No
10466075	98170	Tmem132a	transmembrane protein 132A	0	0.0261262733344019	0.399355044306185	0.633602630704788	0.92436774774734	1.18639283052752	9.73527705103543	9.76140332436983	10.1346320953416	10.3688796817402	10.6596447987828	10.921669881563	0.00319283907609293	0.000107112765251112	0.00249517030515601	No
10532542	56747	Sez6l	seizure related 6 homolog like	0	-0.523291442141851	-0.0816592289459681	0.27333128584058	0.934721191122792	1.11454635748668	9.58696107618865	9.0636696340468	9.50530184724268	9.86029236202923	10.5216822673114	10.7015074336753	0.00405430462558578	0.000107249101396089	0.00249517030515601	No
10546631	232288	Frmd4b	FERM domain containing 4B	0	-0.501442734435894	-0.883801670224559	-2.85063191885639	-3.02604750526594	-3.19709702934234	9.95926170060294	9.45781896616705	9.07546003037838	7.10862978174655	6.933214195337	6.7621646712606	-0.00889003796285817	0.000107297897788254	0.00249517030515601	Yes
10495896	108058	Camk2d	calcium/calmodulin-dependent protein kinase II, delta	0	1.00120371885468	1.15468015278405	2.03120275958766	2.60992105023396	2.61345142450866	7.68425624813579	8.68545996699048	8.83893640091985	9.71545900772345	10.2941772983698	10.2977076726445	0.00645987015843325	0.000107400702418226	0.00249517030515601	No
10410477	271127	Adamts16	a disintegrin-like and metallopeptidase (reprolysin type) with thrombospondin type 1 motif, 16	0	-0.366029392211719	0.123053537010951	0.559434215502899	0.879015725864783	1.17371669366868	5.62451707305777	5.25848768084605	5.74757061006872	6.18395128856067	6.50353279892256	6.79823376672645	0.00376290315340426	0.000107758900495122	0.00249752065541656	No
10458999	14119	Fbn2	fibrillin 2	0	-0.111355767683145	-0.125693118710078	-0.914550664283766	-1.11066242304577	-1.34096333242135	8.51558073327546	8.40422496559231	8.38988761456538	7.60103006899169	7.40491831022969	7.1746174008541	-0.00381798570533677	0.000107847518915244	0.00249752065541656	No
10530393	14405	Gabrg1	gamma-aminobutyric acid (GABA) A receptor, subunit gamma 1	0	-0.261502035813788	0.597916737308963	1.38052935544157	1.79099857474328	1.78121273967001	6.34370500852661	6.08220297271282	6.94162174583557	7.72423436396818	8.13470358326989	8.12491774819662	0.00565626895866299	0.000107869188029316	0.00249752065541656	No
10499160	12479	Cd1d1	CD1d1 antigen	0	0.259946091064197	-0.79774250778293	-1.9655667519505	-2.38999214688273	-2.3521700449683	8.48914197455128	8.74908806561548	7.69139946676835	6.52357522260078	6.09914982766855	6.13697192958298	-0.00739147345881215	0.000108123490971157	0.00249794446682135	No
10469906	56876	Nelf	nasal embryonic LHRH factor	0	-0.153721962597995	0.508620164731697	0.774911300675862	1.25513878384417	1.28608336094378	9.66519383632335	9.51147187372536	10.173814001055	10.4401051369992	10.9203326201675	10.9512771972671	0.00394708918610426	0.000108132413187727	0.00249794446682135	No
10417002	320427	A830021K08Rik	RIKEN cDNA A830021K08 gene	0	0.610611984789011	0.595277036451789	1.03613026558149	1.47093227760446	1.64515651210909	6.92001295967064	7.53062494445965	7.51528999612243	7.95614322525213	8.3909452372751	8.56516947177973	0.00396544443323399	0.000108806500682745	0.0025106730779713	No
10432378	74775	Lmbr1l	limb region 1 like	0	-0.233531305056625	-0.43468170029306	-1.13776958304437	-1.4126340736566	-1.47309453091488	8.819627561324	8.58609625626737	8.38494586103094	7.68185797827963	7.4069934876674	7.34653303040912	-0.0041033718704075	0.000109486588367432	0.00252351121979534	No
10411215	12919	Crhbp	corticotropin releasing hormone binding protein	0	2.19561545599698	2.45355067897718	2.5375490403337	4.02108986298103	4.79382372298972	5.69391094483483	7.88952640083181	8.14746162381201	8.23145998516853	9.71500080781585	10.4877346678245	0.010239720894	0.00010974189157511	0.00252654074982969	No
10605465	19108	Prkx	protein kinase, X-linked	0	0.312171347016314	0.145697637175321	-0.878137852449381	-1.2891280569197	-1.3666841491046	10.197689992798	10.5098613398144	10.3433876299734	9.31955214034866	8.90856193587834	8.83100584369344	-0.0047852854846998	0.000109937056046218	0.00252797442806958	No
10602255	619287	Zcchc16	zinc finger, CCHC domain containing 16	0	-0.192055580948534	0.0519287719038974	0.418743865052224	0.690569461412873	1.17242251861552	5.44346814191152	5.25141256096299	5.49539691381542	5.86221200696375	6.1340376033244	6.61589066052704	0.00336602929570149	0.000110052029224717	0.00252797442806958	No
10486102	381413	Gpr176	G protein-coupled receptor 176	0	-0.284670539447401	0.823154985158459	1.46565659645014	1.8465300980124	1.98274466591074	6.55985539013825	6.27518485069085	7.38301037529671	8.02551198658839	8.40638548815065	8.54260005604898	0.00599109245473841	0.000111617107324063	0.00256043098122689	No
10560919	232975	Atp1a3	ATPase, Na+/K+ transporting, alpha 3 polypeptide	0	0.0450354806911069	0.771792981635949	1.28609771008305	1.56550772258552	1.71973152859343	10.673089977496	10.7181254581871	11.4448829591319	11.959187687579	12.2385977000815	12.3928215060894	0.00476684515503135	0.000111716029674082	0.00256043098122689	No
10514255	70122	Mllt3	myeloid/lymphoid or mixed-lineage leukemia (trithorax homolog, Drosophila); translocated to, 3	0	-0.157231864099602	-0.231719514590958	-0.843585420512962	-1.20988116035846	-1.2217090840088	11.2580472175373	11.1008153534377	11.0263277029464	10.4144617970244	10.0481660571789	10.0363381335285	-0.00358785631024033	0.000111945528936839	0.00256072093157069	No
10555470	69710	Arap1	ArfGAP with RhoGAP domain, ankyrin repeat and PH domain 1	0	0.157565958538574	0.187940168076162	0.53629810022395	0.885566070761443	1.11222980808049	6.31383327895795	6.47139923749652	6.50177344703411	6.8501313791819	7.19939934971939	7.42606308703843	0.0029929168127424	0.000112020405520275	0.00256072093157069	No
10454828	448986	Pnet-ps	prenatal ethanol induced mRNA, pseudogene	0	-0.413962985776291	-0.650519869475849	-1.46464796646135	-1.53466596786784	-1.91022317382918	9.77376986264858	9.35980687687229	9.12324999317273	8.30912189618723	8.23910389478073	7.86354668881939	-0.004746009355469	0.000112367530638235	0.00256072093157069	No
10476989	69270	Gins1	GINS complex subunit 1 (Psf1 homolog)	0	0.403341605329928	0.144423545722077	-0.692730775173799	-1.25771967330755	-1.23364972461011	8.00654140955778	8.40988301488771	8.15096495527986	7.31381063438398	6.74882173625023	6.77289168494767	-0.00459582872994415	0.000112430534086238	0.00256072093157069	No
10432256	11842	Arf3	ADP-ribosylation factor 3	0	0.398719679711894	0.609642479323321	1.01264596991186	1.33350801119326	1.49369893662917	10.0565421508244	10.4552618305363	10.6661846301478	11.0691881207363	11.3900501620177	11.5502410874536	0.00373009514587936	0.000112464378078156	0.00256072093157069	No
10540034	107747	Aldh1l1	aldehyde dehydrogenase 1 family, member L1	0	0.114903064331118	1.50813820565685	2.97639024613957	3.51945492185956	3.4034636212765	6.71253340789742	6.82743647222854	8.22067161355426	9.68892365403698	10.231988329757	10.1159970291739	0.0099493152354504	0.000112481907769749	0.00256072093157069	No
10388310	380711	Rap1gap2	RAP1 GTPase activating protein 2	0	0.338586272659584	0.931013024075308	1.16812586775671	1.57572966395385	1.74109931181141	7.18619891021447	7.52478518287405	8.11721193428978	8.35432477797118	8.76192857416832	8.92729822202588	0.00437099256392131	0.000113450477577059	0.00257834681086358	No
10527538	68895	Rasl11a	RAS-like, family 11, member A	0	0.173648709733073	0.973494928312635	1.03129392644713	1.26246879891037	2.21925019904794	7.26170887150884	7.43535758124191	8.23520379982148	8.29300279795597	8.52417767041921	9.48095907055678	0.0050695592638389	0.000113508943825644	0.00257834681086358	Yes
10390299	103711	Pnpo	pyridoxine 5'-phosphate oxidase	0	0.524730754431284	1.113569049673	1.1748311407792	1.7871116730634	1.93699634868967	7.57171261410611	8.0964433685374	8.68528166377912	8.74654375488531	9.35882428716951	9.50870896279578	0.00468325047157747	0.000113889815904686	0.00258412065052701	No
10393098	22378	Wbp2	WW domain binding protein 2	0	0.310743870243712	0.486056680463085	0.639820601685406	1.06279790263487	1.28818826220179	8.60122664557443	8.91197051581814	9.08728332603751	9.24104724725984	9.6640245482093	9.88941490777622	0.00317744105504764	0.000114414887785541	0.00259183607640411	No
10406519	12950	Hapln1	hyaluronan and proteoglycan link protein 1	0	-0.311304456743593	1.72646421445	3.00847758242409	3.86125499436955	3.6598186830996	4.83691898599301	4.52561452924942	6.56338320044301	7.8453965684171	8.69817398036256	8.49673766909261	0.0112410899689061	0.000114483983961178	0.00259183607640411	No
10472058	51869	Rif1	Rap1 interacting factor 1 homolog (yeast)	0	0.440992716589549	-0.133727297306101	-0.692147139811455	-1.23150633862498	-1.21383772604029	7.32878898513947	7.76978170172902	7.19506168783337	6.63664184532802	6.09728264651449	6.11495125909919	-0.00437433874641372	0.000114705811391731	0.00259397909176112	No
10603232	100040482	Gm2799	predicted gene 2799	0	-0.176302487846329	-0.0947178450439523	-0.791870411570699	-0.902595044080535	-1.50682430742012	6.51830408294812	6.34200159510179	6.42358623790417	5.72643367137742	5.61570903886758	5.011479775528	-0.0038223815127878	0.000114837892878946	0.00259409007635076	No
10426507	77044	Arid2	AT rich interactive domain 2 (ARID, RFX-like)	0	0.033194215279801	-0.133568284974407	-0.489494153447072	-0.998406410713617	-0.988999189511615	9.97511406002778	10.0083082753076	9.84154577505338	9.48561990658071	8.97670764931417	8.98611487051617	-0.00316054490378734	0.00011540460614377	0.00260400791606262	Yes
10499639	54124	Cks1b	CDC28 protein kinase 1b	0	-0.206120675210526	-0.203007289083725	-0.590391363996426	-0.842955856898673	-1.27034872838099	10.8686031259636	10.662482450753	10.6655958368798	10.2782117619671	10.0256472690649	9.59825439758258	-0.00317828358276767	0.000115831910083932	0.00261076165954922	No
10472097	71409	Fmnl2	formin-like 2	0	0.00705288617638011	0.0133965047061615	-0.609302523436643	-1.19850453298439	-1.10423443939909	10.5505288656298	10.5575817518062	10.563925370336	9.94122634219318	9.35202433264544	9.44629442623074	-0.00371289640035302	0.000116061093377355	0.00261303993676742	No
10419416	67419	3632451O06Rik	RIKEN cDNA 3632451O06 gene	0	-0.161209104953038	0.224810515728034	0.236359974389988	0.928717138779948	1.04647607319981	8.47972805408261	8.31851894912958	8.70453856981065	8.7160880284726	9.40844519286256	9.52620412728242	0.00327738402849115	0.000116196852763788	0.00261321213084426	No
10497663	241919	Slc7a14	solute carrier family 7 (cationic amino acid transporter, y+ system), member 14	0	0.966697566541825	1.16038594412831	1.55306148444212	2.04681649182726	2.39884694013766	8.0162882101496	8.98298577669142	9.1766741542779	9.56934969459172	10.0631047019769	10.4151351502873	0.00536163736627099	0.000116634576276812	0.00261973569814116	No
10595480	17436	Me1	malic enzyme 1, NADP(+)-dependent, cytosolic	0	0.923245832534894	1.35220428403889	2.07868459042725	2.58064085682187	2.67344745726183	8.07639912738197	8.99964495991686	9.42860341142086	10.1550837178092	10.6570399842038	10.7498465846438	0.00649235569804116	0.000116801570961213	0.00261973569814116	No
10404195	210108	D130043K22Rik	RIKEN cDNA D130043K22 gene	0	0.212393035239383	0.768977815615384	1.74983821052938	2.22604329027005	2.03162151965688	5.8216590347751	6.03405207001448	6.59063685039048	7.57149724530448	8.04770232504515	7.85328055443198	0.00602442519007694	0.000116872217144252	0.00261973569814116	No
10499378	20351	Sema4a	sema domain, immunoglobulin domain (Ig), transmembrane domain (TM) and short cytoplasmic domain, (semaphorin) 4A	0	-0.206739790254739	0.25210298714638	0.0755500437296286	1.17185270588754	1.26667219417483	7.94561003093106	7.73887024067632	8.19771301807744	8.02116007466069	9.1174627368186	9.21228222510589	0.00406274558132538	0.000117203791184128	0.00262428422895042	No
10535034	24135	Zfp68	zinc finger protein 68	0	0.12630186676639	0.178510298768011	-0.326148534960288	-1.03782117379607	-1.06555902821779	10.1493249337698	10.2756268005362	10.3278352325378	9.82317639880949	9.1115037599737	9.08376590555199	-0.00369208120756396	0.000117619918063669	0.00263071391300737	No
10383088	14387	Gaa	glucosidase, alpha, acid	0	0.488723714929758	1.21366172823985	1.58782715485492	1.94463451373223	2.20751013740035	8.21840849372191	8.70713220865167	9.43207022196176	9.80623564857684	10.1630430074541	10.4259186311223	0.00537699454748761	0.00011796090666685	0.00263545079319869	No
10518464	70433	2610109H07Rik	RIKEN cDNA 2610109H07 gene	0	-0.58273930747095	-1.02162659973102	-1.88290728154317	-2.38841554656841	-2.25429581866286	10.9446916330355	10.3619523255645	9.92306503330448	9.06178435149232	8.55627608646708	8.69039581437263	-0.00605721710023272	0.000119644601255231	0.00266985208156172	No
10549594	57776	Ttyh1	tweety homolog 1 (Drosophila)	0	-0.666799513583401	-0.232649859402537	0.615782292625774	1.07301838329396	1.36732195664533	10.1584089607657	9.49160944718233	9.92575910136319	10.7741912533915	11.2314273440597	11.5257309174111	0.00499074345609624	0.000119762459781791	0.00266985208156172	No
10462603	14102	Fas	Fas (TNF receptor superfamily member 6)	0	-0.0199027949280897	0.20762613785108	0.57672890554584	0.811219141916844	1.10303617369941	4.66122864027661	4.64132584534852	4.86885477812769	5.23795754582245	5.47244778219345	5.76426481397601	0.00307178340707122	0.000119978760085574	0.00267175409194927	No
10565609	21835	Thrsp	thyroid hormone responsive SPOT14 homolog (Rattus)	0	0.889544254702475	0.197872183931672	1.20278295527821	2.11687241505884	2.17595283677603	8.76712741477692	9.65667166947939	8.96499959870859	9.96991037005512	10.8839998298358	10.943080251553	0.00578469920150815	0.00012125326276497	0.00269645773564129	No
10569319	13033	Ctsd	cathepsin D	0	0.317119978937612	0.66854739551323	1.02362090825298	1.24373944575962	1.54250618384335	9.57843030663248	9.89555028557009	10.2469777021457	10.6020512148855	10.8221697523921	11.1209364904758	0.00376386848188179	0.000121352495407329	0.00269645773564129	No
10547177	213391	Rassf4	Ras association (RalGDS/AF-6) domain family member 4	0	-0.308754583546349	-0.427224433279733	-0.863327219595452	-1.21839081475918	-1.29410984834773	6.79855247862492	6.48979789507857	6.37132804534518	5.93522525902946	5.58016166386573	5.50444263027718	-0.00342680615852733	0.000121628615710466	0.00269790307854585	No
10374197	56089	Ramp3	receptor (calcitonin) activity modifying protein 3	0	0.754672449518095	1.5900704126511	2.0741615097296	2.74228480939687	2.73252559625099	6.78474587758436	7.53941832710245	8.37481629023546	8.85890738731396	9.52703068698123	9.51727147383535	0.00685013722258751	0.000121682068450936	0.00269790307854585	No
10413695	66923	Pbrm1	polybromo 1	0	0.213819982934684	0.0989865806293455	-0.356501257425361	-0.826840830673094	-0.999096909091485	9.28143625624754	9.49525623918222	9.38042283687688	8.92493499882218	8.45459542557444	8.28233934715605	-0.00333524368041097	0.000121931104179876	0.0027004893192846	Yes
10543494	14823	Grm8	glutamate receptor, metabotropic 8	0	0.395496816982871	0.147658311090519	1.1471298496682	2.05731641225508	1.68958920710922	5.56018547540653	5.95568229238941	5.70784378649705	6.70731532507473	7.61750188766161	7.24977468251576	0.00537102465819093	0.000122100633301683	0.00270131097406479	No
10392910	217310	C630004H02Rik	RIKEN cDNA C630004H02 gene	0	0.112033628398013	0.338183992418328	0.487311585913893	0.912261500780421	1.08495916927654	8.67065390732221	8.78268753572022	9.00883789974054	9.1579654932361	9.58291540810263	9.75561307659875	0.00292477462724954	0.000122577879524212	0.00270703476286436	No
10441392	621628	Cldn20	claudin 20	0	-0.273417365687731	-0.369848872848273	-0.893678648662052	-1.09975876229939	-1.33826924493237	8.66597375271427	8.39255638702654	8.29612487986599	7.77229510405221	7.56621499041487	7.32770450778189	-0.00343991944649963	0.000122624773060431	0.00270703476286436	No
10438854	224079	Atp13a4	ATPase type 13A4	0	-0.485760835044211	-0.298083414006085	0.0331662402825446	1.28093958653295	1.27766235469959	5.62354393544822	5.13778310040401	5.32546052144214	5.65671017573077	6.90448352198117	6.90120629014782	0.00493549737302887	0.000122827193978877	0.00270857200300664	No
10546421	243548	Prickle2	prickle homolog 2 (Drosophila)	0	0.533135912975844	1.41838424341964	2.00706922229252	2.32381563000809	2.60589610046101	7.5270601389194	8.06019605189524	8.94544438233904	9.53412936121192	9.85087576892749	10.1329562393804	0.00644111794480214	0.000123090865161077	0.00271145514854821	Yes
10497971	67161	Sclt1	sodium channel and clathrin linker 1	0	0.24442110470873	0.047659804222751	-0.39376537274047	-1.06251735750807	-0.994618036913614	7.57873970621104	7.82316081091977	7.62639951043379	7.18497433347057	6.51622234870297	6.58412166929743	-0.00363081210702921	0.000123461011542732	0.00271667498753899	Yes
10497001	12972	Cryz	crystallin, zeta	0	0.103309208232268	0.0972225563471074	0.534383759403113	0.97318395321483	1.04543124852216	9.19465767467524	9.29796688290751	9.29188023102235	9.72904143407835	10.1678416278901	10.2400889231974	0.00310217916658664	0.000123792122345252	0.00272102555129144	No
10442834	106707	Rpusd1	RNA pseudouridylate synthase domain containing 1	0	0.133294624972024	0.176078762866076	0.605438835514176	1.05556063308568	1.06803649241425	8.11271380010928	8.24600842508131	8.28879256297536	8.71815263562346	9.16827443319496	9.18075029252353	0.00316109522322274	0.000123999874368514	0.00272265816724321	No
10377372	71998	Slc25a35	solute carrier family 25, member 35	0	-0.173169529734432	0.0180427643776611	0.749305377302824	0.839874221149856	1.34586758706651	5.92566433682306	5.75249480708862	5.94370710120072	6.67496971412588	6.76553855797291	7.27153192388956	0.0038901826642705	0.000124418830323818	0.00272581786847025	No
10415651	14180	Fgf9	fibroblast growth factor 9	0	-0.334794283657292	0.462123773498371	1.00801217210012	1.43344436232337	1.45959034173216	7.14264688236528	6.80785259870799	7.60477065586365	8.1506590544654	8.57609124468865	8.60223722409744	0.00475506186860479	0.000124466491919437	0.00272581786847025	No
10394258	104111	Adcy3	adenylate cyclase 3	0	0.119432274377454	0.72666467835403	1.01887367003954	1.34746575193883	1.50146868756393	8.23370090265743	8.35313317703488	8.96036558101146	9.25257457269696	9.58116665459626	9.73516959022136	0.0040094318094769	0.000124736398871226	0.00272581786847025	No
10598359	20977	Syp	synaptophysin	0	0.755050599780009	1.06163716000973	1.46267022966296	1.85070327203992	2.1337458090432	9.89650114239319	10.6515517421732	10.9581383024029	11.3591713720562	11.7472044144331	12.0302469514364	0.00490800020068376	0.000124846315404369	0.00272581786847025	Yes
10595327	83946	Phip	pleckstrin homology domain interacting protein	0	0.0169760431157755	-0.129134400365222	-0.469410419945021	-0.758167254733848	-1.05309389375946	9.75138618774578	9.76836223086155	9.62225178738055	9.28197576780076	8.99321893301193	8.69829229398632	-0.00295959926688575	0.000125014337333011	0.00272581786847025	No
10507015	78933	Agbl4	ATP/GTP binding protein-like 4	0	-0.689644824996	-0.368503505407446	0.18295046551551	1.36844081842731	1.30726079187756	6.61453714637054	5.92489232137454	6.2460336409631	6.79748761188605	7.98297796479785	7.9217979382481	0.0053900124632043	0.000125044567272119	0.00272581786847025	No
10427590	20512	Slc1a3	solute carrier family 1 (glial high affinity glutamate transporter), member 3	0	-0.518889981613597	0.072494003584449	1.36122058801084	1.64836448411436	1.80807615388182	9.83981937168521	9.32092939007161	9.91231337526966	11.201039959696	11.4881838557996	11.647895525567	0.00619087263631164	0.0001250792001612	0.00272581786847025	No
10541753	319352	C530028O21Rik	RIKEN cDNA C530028O21 gene	0	0.178465190093679	0.59362794198573	0.717229840531992	1.03396619571395	1.35672611591317	8.24136096145039	8.41982615154407	8.83498890343612	8.95859080198238	9.27532715716434	9.59808707736356	0.00335237731272557	0.000125513758718846	0.00273236889044506	No
10579287	67937	Tmem59l	transmembrane protein 59-like	0	0.630374651474792	1.08062947513879	1.47105308499328	1.80840484414794	2.08945479626188	8.93404321732645	9.56441786880124	10.0146726924652	10.4050963023197	10.7424480614744	11.0234980135883	0.00489923125951575	0.000126313472210828	0.00274430787617901	No
10577808	320165	Tacc1	transforming, acidic coiled-coil containing protein 1	0	0.401578639617592	-0.0335124264969773	0.658250755223516	1.26103376033844	1.49052196258861	7.91545178834024	8.31703042795783	7.88193936184326	8.57370254356375	9.17648554867868	9.40597375092885	0.00408359781840436	0.000126331262659677	0.00274430787617901	Yes
10412435	245269	E130304F04Rik	RIKEN cDNA E130304F04 gene	0	-0.204349771585923	-0.0541867123195736	0.459356374574829	0.999433101246709	0.996183384155107	7.63962207078376	7.43527229919784	7.58543535846419	8.09897844535859	8.63905517203047	8.63580545493887	0.00350772105480006	0.000126595185645045	0.00274703694578858	No
10371154	432479	4930404N11Rik	RIKEN cDNA 4930404N11 gene	0	0.569306887513511	0.837758356027232	1.11503728380811	1.69726283641703	1.69023658851852	7.73506649340755	8.30437338092106	8.57282484943478	8.85010377721566	9.43232932982458	9.42530308192607	0.00422463625350576	0.000126726236198993	0.00274703694578858	No
10366457	19279	Ptprr	protein tyrosine phosphatase, receptor type, R	0	-0.716801333274289	0.878961339464182	1.59637629320075	2.56072493052569	2.30086123815008	7.09228997094654	6.37548863767226	7.97125131041073	8.6886662641473	9.65301490147224	9.39315120909662	0.0080026774184367	0.000127078122470601	0.00275174049061075	No
10428857	211401	Mtss1	metastasis suppressor 1	0	-0.0635103507999393	-0.0754851259169254	-0.49690469050663	-0.801763838893413	-1.08189137086285	10.6052716169207	10.5417612661208	10.5297864910038	10.1083669264141	9.80350777802729	9.52338024605785	-0.00301445202678311	0.000127441730443514	0.00275525393150014	No
10592126	109229	Fam118b	family with sequence similarity 118, member B	0	-0.203523904304866	-0.322504036819858	-0.693017704230451	-1.07482915137156	-1.13869959009908	9.2329556352829	9.02943173097803	8.91045159846304	8.53993793105245	8.15812648391133	8.09425604518382	-0.00313783056598447	0.000127625473508033	0.00275525393150014	Yes
10396270	59036	Dact1	dapper homolog 1, antagonist of beta-catenin (xenopus)	0	-0.702533519258806	-0.823391023647527	-1.54847198985538	-1.5348875742777	-2.45222844234749	10.7907435600384	10.0882100407796	9.96735253639092	9.24227157018307	9.25585598576074	8.33851511769095	-0.00534672564923751	0.000127645600807316	0.00275525393150014	No
10381809	16416	Itgb3	integrin beta 3	0	-0.23947199946312	-0.114609862616832	0.562775038192224	1.27795680326076	1.11140966299147	5.9275487449733	5.68807674551018	5.81293888235647	6.49032378316552	7.20550554823406	7.03895840796477	0.00417391770287294	0.00012830894013749	0.00276664456757349	No
10522160	333789	N4bp2	NEDD4 binding protein 2	0	-0.020500136666648	-0.514534902763868	-1.08427060155494	-1.19876890223097	-1.49684813999584	8.66084623332435	8.64034609665771	8.14631133056048	7.57657563176941	7.46207733109338	7.16399809332852	-0.00406890894303135	0.000129279785031245	0.00278463469384091	No
10402117	73086	Rps6ka5	ribosomal protein S6 kinase, polypeptide 5	0	0.0877632679678602	0.0368035975355081	-0.810994750383074	-0.915334887827333	-1.36849821218145	9.09829512280576	9.18605839077362	9.13509872034126	8.28730037242268	8.18296023497842	7.72979691062431	-0.00396823955987104	0.00012960738917686	0.00278874633378649	No
10523021	54403	Slc4a4	solute carrier family 4 (anion exchanger), member 4	0	-0.636768792984572	0.0529886208677457	0.69928664688392	1.08158897769833	1.36389057986353	9.18625848673669	8.54948969375212	9.23924710760444	9.88554513362061	10.267847464435	10.5501490666002	0.00475925577135487	0.000130029370051189	0.00279487786122672	No
10476326	110911	Cds2	CDP-diacylglycerol synthase (phosphatidate cytidylyltransferase) 2	0	0.273547280416039	0.476151022191461	0.734072430454022	1.03300932555044	1.28083162645764	9.56688145949372	9.84042873990976	10.0430324816852	10.3009538899477	10.5998907850442	10.8477130859514	0.00317204292779662	0.00013071633207212	0.00280207718358581	No
10605437	102866	Pls3	plastin 3 (T-isoform)	0	0.626707056024786	0.552784630096669	1.29106957589299	1.6495540685849	1.75890934149175	8.06752199432412	8.6942290503489	8.62030662442079	9.35859157021711	9.71707606290902	9.82643133581587	0.00442225547851961	0.000130736627250496	0.00280207718358581	No
10603051	108012	Ap1s2	adaptor-related protein complex 1, sigma 2 subunit	0	-0.326391182912567	-0.512881707886233	-0.789328408416141	-1.44944700071803	-1.29623616382787	7.26617672796988	6.93978554505731	6.75329502008364	6.47684831955373	5.81672972725185	5.969940564142	-0.00365238051728985	0.000130791285733441	0.00280207718358581	No
10402096	104718	Ttc7b	tetratricopeptide repeat domain 7B	0	0.37941271743234	0.659320125839303	0.686797207835159	1.23602064558674	1.41080910263449	8.1124325514611	8.49184526889344	8.7717526773004	8.79922975929626	9.34845319704784	9.52324165409559	0.0034397384839725	0.000130913793310976	0.00280207718358581	No
10577164	14456	Gas6	growth arrest specific 6	0	0.414103677451435	1.32539971635885	2.07620650037449	2.48273458846908	2.52264920380549	7.00936003408611	7.42346371153755	8.33475975044497	9.0855665344606	9.49209462255519	9.5320092378916	0.00668583882440085	0.000131455099422617	0.00281071396019134	No
10598448	16506	Kcnd1	potassium voltage-gated channel, Shal-related family, member 1	0	-0.147185230903569	0.306992811160137	0.557863189170566	0.958415815713052	1.06305257565501	7.95763034567001	7.81044511476644	8.26462315683014	8.51549353484057	8.91604616138306	9.02068292132502	0.00326499634353617	0.000131667228702742	0.00281230170793564	No
10496302	110173	Manba	mannosidase, beta A, lysosomal	0	0.496002947340703	0.720344871760694	0.923230151336973	1.3064427028862	1.58341039444888	4.90378593542067	5.39978888276137	5.62413080718136	5.82701608675764	6.21022863830687	6.48719632986955	0.00368261386302546	0.000132120993503335	0.00281904186765799	No
10347593	11790	Speg	SPEG complex locus	0	-0.598875977225338	-0.00313289919256565	0.412303412388924	1.0382873959548	1.14963516052433	6.72261998938616	6.12374401216083	6.7194870901936	7.13492340177509	7.76090738534097	7.87225514991049	0.00428700359015159	0.000132415199971754	0.00282236703137287	No
10391277	80860	Ghdc	GH3 domain containing	0	0.382788726649923	0.0366781610731728	0.575452959031988	1.07565059313717	1.44805999278239	6.51286066782385	6.89564939447377	6.54953882889702	7.08831362685584	7.58851126096102	7.96092066060624	0.00373627567981097	0.000132936543354347	0.00282773682013704	No
10492860	56295	Higd1a	HIG1 domain family, member 1A	0	0.310844260490027	0.536275784412405	0.829066155102796	1.20328383107996	1.30724458504377	9.40805756922647	9.71890182971649	9.94433335363887	10.2371237243293	10.6113414003064	10.7153021542702	0.0033559286255562	0.000132980536040847	0.00282773682013704	No
10542857	330450	Far2	fatty acyl CoA reductase 2	0	0.204179912438747	-0.0476818459456601	0.927101413233749	1.52340518703777	1.42069310090528	6.67499143394177	6.87917134638052	6.62730958799611	7.60209284717552	8.19839662097955	8.09568453484706	0.00451963869530629	0.000133083015360896	0.00282773682013704	No
10352396	209456	Trp53bp2	transformation related protein 53 binding protein 2	0	0.110025099255239	-0.175711206633682	-0.695901582588121	-0.908251427853751	-1.12722123375551	9.71271636944222	9.82274146869746	9.53700516280854	9.0168147868541	8.80446494158847	8.58549513568671	-0.00336891798136863	0.000133370983762091	0.00283090668759536	No
10425852	170736	Parvb	parvin, beta	0	-0.385893703178385	-0.412484825514186	0.408452197959247	0.938969772031309	1.2680463623433	6.63204567270496	6.24615196952658	6.21956084719078	7.04049787066421	7.57101544473627	7.90009203504826	0.00442456750722077	0.000133693962190063	0.00283235393191264	No
10355567	69660	Tmbim1	transmembrane BAX inhibitor motif containing 1	0	0.609372737413181	0.721703258261323	0.704557503025286	1.38939110510619	1.70703966696589	6.44438351294878	7.05375625036196	7.1660867712101	7.14894101597407	7.83377461805497	8.15142317991467	0.00390495254704387	0.000133716875989404	0.00283235393191264	No
10466712	71738	Mamdc2	MAM domain containing 2	0	0.274225307621809	0.666068400678429	0.758614455561954	1.23935339290107	1.35408666785956	6.24818609769058	6.52241140531239	6.91425449836901	7.00680055325253	7.48753949059165	7.60227276555014	0.00344942293496112	0.000134214667957183	0.00283994895953384	No
10345212	170771	Khdrbs2	KH domain containing, RNA binding, signal transduction associated 2	0	-0.940336627469899	-0.627910996049605	-1.26528888143218	-1.67849285328742	-2.20087373518627	10.0475116500504	9.10717502258051	9.41960065400081	8.78222276861823	8.36901879676299	7.84663791486414	-0.00490607143323933	0.00013443549075707	0.00284167372068674	No
10486041	17536	Meis2	Meis homeobox 2	0	-0.285990203769362	-0.184247936810486	-0.876957081587719	-1.05046992026987	-1.39212190135791	10.8995354994607	10.6135452956913	10.7152875626502	10.022578417873	9.84906557919083	9.50741359810278	-0.00359602231926598	0.000134921927514876	0.00284661746759956	No
10428619	18606	Enpp2	ectonucleotide pyrophosphatase/phosphodiesterase 2	0	-0.399719299120449	0.566675043902663	0.926330788858291	1.45463711288879	1.49307312191183	7.26355921844985	6.8638399193294	7.83023426235252	8.18989000730814	8.71819633133865	8.75663234036169	0.00485416743755752	0.000134948479810215	0.00284661746759956	No
10587616	244954	Prss35	protease, serine, 35	0	0.377381479870096	0.436625100966738	0.224587327336124	1.26943202394893	1.86853076435178	6.31878511393311	6.6961665938032	6.75541021489985	6.54337244126923	7.58821713788203	8.18731587828489	0.00455018065929547	0.000135929775269151	0.00286294981525885	No
10407392	105203	BC016423	cDNA sequence BC016423	0	0.257737341609644	0.17709566651032	-0.442346594885176	-0.920917632708404	-1.04229573654864	9.09367863770993	9.35141597931958	9.27077430422025	8.65133204282476	8.17276100500153	8.0513829011613	-0.00364467305409111	0.000136003449896354	0.00286294981525885	No
10370210	12833	Col6a1	collagen, type VI, alpha 1	0	0.737838665400191	0.433194975309267	0.652399614303794	1.37884162935127	2.19493967169385	6.10294349693679	6.84078216233698	6.53613847224605	6.75534311124058	7.48178512628806	8.29788316863063	0.00489763290017033	0.000136647030768135	0.00287353209650352	No
10455784	107022	Gramd3	GRAM domain containing 3	0	-0.0019820442787255	0.443106903110903	0.997401987288021	1.35878301088651	1.31809357854857	6.85141741851869	6.84943537423997	7.2945243216296	7.84881940580672	8.21020042940521	8.16951099706727	0.00400471084454442	0.000137038475495537	0.00287871557406926	No
10389047	11418	Accn1	amiloride-sensitive cation channel 1, neuronal (degenerin)	0	0.130745846904425	1.00475352839374	1.84043661139254	2.30954103979916	2.17030228238768	7.97149277424882	8.10223862115324	8.97624630264256	9.81192938564136	10.281033814048	10.1417950566365	0.00633348758350167	0.000137175778899663	0.00287871557406926	No
10586011	67557	Larp6	La ribonucleoprotein domain family, member 6	0	0.443161512096767	0.672980991948295	1.41623750054856	1.91790470169687	1.74033761737486	7.7035033915128	8.14666490360957	8.37648438346109	9.11974089206135	9.62140809320967	9.44384100888766	0.00486137593350133	0.000137340490424765	0.00287920999350911	No
10516393	76850	Eif2c4	eukaryotic translation initiation factor 2C, 4	0	-0.101745194840793	-0.0289182802318599	-0.818673407285165	-1.15998220341803	-1.22824668255444	8.0839546604035	7.9822094655627	8.05503638017164	7.26528125311833	6.92397245698547	6.85570797784906	-0.0037424966964062	0.000137619443236426	0.00288209589644417	No
10494372	64051	Sv2a	synaptic vesicle glycoprotein 2 a	0	0.325019464759556	0.791398764185541	1.22192310287218	1.44664893082311	1.67914737203232	10.0928144378542	10.4178339026138	10.8842132020398	11.3147375407264	11.5394633686773	11.7719618098865	0.0041936178433063	0.000137836928276705	0.00288368991075715	No
10360789	13244	Degs1	degenerative spermatocyte homolog 1 (Drosophila)	0	0.495676688551599	0.54110623767683	0.750627969684055	1.10945780330691	1.56865587235304	8.04046934385947	8.53614603241106	8.5815755815363	8.79109731354352	9.14992714716638	9.60912521621251	0.00352861578793067	0.000138289814281058	0.00289020044232071	No
10391963	18195	Nsf	N-ethylmaleimide sensitive fusion protein	0	0.968449156518247	1.50590502843553	2.05506107560761	2.5260365405149	2.7631940759865	8.8728664499879	9.84131560650615	10.3787714784234	10.9279275255955	11.3989029905028	11.6360605259744	0.00643849125894298	0.000138929031264145	0.0028951296983466	No
10539710	21841	Tia1	cytotoxic granule-associated RNA binding protein 1	0	-0.0895246252444615	-0.263912915161866	-0.679465950599058	-1.01580229162656	-1.08130352853668	11.1342925813489	11.0447679561044	10.870379666187	10.4548266307498	10.1184902897223	10.0529890528122	-0.00312370446903265	0.000138963303048965	0.0028951296983466	No
10586880	235469	Zfp280d	zinc finger protein 280D	0	0.120913755337957	-0.228468033010181	-0.596381717557697	-0.944905551937043	-1.03582071629873	8.49779092059611	8.61870467593407	8.26932288758593	7.90140920303842	7.55288536865907	7.46197020429739	-0.00321666468778154	0.000139045992921719	0.0028951296983466	No
10561369	280621	BC089491	cDNA sequence BC089491	0	-0.337593441510359	-0.267689059193035	0.219142377612411	0.842821282275464	1.07465870071287	6.15023436173449	5.81264092022413	5.88254530254146	6.3693767393469	6.99305564400995	7.22489306244736	0.00377019195257381	0.000139093396626123	0.0028951296983466	No
10373407	23943	Esyt1	extended synaptotagmin-like protein 1	0	0.354118411172303	0.00913857937898044	-0.781609630656793	-1.23464786592083	-1.20743099374	7.1828868271927	7.53700523836501	7.19202540657168	6.40127719653591	5.94823896127188	5.97545583345271	-0.00436036146713234	0.000139608632170602	0.00290289182366559	No
10436734	12013	Bach1	BTB and CNC homology 1	0	0.300642257992422	0.0909735761504429	-0.506673403968959	-0.910613823715334	-1.04061779715654	9.04750493733566	9.34814719532808	9.1384785134861	8.5408315333667	8.13689111362033	8.00688714017913	-0.00361663707840436	0.000140094132249094	0.00290973416682995	No
10584208	57810	Cdon	cell adhesion molecule-related/down-regulated by oncogenes	0	0.0433168944508342	-0.48769548872105	-1.3674567471701	-1.60945116306585	-1.64360021729188	9.27100800406158	9.31432489851241	8.78331251534053	7.90355125689147	7.66155684099572	7.6274077867697	-0.00497280655489274	0.000140222996666038	0.00290973416682995	No
10376096	216739	Acsl6	acyl-CoA synthetase long-chain family member 6	0	0.305340739295415	0.492560027137204	0.610733391113103	1.09528455115534	1.2349743712225	8.50689879986768	8.8122395391631	8.99945882700489	9.11763219098079	9.60218335102303	9.74187317109018	0.00311804208802605	0.000140943962702348	0.00292172251138466	No
10498485	11416	Slc33a1	solute carrier family 33 (acetyl-CoA transporter), member 1	0	-0.0108364513659893	0.124188829357461	0.433578671940822	0.817063710944831	0.970001359473086	8.49980507913666	8.48896862777067	8.62399390849412	8.93338375107748	9.31686879008149	9.46980643860974	0.00287051903748239	0.000141350497615642	0.00292652116935597	No
10405063	18295	Ogn	osteoglycin	0	-0.119767497069666	-0.37135692546317	-0.438817066253382	-0.942847890873439	-1.08260055637509	5.75770350456288	5.63793600749322	5.38634657909971	5.3188864383095	4.81485561368944	4.67510294818779	-0.0029291819446704	0.000141589137644333	0.00292652116935597	No
10495001	229675	Rsbn1	rosbin, round spermatid basic protein 1	0	0.0650968303733102	-0.233349694306296	-0.463665171924735	-0.895935897167437	-0.976699932564555	9.9207998518798	9.98589668225311	9.68745015757351	9.45713467995507	9.02486395471237	8.94409991931525	-0.00297275186013484	0.000141834519577958	0.00292652116935597	No
10553299	80876	Ifitm2	interferon induced transmembrane protein 2	0	-0.179928036878714	-0.671800186659469	-1.29374236373866	-2.01338837183689	-1.63502000135366	10.5194345073517	10.339506470473	9.84763432069226	9.22569214361307	8.50604613551484	8.88441450599806	-0.00509198892135587	0.000141863991777223	0.00292652116935597	No
10431326	170790	Mlc1	megalencephalic leukoencephalopathy with subcortical cysts 1 homolog (human)	0	-0.818420993175039	-0.0550991386981643	1.34359848430563	1.84892504661435	1.9035518470124	9.577955544255	8.75953455107996	9.52285640555683	10.9215540285606	11.4268805908694	11.4815073912674	0.00707769403174564	0.000141892805005052	0.00292652116935597	No
10407350	14165	Fgf10	fibroblast growth factor 10	0	-0.415067844542541	-0.124533598318778	0.228838673416607	1.04524039469084	1.01601261311361	6.81918439856591	6.40411655402337	6.69465080024713	7.04802307198251	7.86442479325675	7.83519701167951	0.00390874603155655	0.000142954076879225	0.00294508769746277	No
10408689	68404	Nrn1	neuritin 1	0	-0.101788298843589	-0.164036643944774	0.153342344569335	0.764043229720967	1.23547940870127	10.3563588682581	10.2545705694145	10.1923222243133	10.5097012128275	11.1204020979791	11.5918382769594	0.00363674445148201	0.000143081768221669	0.00294508769746277	No
10604743	353374	Snord61	small nucleolar RNA, C/D box 61	0	-0.358870729007581	-0.622991648236995	-1.49568672460052	-1.72062426609634	-1.78491113333714	7.82439048394603	7.46551975493845	7.20139883570903	6.32870375934551	6.10376621784969	6.03947935060888	-0.0048242062490281	0.000144237255423978	0.00296278726801968	No
10409970	71508	Zfp935	zinc finger protein 935	0	0.181211467067911	-0.157961308066426	-0.334702242948002	-0.881930355894038	-0.946996613055318	7.68862750506253	7.86983897213044	7.5306661969961	7.35392526211453	6.80669714916849	6.74163089200721	-0.00308881911375307	0.000144338616245226	0.00296278726801968	No
10472313	21375	Tbr1	T-box brain gene 1	0	-0.392216014199622	-0.774109620771	-1.78329558537289	-1.82816520420594	-2.13369089879854	10.9282210584343	10.5360050442347	10.1541114376633	9.14492547306141	9.10005585422837	8.79453015963576	-0.00549361777316962	0.000144377416629648	0.00296278726801968	No
10361669	23924	Katna1	katanin p60 (ATPase-containing) subunit A1	0	0.239851253658108	-0.134677190351701	-0.619680129193046	-0.789019046075047	-1.17708487062411	9.43246431756359	9.6723155712217	9.29778712721189	8.81278418837054	8.64344527148854	8.25537944693948	-0.00349512532064861	0.000144738713474735	0.0029672163592539	Yes
10491780	18415	Hspa4l	heat shock protein 4 like	0	0.426737511812219	0.505319671131327	0.856410246083653	1.383888346653	1.34631922369503	8.49605701143822	8.92279452325043	9.00137668256954	9.35246725752187	9.87994535809121	9.84237623513325	0.00355109023812452	0.000144957025470534	0.00296870823850197	No
10518408	18822	Plod1	procollagen-lysine, 2-oxoglutarate 5-dioxygenase 1	0	-0.246927550645441	-0.154289470687725	0.526454542571543	0.898732778140152	1.07453558325803	7.76438852035783	7.51746096971239	7.6100990496701	8.29084306292937	8.66312129849798	8.83892410361586	0.0036479946658423	0.000145905249930066	0.00298343732584467	No
10518833	100072	Camta1	calmodulin binding transcription activator 1	0	0.135322834664529	0.57748285653008	0.560878237152054	1.03137688843355	1.26081285867639	7.9919824861611	8.12730532082563	8.56946534269118	8.55286072331315	9.02335937459465	9.25279534483749	0.0032278079811373	0.000146649751558497	0.00298343732584467	No
10419116	100042342	Gm10375	predicted gene 10375	0	-0.457632094490069	-0.0349119575016275	-0.340074431203769	-1.5211651455385	-1.65610481989099	8.5785779541722	8.12094585968213	8.54366599667058	8.23850352296843	7.0574128086337	6.92247313428121	-0.00464126218209158	0.000146714880580381	0.00298343732584467	No
10424485	239510	Phf20l1	PHD finger protein 20-like 1	0	0.254520315475542	-0.24531854879832	-0.82626703199043	-0.988453113447964	-1.28027243057753	9.62347916839945	9.87799948387499	9.37816061960113	8.79721213640902	8.63502605495149	8.34320673782192	-0.00388954632222902	0.000146729142914153	0.00298343732584467	No
10519124	14403	Gabrd	gamma-aminobutyric acid (GABA) A receptor, subunit delta	0	0.123025180453875	0.467808868803484	0.777797937971096	1.28357100846631	1.18281735705995	6.22578352036172	6.34880870081559	6.6935923891652	7.00358145833281	7.50935452882803	7.40860087742167	0.00348552167994732	0.000146815066265078	0.00298343732584467	No
10458569	14815	Nr3c1	nuclear receptor subfamily 3, group C, member 1	0	0.681506122981681	1.04988622551229	2.04014038501613	2.11758995809665	2.49999755005816	5.74372405925956	6.42523018224124	6.79361028477184	7.78386444427569	7.86131401735621	8.24372160931772	0.00604733990087569	0.000146859106791921	0.00298343732584467	No
10601874	594844	Tceal3	transcription elongation factor A (SII)-like 3	0	0.277832843976633	0.802084945005403	1.1177031496311	1.44936888715137	1.57960295177796	9.32600602128687	9.6038388652635	10.1280909662923	10.443709170918	10.7753749084382	10.9056089730648	0.00405334734166895	0.000146955042857952	0.00298343732584467	No
10369630	56200	Ddx21	DEAD (Asp-Glu-Ala-Asp) box polypeptide 21	0	0.203764950937112	-0.0723945450200318	-0.33671946973829	-0.753278388398364	-0.958136942675972	9.54419529414217	9.74796024507928	9.47180074912213	9.20747582440388	8.7909169057438	8.58605835146619	-0.00302974461345055	0.000147009808269713	0.00298343732584467	No
10561247	192192	Shkbp1	Sh3kbp1 binding protein 1	0	-0.297135914491857	-0.448021842076404	-1.37535449276778	-1.88885460085998	-1.64620270815408	8.63912944730695	8.34199353281509	8.19110760523055	7.26377495453917	6.75027484644697	6.99292673915287	-0.00496790553357347	0.000147056672365811	0.00298343732584467	No
10442468	268932	Caskin1	CASK interacting protein 1	0	-0.0893044918825971	0.460580114792164	0.814557885588766	1.17589158689747	1.22300156065887	8.70205641467791	8.61275192279532	9.16263652947008	9.51661430026668	9.87794800157539	9.92505797533679	0.00367754301325501	0.000147149873875286	0.00298343732584467	No
10392388	18750	Prkca	protein kinase C, alpha	0	0.583752497253039	1.06400312160507	1.37434206102906	1.72014872282498	1.99061332225347	8.37594519635909	8.95969769361213	9.43994831796416	9.75028725738815	10.0960939191841	10.3665585186126	0.00466057152857069	0.000147285095946935	0.00298343732584467	No
10368598	215890	Clvs2	clavesin 2	0	0.775184257238213	0.412051320139018	1.38928615579438	2.0914625993842	1.9528682710796	7.36132928206165	8.13651353929986	7.77338060220067	8.75061543785603	9.45279188144585	9.31419755314125	0.0052948172480377	0.000148607430296755	0.00300723647142184	No
10409616	20745	Spock1	sparc/osteonectin, cwcv and kazal-like domains proteoglycan 1	0	0.112119641374159	0.554083471112918	0.606380402531064	0.935469503506669	1.31644542928279	7.55185261630969	7.66397225768385	8.10593608742261	8.15823301884076	8.48732211981636	8.86829804559248	0.00325456000926911	0.000148862653272345	0.00300941566050475	No
10387372	216850	Kdm6b	KDM1 lysine (K)-specific demethylase 6B	0	-0.237994313394948	-0.379307753135636	-0.760898137389221	-1.32473575557777	-1.18236593778343	9.89818059931803	9.66018628592308	9.51887284618239	9.13728246192881	8.57344484374026	8.7158146615346	-0.00346507007788597	0.000149180121890727	0.00301284764982876	No
10476560	319909	Ism1	isthmin 1 homolog (zebrafish)	0	-0.303418613522189	0.217667951919477	0.651736669817088	1.11947149397207	1.10095475007183	7.0428720470892	6.73945343356701	7.26053999900868	7.69460871690629	8.16234354106127	8.14382679716103	0.00378999118508194	0.000149661974096565	0.00301958946352298	No
10460157	12894	Cpt1a	carnitine palmitoyltransferase 1a, liver	0	-0.634853073000668	-0.175881956583003	0.49475847645455	0.97295356984225	1.21187732867494	8.75848968710011	8.12363661409944	8.5826077305171	9.25324816355466	9.73144325694236	9.97036701577505	0.00448371023947876	0.0001499816798259	0.00302304970858567	No
10522378	75991	Slain2	SLAIN motif family, member 2	0	-0.0801389213412502	-0.110698982374727	-0.479709540827503	-0.954144149146417	-0.987121104610823	9.71554844293039	9.63540952158914	9.60484946055566	9.23583890210289	8.76140429378397	8.72842733831957	-0.00298285162615132	0.00015058713020958	0.00303225694177198	No
10474437	68201	Ccdc34	coiled-coil domain containing 34	0	-0.0503404762802777	0.0422485323856012	-0.475283983293659	-1.27767851666931	-1.09822198204875	8.29648306810324	8.24614259182296	8.33873160048884	7.82119908480958	7.01880455143393	7.19826108605449	-0.00376049893553353	0.000150870691326888	0.00303240796293051	No
10517465	99982	Kdm1a	lysine (K)-specific demethylase 1A	0	-0.00780046471283846	-0.262541924370954	-0.576780550162077	-0.909401712122396	-1.02254443469537	10.8268788919637	10.8190784272508	10.5643369675927	10.2500983418016	9.91747717984126	9.80433445726829	-0.00297077558098328	0.000150891954229555	0.00303240796293051	No
10446777	57440	Ehd3	EH-domain containing 3	0	0.864733306225473	1.19830090044132	1.41157658445862	1.95339140881643	2.23577262028323	8.22857169636069	9.09330500258616	9.426872596802	9.64014828081931	10.1819631051771	10.4643443166439	0.00501894721091861	0.000151649990285197	0.00304464222621795	No
10485081	104418	Dgkz	diacylglycerol kinase zeta	0	-0.0460078352937234	0.163606371660292	0.303054387430601	0.746805226939038	0.993227488095629	9.33033620492268	9.28432836962896	9.49394257658297	9.63339059235328	10.0771414318617	10.3235636930183	0.00284290486947302	0.000151823937913289	0.00304513735059515	No
10410931	13003	Vcan	versican	0	-0.275101704534784	-0.535283661205725	-1.48594408834777	-1.8789286336182	-1.72513678245872	10.1119850307356	9.83688332620079	9.57670136952984	8.6260409423878	8.23305639711737	8.38684824827685	-0.00507151066440995	0.000152278305046588	0.0030498620174899	No
10438702	20440	St6gal1	beta galactoside alpha 2,6 sialyltransferase 1	0	-0.238026449083316	-0.424483955595793	-1.54449692717997	-2.55706940119724	-1.90762613998588	9.37741845365189	9.13939200456858	8.9529344980561	7.83292152647192	6.82034905245466	7.46979231366601	-0.00642551591409285	0.000152358534945691	0.0030498620174899	No
10423556	54381	Pgcp	plasma glutamate carboxypeptidase	0	-0.713010338828775	-0.13380015944133	0.162537466632553	1.16277280884241	1.18671282968056	6.23578454612373	5.52277420729495	6.1019843866824	6.39832201275628	7.39855735496613	7.42249737580429	0.00475289176302906	0.000152542921783076	0.00305055933189332	No
10474093	74569	Ttc17	tetratricopeptide repeat domain 17	0	-0.279826904911943	-0.108737315093052	-0.533126540276937	-0.943454497049455	-1.20142515562961	8.47595668119396	8.19612977628202	8.36721936610091	7.94283014091702	7.5325021841445	7.27453152556435	-0.00315422161010852	0.000154151857174112	0.00307971555596233	No
10501903	118449	Synpo2	synaptopodin 2	0	-0.0373655929164363	0.025969454201296	0.630874685834391	1.00530408699339	1.04015324143676	5.86025661625718	5.82289102334075	5.88622607045848	6.49113130209157	6.86556070325057	6.90040985769394	0.00334480613303127	0.000155447398512872	0.00310105610632769	No
10368243	14051	Eya4	eyes absent 4 homolog (Drosophila)	0	-0.0887307837214202	-0.869379209460583	-1.01542303252282	-1.40906686188499	-1.59616415110624	7.65426368499166	7.56553290127024	6.78488447553108	6.63884065246885	6.24519682310668	6.05809953388542	-0.00421172591349872	0.000155528682701269	0.00310105610632769	Yes
10482336	94217	Lrp1b	low density lipoprotein-related protein 1B (deleted in tumors)	0	0.278693250681989	1.20815837789354	2.17459913642607	2.66951662803975	2.48941442331268	6.43399037881501	6.712683629497	7.64214875670854	8.60858951524108	9.10350700685476	8.92340480212768	0.00709968518332047	0.000155676117897811	0.00310105610632769	No
10598251	331374	Dgkk	diacylglycerol kinase kappa	0	-0.40958903904269	0.979757052168411	1.96245527674699	2.47100305614233	2.4042373737445	5.26455890503323	4.85496986599054	6.24431595720164	7.22701418178021	7.73556196117556	7.66879627877773	0.00764760789930104	0.000156041819043978	0.00310345949833741	No
10347188	320460	Vwc2l	von Willebrand factor C domain-containing protein 2-like	0	-0.206936119950066	0.208936523719521	1.03008460908679	1.61582901165082	1.34938908262418	6.7153520002788	6.50841588032874	6.92428852399832	7.74543660936559	8.33118101192962	8.06474108290298	0.00480052775084181	0.000156101061147867	0.00310345949833741	No
10365037	17179	Matk	megakaryocyte-associated tyrosine kinase	0	-0.112196869723935	0.806664178091243	1.26870784918661	1.68861330223139	1.69374885281551	8.60756663209058	8.49536976236664	9.41423081018182	9.87627448127719	10.296179934322	10.3013154849061	0.0050360659757813	0.000156475940464921	0.00310788338228186	No
10404521	68021	Bphl	biphenyl hydrolase-like (serine hydrolase, breast epithelial mucin-associated antigen)	0	0.126498538195227	0.0494979334600991	0.576668561143861	0.994611228900728	1.06177883460993	7.37595954691488	7.50245808511011	7.42545748037498	7.95262810805874	8.37057077581561	8.43773838152481	0.00316655161329035	0.00015714524374895	0.00311430130738377	No
10485718	228432	Ano3	anoctamin 3	0	0.635385134414092	0.493355647485167	1.02637694178775	1.9611249394832	1.65044377623606	4.856145928593	5.49153106300709	5.34950157607817	5.88252287038075	6.81727086807621	6.50658970482906	0.00465255010251151	0.000157562405106691	0.00311430130738377	No
10368380	237339	L3mbtl3	l(3)mbt-like 3 (Drosophila)	0	-0.0562352608689629	0.0230294874472463	-0.344452902699315	-0.899183574801004	-1.00687864228722	9.47391798592652	9.41768272505755	9.49694747337376	9.1294650832272	8.57473441112551	8.4670393436393	-0.00307527774724858	0.000157587310903175	0.00311430130738377	No
10419854	50934	Slc7a8	solute carrier family 7 (cationic amino acid transporter, y+ system), member 8	0	0.759604630522924	1.52691066404434	1.84192055225507	2.35753461931654	2.56257466875046	7.08579843084664	7.84540306136956	8.61270909489098	8.92771898310171	9.44333305016317	9.64837309959709	0.00606428529557743	0.000157813929549668	0.00311430130738377	No
10363415	94214	Spock2	sparc/osteonectin, cwcv and kazal-like domains proteoglycan 2	0	0.494831140353011	0.864018740672691	1.37334096140006	1.67768975814039	1.79521563077614	8.78667971352315	9.28151085387616	9.65069845419584	10.1600206749232	10.4643694716635	10.5818953442993	0.00446599044309756	0.000157841357853121	0.00311430130738377	No
10494174	20360	Sema6c	sema domain, transmembrane domain (TM), and cytoplasmic domain, (semaphorin) 6C	0	-0.357141204860108	-0.345818571354306	-1.13354946402861	-1.64183591290516	-1.46435941992252	9.02283102195752	8.66568981709741	8.67701245060322	7.88928155792891	7.38099510905236	7.558471602035	-0.00429994609141737	0.000157849430472407	0.00311430130738377	No
10571705	16363	Irf2	interferon regulatory factor 2	0	0.323964816350697	0.510753887463409	0.647667496696583	0.948518144563105	1.42161570159441	7.86917371805197	8.19313853440267	8.37992760551538	8.51684121474856	8.81769186261508	9.29078941964638	0.00325781264958142	0.000157867808208394	0.00311430130738377	No
10364784	70335	Reep6	receptor accessory protein 6	0	0.614982382716859	1.06475831577262	1.31857551008194	1.75155717224992	1.9418121940059	7.61338390923204	8.22836629194889	8.67814222500466	8.93195941931398	9.36494108148196	9.55519610323793	0.00457027748325054	0.000158433927853644	0.00311968239335757	No
10422436	105445	Dock9	dedicator of cytokinesis 9	0	-0.262775222323652	0.117574956875542	0.611170969693251	0.961471495492621	1.04590735255268	8.81146826291572	8.54869304059207	8.92904321979127	9.42263923260898	9.77293975840835	9.85737561546841	0.00350062095537809	0.000158472955401823	0.00311968239335757	No
10542596	58807	Slco1c1	solute carrier organic anion transporter family, member 1c1	0	-1.04226434786232	0.536856603183525	1.43854977254371	1.943613859507	2.25833705843265	8.49761667503721	7.45535232717489	9.03447327822074	9.93616644758092	10.4412305345442	10.7559537334699	0.00774388696766281	0.000158599403956849	0.00311968239335757	No
10476935	433485	Tmem90b	transmembrane protein 90B	0	-0.597103611197991	0.160305201602435	0.603362154404845	1.15665362101307	1.2290765556346	7.98052002928699	7.38341641808899	8.14082523088942	8.58388218369183	9.13717365030006	9.20959658492158	0.00447453432393214	0.000158955590605246	0.00312367643272235	No
10493335	100302730	5830417I10Rik	RIKEN cDNA 5830417I10 gene	0	-0.303202012253063	-0.492936466059129	-0.867776282568428	-1.03607470983206	-1.38864019877938	10.311060128856	10.007858116603	9.81812366279691	9.44328384628761	9.27498541902398	8.92241993007666	-0.00333658029587392	0.000159507804651808	0.00312853895303006	No
10344952	98711	Rdh10	retinol dehydrogenase 10 (all-trans)	0	0.407365956350841	0.803194234520358	1.25076278120703	1.71242535927986	1.6370020824493	8.28043796805899	8.68780392440983	9.08363220257935	9.53120074926602	9.99286332733885	9.91744005050829	0.00434969039255353	0.000159625840624456	0.00312853895303006	Yes
10460513	108902	B3gnt1	UDP-GlcNAc:betaGal beta-1,3-N-acetylglucosaminyltransferase 1	0	0.217818684586746	0.539432390891204	0.970824516313629	1.17619572950245	1.36462182322216	8.6576413586831	8.87546004326984	9.1970737495743	9.62846587499673	9.83383708818555	10.0222631819053	0.00353569776977231	0.000159663155706652	0.00312853895303006	No
10386705	22671	Rnf112	ring finger protein 112	0	-0.848808744828127	-0.352821784086463	0.2375780483216	0.993477929199091	1.3199108876992	8.29839336505887	7.44958462023074	7.9455715809724	8.53597141338047	9.29187129425796	9.61830425275807	0.00510322624075926	0.000160027972789797	0.00313267810841293	No
10399854	23985	Slc26a4	solute carrier family 26, member 4	0	-0.342987091760964	0.257426270854349	0.891351196863904	1.10764913541597	1.32123173262587	5.76890982609107	5.4259227343301	6.02633609694542	6.66026102295497	6.87655896150704	7.09014155871694	0.00421741278702713	0.000160483081747712	0.00313648988767437	No
10599064	100039240	Gm10058	predicted gene 10058	0	-0.0881770906724766	-0.0998518470980487	-0.523752348085834	-0.807922063242456	-1.05534684114722	6.64713235657667	6.55895526590419	6.54728050947862	6.12338000849084	5.83921029333422	5.59178551542946	-0.00292381700886977	0.000160620113563195	0.00313648988767437	No
10531653	231503	Tmem150c	transmembrane protein 150C	0	0.0908647270424137	0.446402558714084	0.54568562513256	1.06726099962278	1.08826424012492	8.48809920858522	8.57896393562763	8.9345017672993	9.03378483371778	9.555360208208	9.57636344871014	0.00307994306455946	0.000160815156773641	0.00313648988767437	No
10562965	11771	Ap2a1	adaptor protein complex AP-2, alpha 1 subunit	0	0.15412508197722	0.332993270113558	0.543565450920813	0.980107548377207	1.04939007108334	9.86140684275476	10.015531924732	10.1944001128683	10.4049722936756	10.841514391132	10.9107969138381	0.00289552799909218	0.000160837749902314	0.00313648988767437	No
10569168	68267	Slc25a22	solute carrier family 25 (mitochondrial carrier, glutamate), member 22	0	0.370108173602771	0.798678663527284	1.0159408377366	1.27307029853281	1.61979582018035	8.16907603704565	8.53918421064842	8.96775470057293	9.18501687478224	9.44214633557845	9.788871857226	0.00380104365810618	0.000161206945475168	0.00314068698548469	No
10499062	229474	Fhdc1	FH2 domain containing 1	0	0.163681202780105	0.295948017014775	0.434716148536957	0.897975833643096	1.05599606591923	4.8031839384845	4.96686514126461	5.09913195549928	5.23790008702146	5.7011597721276	5.85918000440373	0.00281992996790423	0.000161378470104499	0.00314102865762554	No
10394109	217371	Rab40b	Rab40b, member RAS oncogene family	0	0.485214020067003	1.38193075984884	1.74653879032787	2.31231756457259	2.3061918372279	7.59451800082719	8.07973202089419	8.97644876067603	9.34105679115506	9.90683556539978	9.90070983805509	0.00592889950748263	0.000161871337586436	0.00314761824984569	No
10411593	20365	Serf1	small EDRK-rich factor 1	0	-0.0942042377687091	0.0370097159082476	-0.21366666063023	-0.834428681059538	-1.19178800226252	11.4854908512508	11.3912866134821	11.522500567159	11.2718241906205	10.6510621701912	10.2937028489883	-0.0033226473596713	0.000163816557309591	0.00318157171808085	No
10591253	77519	Zfp266	zinc finger protein 266	0	-0.096705284085095	-0.0558039031001982	-0.437576975093933	-0.813202911817905	-1.03058741228225	11.2620713439076	11.1653660598225	11.2062674408074	10.8244943688136	10.4488684320897	10.2314839316253	-0.00290537625344052	0.000163929398750023	0.00318157171808085	No
10492006	22066	Trpc4	transient receptor potential cation channel, subfamily C, member 4	0	-0.240187208239194	0.81546676213209	1.07419374746498	1.52696993927236	1.654603654078	8.35369492837816	8.11350772013897	9.16916169051025	9.42788867584315	9.88066486765052	10.0082985824562	0.00489999672717934	0.000164579182173104	0.00319114653799143	No
10444431	260297	Prrt1	proline-rich transmembrane protein 1	0	-0.562954263065596	0.294607823891102	0.520505406030944	0.978655326403489	1.30767473233248	8.35935419425894	7.79639993119334	8.65396201815004	8.87985960028988	9.33800952066243	9.66702892659142	0.00426727448629413	0.00016534285012277	0.00320189765279896	No
10444756	66237	Atp6v1g2	ATPase, H+ transporting, lysosomal V1 subunit G2	0	0.608049640937397	1.08358928026719	1.74092831358863	2.12484932816039	2.14180096798953	8.13646226948836	8.74451191042576	9.22005154975555	9.87739058307699	10.2613115976487	10.2782632374779	0.0054273562306565	0.00016546131930065	0.00320189765279896	No
10581961	208936	Adamts18	a disintegrin-like and metallopeptidase (reprolysin type) with thrombospondin type 1 motif, 18	0	-0.0417441546725179	-0.555378804363396	-2.18420048822485	-2.1538180841027	-2.46155474194773	9.2431683701289	9.20142421545638	8.6877895657655	7.05896788190405	7.0893502860262	6.78161362818117	-0.00710750274685364	0.000165604570237421	0.00320189765279896	No
10441073	16522	Kcnj6	potassium inwardly-rectifying channel, subfamily J, member 6	0	0.728573255694998	1.5092975396988	1.61462267751797	2.27755003504225	2.42681336292238	5.42121638761656	6.14978964331156	6.93051392731536	7.03583906513453	7.69876642265882	7.84802975053895	0.00575046825028144	0.000166041397808955	0.00320730343987411	Yes
10447732	69310	Pacrg	PARK2 co-regulated	0	0.340161249369	0.499178893307398	1.47196824670923	1.68855749477289	1.72911056395507	8.03586843963312	8.37602968900212	8.53504733294052	9.50783668634235	9.72442593440602	9.76497900358819	0.00478195840284282	0.000166244199396519	0.00320818276186395	Yes
10604735	19655	Rbmx	RNA binding motif protein, X chromosome	0	0.242471471307118	0.153698193657988	-0.479345305153748	-1.11593255533016	-1.02166215102432	10.5334687940445	10.7759402653516	10.6871669877025	10.0541234888908	9.41753623871437	9.51180664302021	-0.00382156492112455	0.000166856264820468	0.00321229929755233	No
10489961	18019	Nfatc2	nuclear factor of activated T-cells, cytoplasmic, calcineurin-dependent 2	0	0.200551671712302	0.00624780650154122	0.383849672479738	0.831654686521585	1.26044007133494	6.18141295413527	6.38196462584758	6.18766076063682	6.56526262661501	7.01306764065686	7.44185302547022	0.00329357585874953	0.000166925706557249	0.00321229929755233	No
10401705	238331	Zdhhc22	zinc finger, DHHC-type containing 22	0	-0.120403216468766	-0.400758981166413	0.194473058986771	1.12252421163514	1.27830685884337	7.41554085094374	7.29513763447498	7.01478186977733	7.61001390993052	8.53806506257888	8.69384770978711	0.00436957080590954	0.00016716560247524	0.00321229929755233	No
10584071	382066	Prdm10	PR domain containing 10	0	0.0265956342529083	-0.0712169661170421	-0.577036477736062	-0.913164404831496	-0.995395299935947	9.29737552025495	9.32397115450786	9.22615855413791	8.72033904251889	8.38421111542346	8.30198022031901	-0.00309549908355273	0.000167178506156553	0.00321229929755233	No
10355246	11363	Acadl	acyl-Coenzyme A dehydrogenase, long-chain	0	0.347469571144894	0.24782502466358	1.18645440253591	1.44970141285388	1.52422039749862	7.27631687208476	7.62378644322965	7.52414189674834	8.46277127462066	8.72601828493863	8.80053726958337	0.00424600518637153	0.000167244918815598	0.00321229929755233	No
10568050	11674	Aldoa	aldolase A, fructose-bisphosphate	0	0.860032266358942	0.968306262125003	1.50684248908865	1.86661040946357	2.13211700845247	9.84658792205305	10.706620188412	10.814894184178	11.3534304111417	11.7131983315166	11.9787049305055	0.0048657178402832	0.000167532482138826	0.00321479545688408	No
10450622	73242	Atat1	alpha tubulin acetyltransferase 1	0	-0.0368967663502744	0.0931361780449595	-0.308281298695238	-0.864997946761555	-1.04230099968556	10.6283596652414	10.5914628988911	10.7214958432864	10.3200783665462	9.76336171847984	9.58605866555584	-0.00317276093658143	0.000167771685627525	0.003216359815254	No
10352867	18845	Plxna2	plexin A2	0	-0.185264285032074	-0.0450672648998207	-0.520380858890302	-1.02228587778721	-1.07623287777741	10.9822837247551	10.797019439723	10.9372164598552	10.4619028658648	9.95999784696785	9.90605084697765	-0.00316660094121989	0.000168297939784101	0.00321914761116771	No
10356329	100303740	Snora75	small nucleolar RNA, H/ACA box 75	0	-0.233519097772017	-0.227655709211722	-0.830796496412733	-1.29796700182148	-1.19605673487614	7.49526210474219	7.26174300697017	7.26760639553047	6.66446560832946	6.19729510292071	6.29920536986605	-0.00356548689338115	0.000168380706194892	0.00321914761116771	No
10595382	75782	Lca5	Leber congenital amaurosis 5 (human)	0	0.040612051439421	-0.0572094142406847	-0.334651853478114	-0.660812259872603	-1.07053630196485	8.38360557522484	8.42421762666426	8.32639616098416	8.04895372174673	7.72279331535224	7.31306927325999	-0.00294939880384608	0.000168390553050101	0.00321914761116771	Yes
10362210	70208	Med23	mediator complex subunit 23	0	0.198435123161905	-0.0513313226711958	-0.579327976283029	-0.820753638915489	-1.04222360480987	8.72751087680389	8.9259459999658	8.6761795541327	8.14818290052087	7.9067572378884	7.68528727199402	-0.0032826723843455	0.000168683122413745	0.00322172128370372	No
10588283	270192	Rab6b	RAB6B, member RAS oncogene family	0	0.346805532248148	0.752276073770291	1.23179309871766	1.45804673152983	1.62494760193177	9.92089562599816	10.2677011582463	10.6731716997685	11.1526887247158	11.378942357528	11.5458432279299	0.00410355318095894	0.000169083786244819	0.00322172159163516	No
10499870	16939	Lor	loricrin	0	0.674764557659114	1.93452379814097	2.26689056628337	3.00326545366761	3.0338578808502	5.78222912185708	6.45699367951619	7.71675291999804	8.04911968814044	8.78549457552469	8.81608700270728	0.00762694867908602	0.000169289020911537	0.00322172159163516	No
10374485	67245	Peli1	pellino 1	0	0.172245701099076	0.00619102479549305	-0.629587882084939	-1.0243852800132	-1.03123650582334	10.4012392189319	10.5734849200309	10.4074302437274	9.77165133684693	9.37685393891867	9.37000271310853	-0.00353251856444297	0.000169371397547883	0.00322172159163516	No
10585842	20320	Nptn	neuroplastin	0	0.296654534484217	0.615013236825122	0.856919072703032	1.15269684267851	1.35770332248462	10.2514352809553	10.5480898154395	10.8664485177804	11.1083543536583	11.4041321236338	11.6091386034399	0.00335038105753639	0.000169470493916874	0.00322172159163516	No
10407481	56421	Pfkp	phosphofructokinase, platelet	0	0.92744267193568	1.00511915504973	1.60017789415932	2.03604865558409	2.21005257775579	9.06382413394968	9.99126680588536	10.0689432889994	10.664002028109	11.0998727895338	11.2738767117055	0.00513031285629102	0.000169588405469474	0.00322172159163516	No
10600114	245468	Pnma3	paraneoplastic antigen MA3	0	-0.00889535252335349	0.185530267288937	0.566012299219085	0.89224922229696	0.986725408006389	7.68624161220529	7.67734625968194	7.87177187949423	8.25225391142437	8.57849083450225	8.67296702021168	0.0029517468741003	0.000169647618646324	0.00322172159163516	No
10461721	17476	Mpeg1	macrophage expressed gene 1	0	0.377483205323237	0.118585727182164	-0.2140433270818	-0.821274135974191	-0.9595861056338	7.29630126168469	7.67378446700793	7.41488698886685	7.08225793460289	6.4750271257105	6.33671515605089	-0.00346049930732239	0.000169788739631719	0.00322172159163516	No
10378549	237847	Rtn4rl1	reticulon 4 receptor-like 1	0	0.18476146286595	1.29577140615134	1.68592509558073	1.95302215682769	2.30796575843741	8.6144487988255	8.79921026169145	9.91022020497683	10.3003738944062	10.5674709556532	10.9224145572629	0.00588090441565668	0.000170444517602866	0.00322280151742459	No
10408937	20238	Atxn1	ataxin 1	0	0.92733822604649	0.917921281296306	1.26618657536991	1.72311502980119	2.13778614980279	7.58442748394127	8.51176570998776	8.50234876523757	8.85061405931117	9.30754251374246	9.72221363374406	0.00465441665379992	0.000170480988365814	0.00322280151742459	No
10598757	319200	Gpr82	G protein-coupled receptor 82	0	0.294720417431381	0.28499649892181	-0.447377693377295	-1.00279956410528	-1.07432447194887	5.42319881034324	5.71791922777462	5.70819530926505	4.97582111696594	4.42039924623796	4.34887433839437	-0.00393145318426445	0.000170553827168173	0.00322280151742459	No
10465943	269060	Dagla	diacylglycerol lipase, alpha	0	0.388473493329204	0.851386684185235	1.11720582161837	1.47818988926312	1.61339887765665	7.97693988164001	8.36541337496921	8.82832656582525	9.09414570325838	9.45512977090314	9.59033875929667	0.00399296115532915	0.000170608359831587	0.00322280151742459	No
10400030	66912	Bzw2	basic leucine zipper and W2 domains 2	0	0.310986547452446	0.16909424243214	-0.228987998036164	-0.790225946943483	-0.966912783656554	10.2136480905923	10.5246346380447	10.3827423330244	9.98466009255612	9.4234221436488	9.24673530693573	-0.00339125520314969	0.000170648126944602	0.00322280151742459	Yes
10521136	107823	Whsc1	Wolf-Hirschhorn syndrome candidate 1 (human)	0	0.236669098712195	-0.134991359274341	-0.566970978880997	-0.913673383225042	-1.00806229955869	10.0945301457524	10.3311992444645	9.95953878647801	9.52755916687135	9.18085676252731	9.08646784619366	-0.00332329976174927	0.000170793628803607	0.00322280151742459	No
10599927	14266	Aff2	AF4/FMR2 family, member 2	0	0.475986643014386	0.354820949508103	-0.989386660795992	-1.70123676304398	-1.53006094287558	9.32840085338549	9.80438749639987	9.68322180289359	8.3390141925895	7.62716409034151	7.79833991050991	-0.00597250190622943	0.000171487593967289	0.00323290567628906	No
10351430	20183	Rxrg	retinoid X receptor gamma	0	0.550101552950093	0.925153787846174	1.67240736463298	2.15676842220647	1.99390778263915	5.92887647850681	6.47897803145691	6.85403026635299	7.6012838431398	8.08564490071328	7.92278426114597	0.00535905106599197	0.000171889423743211	0.00323669204527475	No
10496036	77018	Col25a1	collagen, type XXV, alpha 1	0	0.354160311802099	0.576395189396821	0.757001762168581	1.24261135413155	1.28484545749014	6.09767806686264	6.45183837866473	6.67407325625946	6.85467982903122	7.34028942099419	7.38252352435278	0.00328661289307335	0.000172005793562007	0.00323669204527475	No
10449041	70083	Metrn	meteorin, glial cell differentiation regulator	0	0.0230305326433431	0.25785486570288	1.03450440801135	1.32579579893933	1.29590549150576	8.23111283834429	8.25414337098764	8.48896770404717	9.26561724635565	9.55690863728363	9.52701832985005	0.00401657017508639	0.000172180712532145	0.00323699739560432	No
10466920	20510	Slc1a1	solute carrier family 1 (neuronal/epithelial high affinity glutamate transporter, system Xag), member 1	0	-0.203663660877782	0.191237681582097	0.621262026152843	0.924748103122722	1.04230889174761	9.11025046037259	8.90658679949481	9.30148814195469	9.73151248652544	10.0349985634953	10.1525593521202	0.00332532576353629	0.000172600495655156	0.00324190139076784	No
10352110	545391	Gm16432	predicted gene 16432	0	-0.0701884894270233	0.337579581931349	1.09368629511602	1.32925791024894	1.36232494937751	4.12666838861827	4.05647989919124	4.46424797054962	5.22035468373428	5.45592629886721	5.48899333799577	0.0042032636631275	0.00017300727793148	0.00324655239673075	No
10384152	19291	Purb	purine rich element binding protein B	0	0.305328075232516	0.517359517835871	0.933641377392497	1.35055279203779	1.30020678486096	7.36864466791483	7.67397274314735	7.88600418575071	8.30228604530733	8.71919745995262	8.66885145277579	0.00354924206858561	0.000173710435559281	0.00325675134608291	No
10604451	209224	Enox2	ecto-NOX disulfide-thiol exchanger 2	0	0.349608384148576	0.681689303573448	1.26250647900076	1.52830596541301	1.58828048411755	7.7752390228143	8.12484740696288	8.45692832638775	9.03774550181506	9.30354498822732	9.36351950693185	0.00416747727926043	0.000174030374665585	0.00325975351921819	No
10462363	16452	Jak2	Janus kinase 2	0	0.208769475174082	0.188001159143127	-0.393772400879858	-0.844445734681459	-0.998194171282851	9.4396272957921	9.64839677096618	9.62762845493523	9.04585489491224	8.59518156111064	8.44143312450925	-0.00341094585099331	0.000174890282525326	0.00327285503023083	No
10389786	217082	Hlf	hepatic leukemia factor	0	-0.615532162463923	-0.216628626590651	0.0445494275989162	0.851333392971171	1.15840042357894	7.43470865362422	6.8191764911603	7.21808002703357	7.47925808122314	8.28604204659539	8.59310907720316	0.00424093494056389	0.000175152243392013	0.00327475294290585	No
10400748	71091	Cdkl1	cyclin-dependent kinase-like 1 (CDC2-related kinase)	0	0.151924342361336	0.339645934303801	1.81125364582033	2.52544885826111	2.04346066130047	4.65874308864086	4.81066743100219	4.99838902294466	6.46999673446119	7.18419194690197	6.70220374994132	0.00680210058092638	0.000175452886897552	0.00327736995140683	No
10417713	218772	Rarb	retinoic acid receptor, beta	0	0.125042512816509	0.909161113035074	1.22337979181646	1.7537883368215	1.65546036191951	5.97935833107114	6.10440084388765	6.88851944410621	7.2027381228876	7.73314666789264	7.63481869299065	0.00469770192375752	0.000176007981094987	0.00328180771409626	No
10430132	239546	Zfp647	zinc finger protein 647	0	0.019881237147235	-0.0164873348518615	-0.743092907152029	-1.39999623317053	-1.14727046377758	8.75893250963746	8.77881374678469	8.74244517478559	8.01583960248543	7.35893627646693	7.61166204585987	-0.00404829785471934	0.000176012238416576	0.00328180771409626	No
10364468	12215	Bsg	basigin	0	0.280966145817239	0.603147341320375	0.725346768022588	1.12505083865794	1.28610487665833	9.95666529937675	10.237631445194	10.5598126406971	10.6820120673993	11.0817161380347	11.2427701760351	0.00320505649811225	0.000176603642528011	0.00328688779729752	No
10456194	108123	Napg	N-ethylmaleimide sensitive fusion protein attachment protein gamma	0	0.525973883296436	0.72341800808019	1.37463619263201	1.73086737586521	1.72047297782018	9.02835002826483	9.55432391156126	9.75176803634502	10.4029862208968	10.75921740413	10.748823006085	0.00444948486881862	0.00017660697253839	0.00328688779729752	No
10426955	20273	Scn8a	sodium channel, voltage-gated, type VIII, alpha	0	0.349189089751393	0.431859949188889	0.38068101413584	1.06615169545324	1.33899552544293	8.15090913956754	8.50009822931893	8.58276908875643	8.53159015370338	9.21706083502078	9.48990466501047	0.00328173032237614	0.000177099916568069	0.00329305751882905	No
10535477	76800	Usp42	ubiquitin specific peptidase 42	0	0.14668489140322	0.00978458765911938	-0.483154975788333	-0.864240201492349	-0.948572590923984	9.27850828867602	9.42519318007924	9.28829287633514	8.79535331288769	8.41426808718367	8.32993569775204	-0.00314030415636088	0.000177713798450312	0.00329957029367915	No
10424119	18133	Nov	nephroblastoma overexpressed gene	0	1.72809383762864	0.869776405649421	2.48440163701675	3.2738758014472	3.54442243585795	6.44850189938068	8.17659573700932	7.3182783050301	8.93290353639743	9.72237770082789	9.99292433523864	0.00847400072504792	0.000177773691183125	0.00329957029367915	No
10584634	53376	Usp2	ubiquitin specific peptidase 2	0	0.337161558968709	1.23191177362357	2.16814189941234	2.28837962309849	2.55350954566916	6.37263852505538	6.70980008402409	7.60455029867895	8.54078042446772	8.66101814815386	8.92614807072454	0.00664677931813698	0.000177973264871732	0.00330027150623053	Yes
10435661	239845	Gpr156	G protein-coupled receptor 156	0	-0.441738272993532	-0.468891799195304	-0.713110276653626	-1.07769355193347	-1.36087522370122	8.32787732201871	7.88613904902518	7.85898552282341	7.61476704536508	7.25018377008524	6.96700209831749	-0.00319513785496126	0.000178378696309056	0.00330372580225041	No
10426704	16512	Kcnh3	potassium voltage-gated channel, subfamily H (eag-related), member 3	0	-0.430172313597724	-0.760903056275465	0.290340741938204	1.52090056113572	1.58260811101961	7.56451677292708	7.13434445932936	6.80361371665162	7.85485751486529	9.0854173340628	9.14712488394669	0.0060912236967661	0.000178483470638295	0.00330372580225041	No
10471978	227867	Epc2	enhancer of polycomb homolog 2 (Drosophila)	0	0.0849842365789488	-0.0645514295711855	-0.378789527278721	-0.962606292777542	-0.908420810278201	9.47721950152779	9.56220373810674	9.4126680719566	9.09842997424906	8.51461320875024	8.56879869124958	-0.0030683959950375	0.000178818412016203	0.00330473572021803	No
10363195	15500	Hsf2	heat shock factor 2	0	-0.0662043204104812	-0.119536407282871	-0.494158610093214	-1.30987697260456	-1.05235074845829	9.09098606457444	9.02478174416396	8.97144965729157	8.59682745448123	7.78110909196988	8.03863531611615	-0.00358100617255005	0.000178862056825214	0.00330473572021803	No
10379677	276952	Rasl10b	RAS-like, family 10, member B	0	0.644397224080534	1.31205645108956	1.6763155040315	2.21052123040222	2.23172244475277	7.31821227458299	7.96260949866353	8.63026872567256	8.9945277786145	9.52873350498521	9.54993471933576	0.00551528007511318	0.000179378530176833	0.00331103249134204	No
10347697	20536	Slc4a3	solute carrier family 4 (anion exchanger), member 3	0	0.28109323435611	0.593199285325342	0.973583206112213	1.29732791178708	1.3500475841618	8.91189850137781	9.19299173573392	9.50509778670316	9.88548170749003	10.2092264131649	10.2619460855396	0.00355248278852739	0.000180175457934787	0.00331103249134204	No
10559610	243819	Ppp6r1	protein phosphatase 6, regulatory subunit 1	0	0.202665640215631	0.348636653093278	0.591971072436444	0.865999096746108	1.14893294699193	8.91764325612587	9.12030889634151	9.26627990921915	9.50961432856232	9.78364235287198	10.0665762031178	0.00287341028810145	0.000180211854233477	0.00331103249134204	No
10438069	106369	Ypel1	yippee-like 1 (Drosophila)	0	-0.0633543430515378	-0.0815838776516387	-0.71403538662803	-0.915486342651482	-1.12583615813123	9.94365147534755	9.88029713229601	9.86206759769591	9.22961608871952	9.02816513269607	8.81781531721632	-0.00323705299212374	0.000180358354860639	0.00331103249134204	Yes
10358733	19731	Rgl1	ral guanine nucleotide dissociation stimulator,-like 1	0	-0.152903039584729	0.457908392738602	0.975660180136424	1.25228400729426	1.32194818779375	8.2921305866501	8.13922754706538	8.75003897938871	9.26779076678653	9.54441459394436	9.61407877444385	0.0040416611146112	0.000180391390019941	0.00331103249134204	No
10379346	52615	Suz12	suppressor of zeste 12 homolog (Drosophila)	0	-0.0547876354894861	-0.157030688289721	-0.523385240151592	-1.3386457736941	-1.05741805102213	9.21454189423292	9.15975425874343	9.0575112059432	8.69115665408133	7.87589612053882	8.15712384321079	-0.00361466614397126	0.000180408632822855	0.00331103249134204	No
10490559	11438	Chrna4	cholinergic receptor, nicotinic, alpha polypeptide 4	0	0.120617231473396	1.16742350530735	1.85189782850407	2.44266615470789	2.21293330810325	7.24524264275795	7.36585987423135	8.4126661480653	9.09714047126202	9.68790879746584	9.4581759508612	0.00648805665845035	0.000180489121612194	0.00331103249134204	No
10409261	68203	Diras2	DIRAS family, GTP-binding RAS-like 2	0	0.434424536056513	0.407091847453549	0.898741671172095	1.12390686161322	1.40911595242061	8.54443092843689	8.9788554644934	8.95152277589044	9.44317259960899	9.66833779005011	9.9535468808575	0.00339517199271878	0.000180501428099439	0.00331103249134204	No
10529082	17527	Mpv17	MpV17 mitochondrial inner membrane protein	0	0.0357982555540897	0.159564357815958	0.394548634140648	0.704861902144405	1.04152921157409	8.30096960183049	8.33676785738458	8.46053395964644	8.69551823597113	9.00583150397489	9.34249881340458	0.00278725294865261	0.000180944726924532	0.00331402167714953	No
10501183	99662	Eps8l3	EPS8-like 3	0	-0.28142245147599	0.182695303349299	0.387513723926992	0.869932975545422	0.966721641835663	7.85087015135085	7.56944769987486	8.03356545470015	8.23838387527784	8.72080312689627	8.81759179318651	0.00321060081456969	0.000180989319950219	0.00331402167714953	No
10440738	21844	Tiam1	T-cell lymphoma invasion and metastasis 1	0	0.0478023132315943	0.170095778872033	0.214999874294511	0.836399386155753	1.02826513542971	8.9626855260072	9.0104878392388	9.13278130487924	9.17768540030172	9.79908491216296	9.99095066143692	0.00291576108112399	0.000181298486706534	0.00331670540972186	No
10509228	74326	Hnrnpr	heterogeneous nuclear ribonucleoprotein R	0	0.0480148892585994	-0.0680725122330887	-0.429670709172237	-0.856154362269429	-0.916423057987419	10.407704296531	10.4557191857896	10.339631784298	9.97803358735881	9.55154993426162	9.49128123854363	-0.00289886469421003	0.000181777670038096	0.00332249185791853	No
10380566	237928	Phospho1	phosphatase, orphan 1	0	0.251843262712992	-0.435644732646544	0.160450718187175	1.50105815108606	2.10869148660315	5.23727326083272	5.48911652354571	4.80162852818617	5.39772397901989	6.73833141191878	7.34596474743586	0.0060744322301666	0.000182090772683948	0.00332479981799689	No
10598626	21912	Tspan7	tetraspanin 7	0	0.217146342422032	0.305822306106688	0.715168415300306	0.946495356093418	1.15842594819978	11.1954568034893	11.4126031459113	11.501279109596	11.9106252187896	12.1419521595827	12.353882751689	0.00300517813285465	0.000182421316631711	0.00332479981799689	No
10453544	76781	Mettl4	methyltransferase like 4	0	0.0250316777394506	-0.139130984647256	-0.421995124872487	-0.824838651721179	-0.923298045655901	8.28023646125198	8.30526813899143	8.14110547660472	7.85824133637949	7.4553978095308	7.35693841559608	-0.00279578171038307	0.000182422534067912	0.00332479981799689	No
10368893	215951	Lace1	lactation elevated 1	0	0.425012619334131	0.891085193909304	1.20289200139738	1.7144508883679	1.64705981461506	6.97368610357058	7.39869872290472	7.86477129747989	8.17657810496796	8.68813699193849	8.62074591818565	0.00429183169111209	0.000182555926863247	0.00332479981799689	No
10509568	66259	Camk2n1	calcium/calmodulin-dependent protein kinase II inhibitor 1	0	-0.0626306650767265	0.153165627694262	0.482770711943697	0.64340497797896	1.27664857366081	9.83031093573734	9.76768027066061	9.9834765634316	10.313081647681	10.4737159137163	11.1069595093981	0.00328511423717774	0.000182883385060493	0.00332779240719353	No
10554926	66365	Ccdc90b	coiled-coil domain containing 90B	0	0.176478568550028	-0.00211193093664264	-0.69279179800998	-0.832714057112778	-1.1580093117099	9.57550363173124	9.75198220028127	9.57339170079459	8.88271183372126	8.74278957461846	8.41749432002133	-0.00352976969467888	0.000183312238655137	0.00333050150612466	No
10583228	72826	Fam76b	family with sequence similarity 76, member B	0	0.290222551802804	-0.0544913633760835	-0.564516876500255	-0.932673456680138	-1.00418941697294	8.59607935943654	8.88630191123935	8.54158799606046	8.03156248293629	7.66340590275641	7.59188994246361	-0.00345900696194863	0.000183358819069418	0.00333050150612466	Yes
10400572	66689	Klhl28	kelch-like 28 (Drosophila)	0	0.254322663909081	0.0217179249481259	-0.567228507944176	-0.872343307014388	-1.01854013043982	10.2038169869987	10.4581396509078	10.2255349119468	9.6365884790545	9.33147367998428	9.18527685655885	-0.00341966189070527	0.000183573423966969	0.00333127068488035	No
10504234	22249	Unc13b	unc-13 homolog B (C. elegans)	0	-0.028393044111569	-0.389074626520852	-0.623364813245292	-0.815062416303395	-1.18660190689092	9.47978921607847	9.4513961719669	9.09071458955762	8.85642440283318	8.66472679977507	8.29318730918755	-0.00305648276489473	0.000183859265092669	0.00333127068488035	No
10538732	14804	Grid2	glutamate receptor, ionotropic, delta 2	0	0.491197826802882	0.0336838418868552	0.505510404977955	1.73856161611854	1.59542606874205	6.58748095165718	7.07867877846006	6.62116479354403	7.09299135663513	8.32604256777572	8.18290702039922	0.00476042033395692	0.000183891106538645	0.00333127068488035	No
10536483	21753	Tes	testis derived transcript	0	0.183289848558234	-0.338239413630594	-0.316638529566958	-0.721062038036081	-1.51531892547768	9.3111163053343	9.49440615389253	8.9728768917037	8.99447777576734	8.59005426729822	7.79579737985662	-0.00387115448125306	0.000184363507591419	0.00333686497590929	No
10594001	56380	Arid3b	AT rich interactive domain 3B (BRIGHT-like)	0	-0.0191240045528964	-0.233066228684834	-0.914579228354539	-1.04517657065382	-1.23911628594605	8.16550893164906	8.14638492709616	7.93244270296423	7.25092970329452	7.12033236099524	6.92639264570301	-0.00356742866209207	0.000185706984610136	0.0033562626079775	No
10462113	319924	Apba1	amyloid beta (A4) precursor protein binding, family A, member 1	0	0.252630621646892	0.714031659535845	1.13570968961119	1.43476581549026	1.49462263242598	8.95922341029197	9.21185403193886	9.67325506982782	10.0949330999032	10.3939892257822	10.453846042718	0.00395811523888597	0.000185764314364477	0.0033562626079775	No
10366293	13008	Csrp2	cysteine and glycine-rich protein 2	0	-0.307464931419373	-0.132286612310571	-0.325437790757446	-0.936655272292159	-1.32580171266329	12.155981114779	11.8485161833597	12.0236945024685	11.8305433240216	11.2193258424869	10.8301794021158	-0.00334657176458432	0.000186031594387314	0.00335811722328534	No
10521995	319807	3110047P20Rik	RIKEN cDNA 3110047P20 gene	0	0.293940806872668	1.20779403891803	2.4233043422894	2.82781865942444	2.65943881449292	7.13608701908883	7.4300278259615	8.34388105800686	9.55939136137824	9.96390567851327	9.79552583358175	0.00761232156200092	0.000186522786880273	0.00336400690254979	No
10603573	236643	Sytl5	synaptotagmin-like 5	0	0.563156384959834	0.192012025646097	0.561800843494843	1.20207505507564	1.57917666495445	6.18009000898831	6.74324639394815	6.37210203463441	6.74189085248316	7.38216506406395	7.75926667394277	0.00383795669419524	0.000187690424855603	0.00338207534117013	No
10449018	68977	Haghl	hydroxyacylglutathione hydrolase-like	0	0.191117320470406	0.359212371800112	0.810170494758877	1.16506836502758	1.15007229921295	9.69111673894527	9.88223405941567	10.0503291107454	10.5012872337041	10.8561851039728	10.8411890381582	0.00326244832060428	0.000188554992486571	0.00339465554875646	No
10416242	73523	Pebp4	phosphatidylethanolamine binding protein 4	0	-0.0809594943592415	0.691980805450859	2.09417033733982	2.50839484072953	2.27083574243958	5.35177596683923	5.27081647247998	6.04375677229008	7.44594630417905	7.86017080756875	7.62261170927881	0.00724514824560016	0.000190555628587149	0.00342764877594416	No
10492826	50754	Fbxw7	F-box and WD-40 domain protein 7	0	0.366745091739707	0.699185393609968	1.01374819792188	1.31907515776128	1.45760508959708	8.9479190113848	9.31466410312451	9.64710440499477	9.96166720930668	10.2669941691461	10.4055241009819	0.00361608449463138	0.000191712772430356	0.00344542478593339	No
10376455	319162	Hist3h2a	histone cluster 3, H2a	0	-0.349868854157361	-0.580092119131074	-0.975190798150125	-1.31844523225253	-1.3566252536359	10.6395346752969	10.2896658211395	10.0594425561658	9.66434387714674	9.32108944304433	9.28290942166097	-0.00352112590110304	0.000192099101571923	0.0034491095724611	No
10389300	192970	Dhrs11	dehydrogenase/reductase (SDR family) member 11	0	0.261837363393502	-0.0550211119417048	0.312018557049409	1.11010592674881	1.26673038485573	6.60518789663083	6.86702526002433	6.55016678468912	6.91720645368023	7.71529382337963	7.87191828148655	0.00363934463315359	0.000192395996442683	0.0034491095724611	No
10444932	76448	2310014H01Rik	RIKEN cDNA 2310014H01 gene	0	0.306642206006652	-0.167035116516431	-0.551864796397039	-0.844421702974484	-1.05007140265242	8.7828395030805	9.08948170908715	8.61580438656407	8.23097470668346	7.93841780010601	7.73276810042808	-0.00337613314740301	0.000192425075667258	0.0034491095724611	No
10390458	22658	Pcgf2	polycomb group ring finger 2	0	-0.399547398415033	-0.388190782783138	-0.905725078117749	-1.14217348125404	-1.35008288574661	10.1567316474603	9.75718424904525	9.76854086467715	9.25100656934254	9.01455816620625	8.80664876171368	-0.00335702813539033	0.000192894431273618	0.0034544869263558	No
10362794	73075	Ppil6	peptidylprolyl isomerase (cyclophilin)-like 6	0	-0.815364394244149	0.0331256167342557	0.66503434440092	1.06489537832962	1.42762746466103	6.36610116578829	5.55073677154415	6.39922678252255	7.03113551018921	7.43099654411792	7.79372863044933	0.00508661477758867	0.000193109233769931	0.00345530013196409	No
10370339	28240	Trpm2	transient receptor potential cation channel, subfamily M, member 2	0	0.0109223374431124	0.921617125434054	1.00162423924234	1.44239770279334	1.62139432498771	6.727653138871	6.73857547631412	7.64927026430506	7.72927737811334	8.17005084166435	8.34904746385872	0.00435969411864201	0.00019347005883198	0.00345872240145024	No
10344679	240690	St18	suppression of tumorigenicity 18	0	0.466360878064101	0.0506279116989052	-0.295521722805756	-0.71861930246672	-1.04225582412558	8.06394767289879	8.53030855096289	8.1145755845977	7.76842595009304	7.34532837043207	7.02169184877321	-0.00354397266242806	0.000193679119166559	0.00345942790959673	No
10367076	19075	Prim1	DNA primase, p49 subunit	0	0.386085429787126	-0.0740159054769585	-0.430893385927192	-0.752571425279521	-1.04546519341321	9.4930153744221	9.87910080420923	9.41899946894514	9.06212198849491	8.74044394914258	8.44755018100889	-0.00340952066060444	0.000194166520777751	0.00346509946703812	No
10488862	207182	Ggt7	gamma-glutamyltransferase 7	0	0.565592549423437	0.798040981462435	0.900638696074177	1.57049543986657	1.5571313273329	7.79426000889906	8.3598525583225	8.59230099036149	8.69489870497324	9.36475544876563	9.35139133623196	0.00383834624202451	0.00019456828128262	0.00346701517508518	No
10423291	432939	Gm5468	predicted gene 5468	0	0.0424824383077773	0.117723657509464	-0.443416909739746	-0.739220448247859	-1.07989953960456	8.73521727425359	8.77769971256136	8.85294093176305	8.29180036451384	7.99599682600573	7.65531773464903	-0.00318944898596229	0.000194765890046176	0.00346701517508518	No
10485170	12953	Cry2	cryptochrome 2 (photolyase-like)	0	0.575283592543755	0.589425966001979	0.864657631224851	1.25532182570864	1.51818233190682	8.81830014861609	9.39358374115985	9.40772611461807	9.68295777984094	10.0736219743247	10.3364824805229	0.00348836005580607	0.000194949921664729	0.00346701517508518	No
10531931	13602	Sparcl1	SPARC-like 1	0	-1.35849929505064	0.347132693651703	1.4367850475631	2.0777645752931	2.3556615569956	9.9418386955942	8.58333940054356	10.2889713892459	11.3786237431573	12.0196032708873	12.2975002525898	0.00861051118136803	0.000194957920019182	0.00346701517508518	No
10462912	56839	Lgi1	leucine-rich repeat LGI family, member 1	0	0.596735651575009	1.84326358627344	1.93807667589951	2.76226913919614	2.77016433610742	7.88131048277452	8.47804613434953	9.72457406904796	9.81938715867403	10.6435796219707	10.6514748188819	0.00696342973454833	0.000195184392956578	0.00346701517508518	No
10484307	20378	Frzb	frizzled-related protein	0	-0.646602192496522	-0.0425232553362713	0.446987371885665	1.1054245874181	1.11242527109922	6.249879268785	5.60327707628848	6.20735601344873	6.69686664067067	7.35530385620311	7.36230453988423	0.00438329768974957	0.000195293677623928	0.00346701517508518	No
10549938	100042636	Vmn2r34	vomeronasal 2, receptor 34	0	-0.556221217845215	-0.312634756186176	-1.01311758053429	-1.17402126940072	-1.69802689973124	6.77293203064832	6.21671081280311	6.46029727446215	5.75981445011404	5.59891076124761	5.07490513091708	-0.00394494329473444	0.000196190564791086	0.0034799088179205	No
10519069	269615	Plch2	phospholipase C, eta 2	0	0.56262532225972	0.479536674529113	0.908678945492525	1.33302701226669	1.44837581958406	7.78299430096517	8.34561962322489	8.26253097549428	8.69167324645769	9.11602131323186	9.23137012054923	0.0035420182071952	0.000196459008407776	0.00348164279192164	No
10379075	72503	2610507B11Rik	RIKEN cDNA 2610507B11 gene	0	0.366308807798482	0.198112945502993	0.532465024867294	1.10471272923985	1.18519251231298	9.30897172134943	9.67528052914791	9.50708466685242	9.84143674621673	10.4136844505893	10.4941642336624	0.00316792727666612	0.000196762593420176	0.00348399599009093	No
10365971	12226	Btg1	B-cell translocation gene 1, anti-proliferative	0	-0.671276663816007	-0.92468255375563	-1.44838496704129	-1.85040718224871	-1.88968069779323	10.4616568447375	9.79038018092153	9.5369742909819	9.01327187769624	8.61124966248883	8.5719761469443	-0.00462339602933781	0.000197395470594592	0.00349217069313832	No
10431935	105827	Amigo2	adhesion molecule with Ig like domain 2	0	-0.454773421995627	0.72203740156769	1.1274569084668	1.45000479967795	1.74279982300926	8.30171463463067	7.84694121263504	9.02375203619836	9.42917154309747	9.75171943430862	10.0445144576399	0.00528771738488254	0.000198317641786605	0.00350440941152812	No
10431229	12614	Celsr1	cadherin, EGF LAG seven-pass G-type receptor 1 (flamingo homolog, Drosophila)	0	-0.61921230907272	-1.64485551774413	-2.27557264875656	-2.72669179039667	-2.79034633992134	9.85847111538424	9.23925880631152	8.21361559764011	7.58289846662769	7.13177932498757	7.0681247754629	-0.00705776865457276	0.000198511803376858	0.00350440941152812	No
10456904	19201	Pstpip2	proline-serine-threonine phosphatase-interacting protein 2	0	-0.417905120326791	0.169079204497395	0.343329155121388	1.19894521645793	1.03529956868713	6.08910112517383	5.67119600484704	6.25818032967123	6.43243028029522	7.28804634163176	7.12440069386096	0.00394173818023729	0.000198989979089662	0.00350440941152812	No
10492426	264895	Acsf2	acyl-CoA synthetase family member 2	0	-0.867208122210658	-0.180842682566707	0.895993537763187	1.2528177154224	1.57407942141112	7.62687038055619	6.75966225834553	7.44602769798948	8.52286391831937	8.87968809597859	9.20094980196731	0.00581879483568441	0.00019908171789203	0.00350440941152812	No
10407435	105349	Akr1c18	aldo-keto reductase family 1, member C18	0	-0.245714633964484	0.0490148094186615	0.109068611202805	0.986382953696501	0.970873552458559	4.87384745425535	4.62813282029087	4.92286226367401	4.98291606545816	5.86023040795185	5.84472100671391	0.00342893320545464	0.00019911251711272	0.00350440941152812	No
10523204	53886	Cdkl2	cyclin-dependent kinase-like 2 (CDC2-related kinase)	0	0.462218848929734	1.31047835659804	2.18408485119321	2.58733174347082	2.50286627286075	7.21179181145155	7.67401066038128	8.52227016804959	9.39587666264475	9.79912355492236	9.71465808431229	0.00673319581308642	0.000199160694489722	0.00350440941152812	No
10448292	386612	Thoc6	THO complex 6 homolog (Drosophila)	0	0.00150286346114292	-0.302969471019004	-0.5584148194327	-0.77804987166312	-1.07632319557852	9.29271698714496	9.2942198506061	8.98974751612595	8.73430216771226	8.51466711548184	8.21639379156644	-0.00288939585170031	0.000199289877310159	0.00350440941152812	No
10465500	16528	Kcnk4	potassium channel, subfamily K, member 4	0	-0.31650418907914	0.0224312990488009	0.175940771764821	0.796745065592104	0.925565872635834	7.15035496118276	6.83385077210362	7.17278626023156	7.32629573294758	7.94710002677487	8.0759208338186	0.00319401088597416	0.000199668350459013	0.00350804049324974	No
10474006	192285	Phf21a	PHD finger protein 21A	0	-0.129471682193424	-0.155509060708528	-0.732514248811928	-0.905380520126652	-1.14278532793941	10.7330271567639	10.6035554745705	10.5775180960554	10.000512907952	9.82764663663727	9.59024182882452	-0.00312780560575165	0.000199899170613713	0.00350907339258049	No
10481182	109349	Fam163b	family with sequence similarity 163, member B	0	0.311699069124618	1.40453774637884	1.59317541424009	2.15551315556011	2.22485318627993	8.48264087816195	8.79433994728657	9.88717862454079	10.075816292402	10.6381540337221	10.7074940644419	0.00575901773520038	0.000200266282050676	0.0035124949452018	No
10535053	19085	Prkar1b	protein kinase, cAMP dependent regulatory, type I beta	0	0.279492007606311	0.92133789767801	1.37627286542997	1.68965472191197	1.74790393105524	8.80972968402685	9.08922169163316	9.73106758170486	10.1860025494568	10.4993844059388	10.5576336150821	0.0046014471074588	0.000200696505956301	0.00351701660523766	No
10603814	236727	Slc9a7	solute carrier family 9 (sodium/hydrogen exchanger), member 7	0	0.408299756223393	1.12505087680357	1.65951026787332	2.0203746402752	2.04612815494711	8.24848606947774	8.65678582570114	9.37353694628131	9.90799633735106	10.2688607097529	10.2946142244249	0.00531264807815135	0.00020203352181594	0.00353715052906546	No
10483249	14425	Galnt3	UDP-N-acetyl-alpha-D-galactosamine:polypeptide N-acetylgalactosaminyltransferase 3	0	0.812097722000859	0.570503463413586	0.884177084714331	1.79429474978068	1.74595965162402	5.95441798053551	6.76651570253637	6.5249214439491	6.83859506524984	7.74871273031619	7.70037763215953	0.00436721380318363	0.00020219225006816	0.00353715052906546	No
10553080	12348	Car11	carbonic anhydrase 11	0	-0.314245183499565	0.148018743915198	0.836224074679896	1.22486576702983	1.17069371070721	8.74444475373169	8.43019957023213	8.89246349764689	9.58066882841159	9.96931052076153	9.9151384644389	0.00411835343684171	0.000202741116327127	0.0035437131883811	No
10556528	18576	Pde3b	phosphodiesterase 3B, cGMP-inhibited	0	0.32030285097481	-0.0122155872429586	-0.76859753990091	-1.24410418599829	-1.12830424943201	7.65983100667226	7.98013385764707	7.6476154194293	6.89123346677134	6.41572682067396	6.53152675724024	-0.00416363596035575	0.000203887351994522	0.00356069709416461	No
10390841	268482	Krt12	keratin 12	0	-0.0727218679900874	0.269357101293068	0.585219011537863	0.683407156754615	1.32466376985875	6.92100444556933	6.84828257757924	7.1903615468624	7.50622345710719	7.60441160232394	8.24566821542807	0.00335902758170564	0.000204560592400117	0.003569398600323	No
10564978	12144	Blm	Bloom syndrome, RecQ helicase-like	0	0.182160374626999	-0.140103090098997	-0.552697670540169	-0.807274676512741	-0.994062041022989	8.58488640354076	8.76704677816776	8.44478331344176	8.03218873300059	7.77761172702802	7.59082436251777	-0.00309109470116608	0.000204865210288837	0.00357165859783905	Yes
10601062	53310	Dlg3	discs, large homolog 3 (Drosophila)	0	0.313773625379719	0.633112103277249	0.820303978723423	1.27662602114072	1.29288968404903	9.32037017460376	9.63414379998348	9.95348227788101	10.1406741533272	10.5969961957445	10.6132598586528	0.00335247802556196	0.000205131271053414	0.00357324309730789	No
10406270	93692	Glrx	glutaredoxin	0	0.31754785470345	0.342340318436886	0.799810572918766	1.17927016379181	1.18851598651593	8.51582026021671	8.83336811492016	8.85816057865359	9.31563083313547	9.69509042400852	9.70433624673264	0.00321991662265442	0.000205613512083189	0.00357843577035526	Yes
10402554	58208	Bcl11b	B-cell leukemia/lymphoma 11B	0	-0.386154782085924	-0.306284760429865	-0.620531019829862	-1.02105425795014	-1.22084396103457	10.9820232458106	10.5958684637247	10.6757384853808	10.3614922259808	9.96096898786048	9.76117928477605	-0.00302840004168225	0.00020578023132791	0.00357843577035526	No
10354275	75623	1700029F09Rik	RIKEN cDNA 1700029F09 gene	0	0.337140050462565	0.00695814581254695	-0.47109723168416	-0.885090484199836	-0.956927169625683	9.05041030880669	9.38755035926926	9.05736845461924	8.57931307712253	8.16531982460685	8.09348313918101	-0.00340533715435584	0.000206086033043119	0.00358070093868274	No
10589420	12530	Cdc25a	cell division cycle 25 homolog A (S. pombe)	0	-0.186649266205173	-0.411755008999691	-1.12656152029501	-1.49891966336958	-1.36061307063933	8.9766802923982	8.79003102619303	8.56492528339851	7.8501187721032	7.47776062902863	7.61606722175887	-0.00406609189748668	0.00020743904548644	0.0036011418296446	No
10422518	70551	Tmtc4	transmembrane and tetratricopeptide repeat containing 4	0	-0.0191867601362148	0.0502763083831343	-0.211560596489388	-0.765473621034424	-1.0318444392934	9.15582010180041	9.1366333416642	9.20609641018354	8.94425950531102	8.39034648076599	8.12397566250701	-0.00301740639562326	0.000207814097740472	0.00360458500485557	No
10426544	67739	Slc48a1	solute carrier family 48 (heme transporter), member 1	0	0.325521164335729	0.487291394672656	0.723927342621264	0.999440996230453	1.27057727134245	9.54585759979856	9.87137876413429	10.0331489944712	10.2697849424198	10.545298596029	10.816434871141	0.00304015229091661	0.000208311823938299	0.00360946949454779	No
10454202	56515	Rnf138	ring finger protein 138	0	0.498718306138779	0.302770432992004	-0.464783156447055	-0.971551644472316	-1.09392685942188	8.76332013170208	9.26203843784086	9.06609056469409	8.29853697525503	7.79176848722977	7.6693932722802	-0.00418029855864782	0.000208452358120993	0.00360946949454779	No
10526038	23948	Mmp17	matrix metallopeptidase 17	0	-0.11068844911964	0.229726510256325	0.0651331594985001	0.810333332588034	1.60751911269342	7.10060113100222	6.98991268188258	7.33032764125854	7.16573429050072	7.91093446359025	8.70812024369564	0.0041651465792519	0.000208639281106239	0.00360946949454779	No
10425945	14114	Fbln1	fibulin 1	0	0.0188855105380821	0.171947473035196	-0.305559615110622	-0.913269516087281	-1.00952341164195	8.13256541396388	8.15145092450196	8.30451288699908	7.82700579885326	7.2192958978766	7.12304200232193	-0.00329123336789825	0.000208878724457177	0.00360946949454779	No
10377982	16562	Kif1c	kinesin family member 1C	0	0.0447618314748359	0.137316392882318	0.375979525964302	0.956448240349004	0.919877799448772	7.01093552787965	7.05569735935448	7.14825192076197	7.38691505384395	7.96738376822865	7.93081332732842	0.00288037608880134	0.000208980462450286	0.00360946949454779	No
10364402	20513	Slc1a6	solute carrier family 1 (high affinity aspartate/glutamate transporter), member 6	0	0.264100450704104	1.15722616733517	1.6396464011807	2.27643654923536	2.02411280370353	6.56388335890504	6.82798380960914	7.72110952624021	8.20352976008574	8.8403199081404	8.58799616260857	0.00574848477445085	0.000210188022455949	0.00362523826667733	No
10519555	18669	Abcb1b	ATP-binding cassette, sub-family B (MDR/TAP), member 1B	0	0.853136636240032	1.12500593824001	1.11581250170967	2.11280790490352	2.03011010561006	5.3097472456329	6.16288388187293	6.43475318387291	6.42555974734257	7.42255515053642	7.33985735124296	0.00489623745226681	0.000210248890551979	0.00362523826667733	No
10356154	77629	Sphkap	SPHK1 interactor, AKAP domain containing	0	-0.249056946857351	0.638014074912483	1.28177633069314	1.75478810247017	1.6018263668822	8.69177619253172	8.44271924567437	9.3297902674442	9.97355252322486	10.4465642950019	10.2936025594139	0.00521879253546146	0.000210561283931907	0.00362755833584717	No
10358999	19775	Xpr1	xenotropic and polytropic retrovirus receptor 1	0	-0.2446048585672	-0.608438360194503	-1.1082626122231	-1.46679574156585	-1.39819769393953	10.8303172220364	10.5857123634692	10.2218788618419	9.72205460981326	9.36352148047051	9.43211952809684	-0.00389429080897353	0.000211236217021072	0.00363040984416164	No
10350188	66241	Tmem9	transmembrane protein 9	0	0.109729515026736	0.401503837242325	0.592617712210057	0.887240183095249	1.08791932226135	8.67756808851494	8.78729760354168	9.07907192575727	9.270185800725	9.56480827161019	9.7654874107763	0.00285372169306783	0.000211345614546444	0.00363040984416164	No
10460468	56464	Ctsf	cathepsin F	0	-0.279663020945502	0.155946663089807	0.204677588105413	0.781880204041411	0.964639414655053	8.38782432341544	8.10816130246994	8.54377098650525	8.59250191152085	9.16970452745685	9.35246373807049	0.00311459364924395	0.000211367472120984	0.00363040984416164	No
10478928	228911	Tshz2	teashirt zinc finger family member 2	0	-0.00923032786740663	0.257040591843918	0.406373672136025	0.879732771041006	0.930351490956607	7.40992821138443	7.40069788351702	7.66696880322835	7.81630188352046	8.28966098242544	8.34027970234104	0.00278086120398964	0.000211638376645969	0.00363040984416164	No
10523579	231532	Arhgap24	Rho GTPase activating protein 24	0	-0.116919324472363	0.518171919941703	0.9657561093685	2.00089924066298	1.42644790704469	6.21045902030458	6.09353969583221	6.72863094024628	7.17621512967307	8.21135826096756	7.63690692734926	0.00513205512484417	0.000211696025277821	0.00363040984416164	No
10395129	211986	Tmem18	transmembrane protein 18	0	0.496998641330769	0.700714797434895	0.998446056332366	1.5171671523667	1.46448886438614	8.58234383035644	9.07934247168721	9.28305862779134	9.58078988668881	10.0995109827231	10.0468326947426	0.00373281168832745	0.000211794671759602	0.00363040984416164	No
10385557	104625	Cnot6	CCR4-NOT transcription complex, subunit 6	0	0.339684688504834	-0.014708478045101	-0.615902729104073	-0.937014859777797	-1.03922737872428	9.44276532319255	9.78245001169739	9.42805684514745	8.82686259408848	8.50575046341476	8.40353794446827	-0.00361722603948868	0.0002121772007741	0.00363391313298916	Yes
10381619	11488	Adam11	a disintegrin and metallopeptidase domain 11	0	-0.181736045027766	1.2715727117793	1.60487469305907	2.07357334087173	2.24129624764997	6.84653630950066	6.66480026447289	8.11810902127996	8.45141100255973	8.92010965037239	9.08783255715062	0.00635539349316415	0.000212390777408623	0.00363451936038683	No
10480541	77683	Ehmt1	euchromatic histone methyltransferase 1	0	0.0195155572196839	-0.155701250515769	-0.667056370545605	-0.969689520439228	-1.00641752377794	10.2734628453142	10.2929784025339	10.1177615947984	9.60640647476857	9.30377332487494	9.26704532153624	-0.00312062472175993	0.000212599202321448	0.00363487227650281	No
10501104	229706	Slc6a17	solute carrier family 6 (neurotransmitter transporter), member 17	0	0.150467425734988	0.409814637721555	0.770980895830169	0.877073218045741	1.27083913542315	10.49235178475	10.642819210485	10.9021664224716	11.2633326805802	11.3694250027957	11.7631909201731	0.00313969567887564	0.000212855938900965	0.00363487227650281	No
10437432	67824	Nmral1	NmrA-like family domain containing 1	0	-0.123283670609924	-0.408326038730831	-1.08183187339513	-1.3288492469459	-1.32286318386314	9.42696057942586	9.30367690881594	9.01863454069503	8.34512870603073	8.09811133247996	8.10409739556272	-0.00384997031846337	0.000212945993255263	0.00363487227650281	No
10358677	66875	1200016B10Rik	RIKEN cDNA 1200016B10 gene	0	-0.0826991805275599	-0.321938038587952	-0.818839474554054	-1.23786075078149	-1.11470463805481	7.66561700698407	7.58291782645651	7.34367896839612	6.84677753243002	6.42775625620258	6.55091236892926	-0.00344015085275088	0.000213242324034866	0.00363579703149394	No
10411949	52882	Rgs7bp	regulator of G-protein signalling 7 binding protein	0	0.475479427375761	0.708063644249602	1.24843895589204	1.54931560142641	1.59751650750282	8.72786687667857	9.20334630405434	9.43593052092818	9.97630583257061	10.277182478105	10.3253833841814	0.00404735350076067	0.000213356654902355	0.00363579703149394	No
10462005	83921	Tmem2	transmembrane protein 2	0	-0.142651263488171	-0.558276890985297	-1.41461491684953	-1.52244745217599	-1.64727849314284	9.83334850295832	9.69069723947015	9.27507161197302	8.41873358610879	8.31090105078233	8.18607000981548	-0.00459893389346398	0.000213548878702878	0.00363603508162045	No
10384936	75572	Acyp2	acylphosphatase 2, muscle type	0	0.695246218027016	0.810478764728209	1.57034064039124	2.11149090672633	1.91704213089946	8.21494546256389	8.91019168059091	9.0254242272921	9.78528610295513	10.3264363692902	10.1319875934634	0.00506243825532602	0.00021452229861707	0.00364956284169391	No
10460423	20743	Spnb3	spectrin beta 3	0	0.188246793886295	0.372308764285739	0.518385530598305	0.823320312929512	1.14312431285151	9.53021916498941	9.7184659588757	9.90252792927514	10.0486046955877	10.3535394779189	10.6733434778409	0.00280951124504821	0.000214712237981157	0.0036497501919497	No
10432101	223870	Senp1	SUMO1/sentrin specific peptidase 1	0	0.0139090803434598	-0.0666381199822741	-0.570220192834444	-1.36706808288976	-1.04729721858535	8.86995951543666	8.88386859578012	8.80332139545438	8.29973932260221	7.5028914325469	7.82266229685131	-0.00377344293350537	0.00021715019784827	0.00368811801474523	No
10362837	140740	Sec63	SEC63-like (S. cerevisiae)	0	0.0981722618680383	-0.101980193939932	-0.46150385336904	-0.808641765127879	-0.9072412003053	10.1100803661392	10.2082526280073	10.0081001721993	9.6485765127702	9.30143860101136	9.20283916583394	-0.00285366273153286	0.000217961002021606	0.00369724268339885	No
10491732	329628	Fat4	FAT tumor suppressor homolog 4 (Drosophila)	0	-0.268957687169982	0.0936417177123836	-0.246309012211432	-0.986548594909742	-1.51717361525658	10.2925181404858	10.0235604533159	10.3861598581982	10.0462091282744	9.30596954557611	8.77534452522926	-0.00399012586590591	0.000218049953335073	0.00369724268339885	No
10577586	64933	Ap3m2	adaptor-related protein complex 3, mu 2 subunit	0	0.087504372527146	0.461212137074158	0.78434297463941	1.10247530964273	1.14227504760911	9.65034410897229	9.73784848149944	10.1115562460464	10.4346870836117	10.752819418615	10.7926191565814	0.00321763686081716	0.000218734754411224	0.00370545512540736	No
10528268	19248	Ptpn12	protein tyrosine phosphatase, non-receptor type 12	0	0.155755092047935	-0.0558183569227957	-0.437186407492625	-0.784816307318779	-0.903804992737365	10.0963190185249	10.2520741105728	10.0405006616021	9.65913261103223	9.31150271120608	9.19251402578749	-0.00291634454704355	0.000218897608888904	0.00370545512540736	No
10378453	74148	1300001I01Rik	RIKEN cDNA 1300001I01 gene	0	0.43929088163075	0.553299532758764	0.888363118406728	1.22682863635726	1.35328455527979	7.94282496457548	8.38211584620623	8.49612449733425	8.83118808298221	9.16965360093275	9.29610951985528	0.00331235972197229	0.000219230267380442	0.003708009116108	No
10416887	105439	Slain1	SLAIN motif family, member 1	0	-0.0372050078179385	0.127067120439118	-0.623999929302768	-0.899113702777361	-1.14345889314983	10.0615287385018	10.0243237306838	10.1885958589409	9.43752880919899	9.16241503572439	8.91806984535192	-0.00342847817906059	0.00021977110340368	0.00371407702338713	No
10480155	65969	Cubn	cubilin (intrinsic factor-cobalamin receptor)	0	-0.159782885059861	-0.0467577311178804	0.463631127314853	0.866059052640657	0.917493109810469	5.2736562753411	5.11387339028124	5.22689854422322	5.73728740265595	6.13971532798176	6.19114938515157	0.00312340584515563	0.000220482281673743	0.00372301124303063	No
10365104	73822	F630110N24Rik	RIKEN cDNA F630110N24 gene	0	0.0606215188462516	0.401306585074511	0.641939048887211	0.824885027686011	1.16280955918197	6.94797198848044	7.00859350732669	7.34927857355495	7.58991103736765	7.77285701616645	8.11078154766242	0.00297578708150214	0.000221338464444441	0.00373186915954293	No
10496373	73284	Ddit4l	DNA-damage-inducible transcript 4-like	0	-0.0983157722880064	0.183549252809734	0.364536435339486	0.969021664209976	0.896423313623491	6.67856529800661	6.5802495257186	6.86211455081634	7.0431017333461	7.64758696221659	7.5749886116301	0.0029867501347618	0.000221372766106821	0.00373186915954293	No
10447141	78798	Eml4	echinoderm microtubule associated protein like 4	0	-0.0055239820181292	-0.150163367452361	-0.449301591710524	-0.929299991156809	-0.903672041955382	9.73413598162499	9.72861199960686	9.58397261417263	9.28483438991447	8.80483599046818	8.83046393966961	-0.00284832709640662	0.000222030955611196	0.00373874376551344	Yes
10436590	77994	2810055G20Rik	RIKEN cDNA 2810055G20 gene	0	0.0959732487694822	-0.0860949628453591	-0.985490538516418	-0.973769193758413	-1.39027534189249	7.99034027031178	8.08631351908127	7.90424530746642	7.00484973179537	7.01657107655337	6.60006492841929	-0.00400558417602187	0.00022216121410608	0.00373874376551344	No
10438738	12053	Bcl6	B-cell leukemia/lymphoma 6	0	0.579511875044478	1.25791599958125	1.06115612346329	1.69262152973552	2.07748032343219	5.96183419213155	6.54134606717603	7.2197501917128	7.02299031559484	7.65445572186707	8.03931451556374	0.00467509334719741	0.00022242283091716	0.00373874376551344	No
10593867	235402	Lingo1	leucine rich repeat and Ig domain containing 1	0	-0.352510102271076	0.463053347624895	0.72290571213385	1.07310828750674	1.26865628148069	8.79542383334595	8.44291373107488	9.25847718097085	9.5183295454798	9.8685321208527	10.0640801148266	0.00394346767453756	0.000222513723469621	0.00373874376551344	No
10542460	232449	Dera	2-deoxyribose-5-phosphate aldolase homolog (C. elegans)	0	0.255400825553577	-0.0411632000172029	0.50787714541791	1.41951487866503	1.22693925089755	6.94843305140703	7.20383387696061	6.90726985138983	7.45631019682494	8.36794793007206	8.17537230230459	0.00395405297074094	0.000223429964598327	0.00374952598468791	No
10504094	14430	Galt	galactose-1-phosphate uridyl transferase	0	0.086079960693322	0.218212575318752	0.498194905234383	0.803666171853397	0.980180514118498	8.12488446866018	8.2109644293535	8.34309704397893	8.62307937389456	8.92855064051358	9.10506498277868	0.00269229419779572	0.000223523070760883	0.00374952598468791	No
10563421	14814	Grin2d	glutamate receptor, ionotropic, NMDA2D (epsilon 4)	0	0.187943211979647	0.623184227604687	0.981951893026851	1.32596870390155	1.32011203269435	7.98812447815366	8.17606769013331	8.61130870575835	8.97007637118051	9.31409318205521	9.30823651084802	0.00361910738394022	0.000225540887834128	0.00377620715839566	No
10429222	70363	Fam135b	family with sequence similarity 135, member B	0	0.597764397513825	1.19825207181265	1.52607526022323	1.94251045706689	2.0479454434712	6.97922210865112	7.57698650616494	8.17747418046377	8.50529736887435	8.92173256571801	9.02716755212232	0.00494659393223762	0.000225924021556103	0.00377620715839566	No
10387100	380702	Shisa6	shisa homolog 6 (Xenopus laevis)	0	-0.682080349373393	0.74773812961076	0.594321105036685	1.39933708014717	1.75147047068579	7.9488252681455	7.2667449187721	8.69656339775626	8.54314637318218	9.34816234829266	9.70029573883128	0.00550407861328	0.000225930145721468	0.00377620715839566	No
10563377	54200	Sult2b1	sulfotransferase family, cytosolic, 2B, member 1	0	1.24402653159872	0.98340585254703	2.02069210967627	2.53820536500769	2.63912734781058	6.60280011285031	7.84682664444903	7.58620596539734	8.62349222252658	9.141005477858	9.24192746066089	0.00625172198553166	0.0002261140612284	0.00377620715839566	No
10361754	13853	Epm2a	epilepsy, progressive myoclonic epilepsy, type 2 gene alpha	0	0.256386885621719	0.937832385018089	1.19356649523294	1.83600157338714	1.62181896975347	6.56173642860258	6.8181233142243	7.49956881362067	7.75530292383553	8.39773800198972	8.18355539835605	0.00456536344118458	0.000226140683141309	0.00377620715839566	Yes
10422912	73692	2410089E03Rik	RIKEN cDNA 2410089E03 gene	0	-0.0422885072505608	-0.121924149571083	-0.748138759909297	-1.038417236032	-1.06258821436709	9.53303939881484	9.49075089156428	9.41111524924376	8.78490063890554	8.49462216278284	8.47045118444775	-0.00326809005965629	0.00022622439197762	0.00377620715839566	No
10539486	18139	Zfml	zinc finger, matrin-like	0	0.168146702141732	0.282666862799287	-0.27488215906466	-0.852118976666718	-1.01338235514093	9.48477649977942	9.65292320192115	9.76744336257871	9.20989434071476	8.6326575231127	8.47139414463849	-0.00347230157474714	0.000226798818888165	0.00378270016981258	No
10375679	76795	Tbc1d9b	TBC1 domain family, member 9B	0	0.227044624192287	0.260337652945115	0.356248131360807	0.839691830253342	1.12274823541403	8.62189262814131	8.8489372523336	8.88223028108643	8.97814075950212	9.46158445839465	9.74464086355535	0.00282796961075911	0.000227135155534524	0.00378521478970034	No
10502419	229877	Rap1gds1	RAP1, GTP-GDP dissociation stimulator 1	0	0.49499126530854	0.73108347754737	1.01038398501089	1.47819889165228	1.4770248704127	9.1684378284677	9.66342909377624	9.89952130601507	10.1788218134786	10.64663672012	10.6454626988804	0.00368781586943292	0.000227457321610642	0.00378748934384806	No
10376950	18858	Pmp22	peripheral myelin protein 22	0	-0.0216137590206174	0.339210334797995	0.932355236042326	1.09858500961591	1.21722559994073	8.40933789582064	8.38772413680002	8.74854823061863	9.34169313186296	9.50792290543655	9.62656349576137	0.00356732923778389	0.000228330050763657	0.00379892037151475	No
10529903	58227	Fam184b	family with sequence similarity 184, member B	0	-0.130525596553891	0.358247253615631	1.47472431005627	2.09925450153052	1.67013753866214	7.30048088787189	7.169955291318	7.65872814148752	8.77520519792816	9.39973538940242	8.97061842653403	0.00584778559392327	0.000228946929299339	0.00380463167244526	No
10409319	13488	Drd1a	dopamine receptor D1A	0	0.506049889124014	0.705462055680643	1.10633926607278	1.41356694751487	1.53728949168201	6.50561059023952	7.01166047936354	7.21107264592017	7.6119498563123	7.9191775377544	8.04290008192154	0.00372396789045268	0.000229046362082693	0.00380463167244526	Yes
10588226	56332	Amotl2	angiomotin-like 2	0	0.127350479211787	-0.0517765192756645	-0.866195766156469	-1.07140644619357	-1.16788117614542	9.09402893815015	9.22137941736193	9.04225241887448	8.22783317199368	8.02262249195658	7.92614776200472	-0.00376085159058842	0.000229347836422407	0.00380653959914097	No
10542885	67246	2810474O19Rik	RIKEN cDNA 2810474O19 gene	0	0.174175358883595	-0.42401507775506	-0.75033905660964	-1.1740982345322	-1.13198530758086	9.19777756928569	9.37195292816929	8.77376249153063	8.44743851267605	8.02367933475349	8.06579226170483	-0.00362384390470862	0.000229770446689512	0.00381045331022168	No
10452633	21815	Tgif1	TGFB-induced factor homeobox 1	0	0.570046159214087	-0.527882365450869	-0.743291563086797	-1.26933555445881	-1.4337609527053	8.209371452367	8.77941761158108	7.68148908691613	7.4660798892802	6.94003589790819	6.7756104996617	-0.0047302629146043	0.000230778832417368	0.00382406711913036	No
10449034	214917	Fam173a	family with sequence similarity 173, member A	0	0.22414490247348	0.457346788400866	0.937800446905062	1.27934324320206	1.23004141696063	8.46743042884581	8.69157533131929	8.92477721724668	9.40523087575088	9.74677367204788	9.69747184580644	0.00345631165535203	0.000231390955293028	0.00383109797570389	No
10368566	21987	Tpd52l1	tumor protein D52-like 1	0	0.660808120484985	1.5252696871926	1.97739021095278	2.50439845182141	2.49467727319425	6.80325630793247	7.46406442841746	8.32852599512507	8.78064651888526	9.30765475975388	9.29793358112672	0.00623433915230355	0.000231832463215873	0.00383529487808384	No
10351471	16589	Uhmk1	U2AF homology motif (UHM) kinase 1	0	0.586204023747806	1.02545861539081	1.33225679311715	1.82863006075413	1.814392923337	8.14668197541738	8.73288599916519	9.17214059080819	9.47893876853453	9.97531203617151	9.96107489875439	0.00448118975599051	0.000232065512579379	0.00383603916174569	No
10372324	20979	Syt1	synaptotagmin I	0	0.264793393826094	1.0364337196759	1.33957492666499	1.7312223312957	1.77878263662304	10.6199836931087	10.8847770869348	11.6564174127846	11.9595586197737	12.3512060244044	12.3987663297318	0.00465426773014912	0.000233176384373357	0.0038512808813342	No
10542764	272322	Arntl2	aryl hydrocarbon receptor nuclear translocator-like 2	0	0.0674221325636983	0.54532221972934	0.459958301619513	0.971987173586673	1.16695160020487	6.06135782865102	6.12877996121472	6.60668004838036	6.52131613027053	7.03334500223769	7.22830942885589	0.00307212839979231	0.000233437610288269	0.0038524760312784	No
10562399	NA	NA	NA	0	0.118058404715445	-0.16895756814697	-0.867656535612666	-1.54576655364186	-1.18014588793982	10.0230774365267	10.1411358412422	9.85411986837974	9.15542090091405	8.47731088288486	8.84293154858689	-0.00430696209764329	0.000233831455435276	0.00385265115131332	No
10433462	54128	Pmm2	phosphomannomutase 2	0	0.347133926630065	0.0634388944089732	-0.451611398297343	-0.739803344998649	-0.990447926271271	10.0122777867895	10.3594117134195	10.0757166811985	9.56066638849213	9.27247444179083	9.02182986051821	-0.0033343021158417	0.000234008669984004	0.00385265115131332	No
10380699	56358	Copz2	coatomer protein complex, subunit zeta 2	0	-1.11696615634273	-0.11803041957998	0.476639455144927	1.17442957105309	1.49437194574995	7.76364661959552	6.64668046325279	7.64561620001554	8.24028607474045	8.93807619064861	9.25801856534547	0.00582331319927768	0.000234167618166634	0.00385265115131332	No
10477107	228778	6820408C15Rik	RIKEN cDNA 6820408C15 gene	0	0.48789328674044	0.748663424123367	1.03811660482857	1.42847158994423	1.50172820543817	5.74449276444354	6.23238605118398	6.49315618856691	6.78260936927211	7.17296435438777	7.24622096988172	0.00366706132187356	0.000234203717405065	0.00385265115131332	No
10502951	11364	Acadm	acyl-Coenzyme A dehydrogenase, medium chain	0	0.436121907158702	0.460584695278571	1.09092835770029	1.33635978262187	1.42998114196437	8.6176529056674	9.0537748128261	9.07823760094597	9.70858126336768	9.95401268828927	10.0476340476318	0.00366616687819186	0.000235370478081138	0.00386418521601482	No
10501063	12508	Cd53	CD53 antigen	0	-0.149653762215755	0.171725573147209	-1.0332572320951	-1.38348967439115	-1.47220152139659	7.30606019151483	7.15640642929908	7.47778576466204	6.27280295941973	5.92257051712369	5.83385867011825	-0.00458598336510933	0.000235473742449124	0.00386418521601482	No
10495270	229715	Amigo1	adhesion molecule with Ig like domain 1	0	0.17138991875437	0.379168895037846	0.468690583001889	0.989413904188345	1.0266046489734	7.6987449114936	7.87013483024797	8.07791380653144	8.16743549449549	8.68815881568194	8.725349560467	0.00281300299677095	0.000235617934198094	0.00386418521601482	No
10361748	71865	Fbxo30	F-box protein 30	0	0.541662157879493	0.106908499198914	-0.456870233778442	-0.693246571312869	-1.21226358941226	9.0784355820256	9.62009773990509	9.18534408122451	8.62156534824716	8.38518901071273	7.86617199261334	-0.00396632271723846	0.000235662634019141	0.00386418521601482	No
10377725	13385	Dlg4	discs, large homolog 4 (Drosophila)	0	0.0900461659400325	0.459483630952734	0.734823230985826	0.939290021518506	1.16807854514635	9.53203975185519	9.62208591779522	9.99152338280792	10.266862982841	10.4713297733737	10.7001182970015	0.00305656756373798	0.00023617296782508	0.00386787340195808	No
10469151	209378	Itih5	inter-alpha (globulin) inhibitor H5	0	-0.379284756190543	0.300918961630008	0.555281453834719	1.34160054871315	1.09766090414601	5.65049656527672	5.27121180908618	5.95141552690673	6.20577801911144	6.99209711398988	6.74815746942274	0.00410536102607273	0.000236266803551317	0.00386787340195808	No
10471703	75495	Morn5	MORN repeat containing 5	0	-0.239551888845789	-0.131386700446732	0.571792966209262	1.08475419555612	0.997801479473079	6.05543097291346	5.81587908406767	5.92404427246673	6.62722393912272	7.14018516846958	7.05323245238654	0.00371273875176905	0.000237077600271243	0.00387352563684235	No
10422164	13618	Ednrb	endothelin receptor type B	0	-0.385352967340685	0.617174037718204	2.07733965812793	2.08956549498304	2.3670563844371	8.29669797890829	7.91134501156761	8.9138720166265	10.3740376370362	10.3862634738913	10.6637543633454	0.00730037290578971	0.000237079547161103	0.00387352563684235	No
10420372	68631	Cryl1	crystallin, lambda 1	0	0.737311346097596	1.36750267430631	1.80122564866436	2.33602887307328	2.30550583057103	6.84001217218941	7.57732351828701	8.20751484649572	8.64123782085378	9.1760410452627	9.14551800276044	0.00567106556493534	0.000237181759016379	0.00387352563684235	No
10377790	216867	Slc16a11	solute carrier family 16 (monocarboxylic acid transporters), member 11	0	0.0881522776696011	0.386921134311063	0.372524644998388	1.10239080193144	1.02916364704674	7.2259859302946	7.3141382079642	7.61290706460567	7.59851057529299	8.32837673222604	8.25514957734135	0.00305947184210841	0.000237525668282457	0.00387564474157703	No
10430358	72709	C1qtnf6	C1q and tumor necrosis factor related protein 6	0	-0.156039673166323	-0.30163275528054	0.607387410884525	0.985396590718839	1.1557128756596	6.88756464231911	6.73152496915279	6.58593188703857	7.49495205320364	7.87296123303795	8.04327751797871	0.00391232066042357	0.00023769151738959	0.00387564474157703	No
10376579	74665	Lrrc48	leucine rich repeat containing 48	0	-0.367566607794213	-0.14678037378877	0.836287206348402	1.12509659083832	1.22420342785096	6.30696677424558	5.93940016645137	6.16018640045681	7.14325398059398	7.4320633650839	7.53117020209654	0.00436087596326335	0.000238080247964083	0.00387888250636691	No
10375956	320027	Fstl4	follistatin-like 4	0	-0.168641649733236	0.657079730261005	0.654240919948569	0.99666049327448	1.41384523106876	5.52049855430956	5.35185690457632	6.17757828457057	6.17473947425813	6.51715904758404	6.93434378537832	0.0037807265225472	0.000238659105859618	0.00388521024846328	No
10431154	271305	Phf21b	PHD finger protein 21B	0	-0.196726517638639	-0.911686718146388	-1.81841071976437	-1.89051760073036	-2.0800049687829	9.17224081002436	8.97551429238572	8.26055409187797	7.35383009025999	7.281723209294	7.09223584124146	-0.00560192829632921	0.000239532648742569	0.00389321601068023	No
10547719	232370	Clstn3	calsyntenin 3	0	0.790463236223671	1.38075000498616	1.81176045987155	2.26852983744924	2.35662940611441	9.05001192124933	9.840475157473	10.4307619262355	10.8617723811209	11.3185417586986	11.4066413273637	0.00561192733944695	0.000239612356749297	0.00389321601068023	No
10365286	66341	Eid3	EP300 interacting inhibitor of differentiation 3	0	0.0198272670021247	-0.322973996781949	-1.16875692242897	-1.69531509972447	-1.37625526540637	8.14242614904081	8.16225341604293	7.81945215225886	6.97366922661184	6.44711104931634	6.76617088363444	-0.00465337734426261	0.000239826476753456	0.00389321601068023	No
10524684	17690	Msi1	Musashi homolog 1(Drosophila)	0	-0.128856759274241	-0.179546078697228	-0.948135503828468	-1.61841728668108	-1.25613940871255	11.1451499092874	11.0162931500131	10.9656038305902	10.1970144054589	9.5267326226063	9.88901050057483	-0.00425056768121488	0.000239914331082707	0.00389321601068023	No
[truncated: 19,141 more rows]
