# Supplementary material for: NEK7 regulates dendrite morphogenesis in neurons via Eg5-dependent microtubule stabilization
Source: Nat Commun. 2018 Jun 13;9:2330. doi: 10.1038/s41467-018-04706-7 (PMC5997995; doi:10.1038/s41467-018-04706-7)
Supplement: Supplementary file 5 — Supplementary Data 2 [file 41467_2018_4706_MOESM5_ESM.xls]

transClusterId	symbol	entrezid	genename	X0.days	X20.hours	X3.days	X6.days	X12.days	X15.days	pvalue	cluster	inSignature	avgExpr
10503723	Mdn1	100019	midasin homolog (yeast)	0.583478369184044	0.752012371132736	1.03060629688032	0.0495540317359014	-0.971456752995203	-1.44419431593779	0.0186050808341491	1	FALSE	8.92707617462098
10523977	Gm10419	100038441	predicted gene 10419	-0.90781427864056	-1.01578322565956	-0.52727920854174	0.100404975663307	0.958909197292076	1.39156253988648	0.000278199609244099	2	FALSE	8.13333926932413
10594747	M5C1000I18Rik	100038475	RIKEN cDNA M5C1000I18 gene	-1.60404104417243	-0.903736860571792	0.490469673539326	0.729659902523288	0.579291876826167	0.708356451855436	0.000807776552954423	3	FALSE	7.99745246184255
10399632	F630048H11Rik	100038492	RIKEN cDNA F630048H11 gene	1.03370466716289	0.817194910860791	0.757118817963081	-0.75928536204387	-0.474368151516014	-1.37436488242688	0.0176283286268537	1	FALSE	6.40763328302134
10503709	D130062J21Rik	100038651	RIKEN cDNA D130062J21 gene	1.03100670913973	0.98685627515778	0.582279471936393	-0.415906437952012	-1.27332068233059	-0.9109153359513	0.000478247527840602	4	FALSE	7.50817565064325
10367434	NA	NA	NA	1.59208095760268	0.542694851186795	0.268909548324425	-0.462372120790549	-0.983139784983019	-0.958173451340325	0.0345097266456793	4	FALSE	6.88595215344689
10417366	Gm10406	100038847	predicted gene 10406	-0.150360928703178	1.71002859536020	0.570537256633485	-0.538612133266627	-0.503397525115817	-1.08819526490806	0.0252136336990963	1	FALSE	8.69239196522661
10395534	Gm2027	100039062	predicted gene 2027	1.69984534629808	-0.557657066995221	-0.278253877630868	0.411553815585056	-1.24573569351233	-0.0297525237447208	0.0354522845004579	5	FALSE	8.21398395847519
10603914	Gm10058	100039240	predicted gene 10058	1.11386940192141	0.738930273008359	0.446080896669256	0.133919792682340	-1.08021001431285	-1.35259034996851	0.00643651740642916	4	FALSE	6.8160305514025
10513536	Gm2173	100039345	predicted gene 2173	1.52333777636660	0.572703179963724	-0.137156245911324	0.0736366687429011	-1.37795622010544	-0.654565159056462	0.0118943024571180	5	FALSE	8.48585936206143
10599064	Gm10486	100039550	predicted gene 10486	0.982832763831479	0.780902718210188	0.754166929133297	-0.216586889693594	-0.867350065345488	-1.43396545613589	0.0182645177491980	4	FALSE	6.217957324869
10359814	Ildr2	100039795	immunoglobulin-like domain containing receptor 2	-0.714634723696133	-0.78356556067171	-0.879424400104353	-0.0559112837448030	0.954317777054697	1.4792181911623	0.000104585478648626	2	FALSE	7.44391344812965
10356403	Kcnj13	100040591	potassium inwardly-rectifying channel, subfamily J, member 13	1.33800283796605	0.646015854698161	0.498228151055488	-0.255687901610451	-1.10996539531826	-1.11659354679099	0.00542935409630736	4	FALSE	7.53617207096033
10608368	LOC100041256	100041256	hypothetical protein LOC100041256	0.82052111854167	0.782953030781724	0.68227658854142	0.0526001659704196	-0.663448722274279	-1.67490218156095	0.00618435690110067	4	FALSE	7.52291370595063
10424796	Gm10345	100041269	predicted gene 10345	1.30570565348675	1.12412188470957	-0.577030051472909	-1.12214164166273	-0.071739598041179	-0.658916247019504	0.0268161649241616	6	FALSE	6.71250880155133
10429573	Ly6c2	100041546	lymphocyte antigen 6 complex, locus C2	1.53409454102161	0.376665784603579	0.263187513989791	-0.0408621565795914	-1.34824496874690	-0.784840714288496	0.0163242558006336	4	FALSE	6.26492238977094
10505163	Zkscan16	100041581	zinc finger with KRAB and SCAN domains 16	-1.05135090657277	-1.04731479098974	-0.140500154771603	-0.106029586052818	1.08083822078075	1.26435721760618	4.891887388344e-05	2	FALSE	8.32816035379551
10513420	Mup7	100041658	major urinary protein 7	1.53314452262426	0.0212309660450914	0.77177481693641	-0.414122047724593	-0.791761806443875	-1.12026645143730	0.00853872415752284	4	FALSE	5.04447589512372
10572722	Gm3771	100042289	predicted gene 3771	0.822960737534941	1.04838778699116	0.513777951981637	0.00159947804179339	-1.42939045367436	-0.957335500875158	0.046939869791715	4	FALSE	8.26815975490772
10504125	Gm3893	100042539	predicted gene 3893	1.82069152206627	-0.212840471820520	-0.294284347016063	-0.937104176261832	-0.737845575460833	0.361383048492979	0.0181293727912739	7	FALSE	10.44974899776
10549938	Vmn2r34	100042636	vomeronasal 2, receptor 34	1.27585232613501	0.380202904388361	0.77243546677677	-0.35550970403373	-0.614603192858929	-1.45837780040748	0.00157675885863028	4	FALSE	5.98059507669872
10392825	Gm11711	100043125	predicted gene 11711	1.92404689321961	-0.923204778127382	-0.248663080041087	0.094922575516919	-0.513279001250919	-0.333822609317146	0.00386233841111837	8	FALSE	8.69575521049613
10436203	Gm4416	100043404	predicted gene 4416	1.73886932616171	-0.143261985683474	-0.701175130842103	0.164093544356601	-1.19145538248403	0.132929628491313	0.0296680807519267	5	FALSE	8.36962831439125
10415957	Gm4573	100043657	predicted gene 4573	1.30626112414270	0.626663262646119	0.399947948866841	-0.832273755022516	-0.0711678539944146	-1.42943072663873	0.0347266105524721	4	FALSE	6.73995525937304
10459066	Gm4841	225594	predicted gene 4841	1.99336826557414	-0.107906003897038	-0.278965572280363	-0.487735465597978	-0.750846325889253	-0.367914897909500	0.00703720884464113	8	FALSE	8.67406116847877
10518833	Camta1	100072	calmodulin binding transcription activator 1	-1.21286808105306	-0.936702246129791	-0.0343453607533996	-0.0682319445327216	0.891958205071671	1.36018942739731	0.00404785225174421	2	FALSE	8.58629476540387
10500845	A130049A11Rik	100125931	RIKEN cDNA A130049A11 gene	0.103118635519976	1.52211729076177	0.789222739997183	-0.591912814508921	-0.772608770527525	-1.04993708124248	0.0248213133233869	1	FALSE	6.48516979135546
10461162	Snord22	100127111	small nucleolar RNA, C/D box 22	0.584385538513175	1.33529485441661	0.562475973892222	-0.253134019048412	-1.04118032123061	-1.18784202654297	0.0223516078161432	4	FALSE	7.82114188790204
10510700	Gpr153	100129	G protein-coupled receptor 153	-0.387922706823963	-1.11048208027771	-0.699224176759526	-0.265595786757908	1.33920388420453	1.12402086641457	0.00386233841111837	9	FALSE	6.53567049221534
10557229	LOC100134980	100134980	hypothetical LOC100134980	1.36283826999993	0.763595991688103	0.375613175862556	-0.473386399238363	-1.27574997735789	-0.752911060954342	0.00282756166780486	4	FALSE	8.71214135584612
10516910	Phactr4	100169	phosphatase and actin regulator 4	1.06042781720238	1.21957460455646	0.304106214590368	-1.05310986825497	-0.679968599814672	-0.85103016827957	0.000658002305118612	4	FALSE	7.88393032979057
10513666	Akna	100182	AT-hook transcription factor	0.819283530750046	1.51326835905871	-0.141971649162325	-1.21856705226229	-0.661116474684405	-0.310896713699726	0.00170790012466232	7	TRUE	7.42907284693129
10503410	Tmem64	100201	transmembrane protein 64	-1.09014152774121	-1.07679053506014	-0.167442141422277	0.119135685543462	0.828117413654941	1.38712110502523	0.00915107159106651	2	FALSE	7.86379157253816
10558919	Snora52	100217419	small nucleolar RNA, H/ACA box 52	1.75758146999982	0.584896291225903	-0.465459654125508	-0.582878192647581	-0.942878145627997	-0.351261768824644	0.0242937203478011	7	FALSE	9.75889270138203
10376885	Snord49b	100217426	small nucleolar RNA, C/D box 49B	1.04965300718801	0.969261221019875	0.697512242106305	-0.978351791905954	-0.821006622717063	-0.917068055691173	0.00759411276063191	4	FALSE	7.92481168682328
10450363	Snord52	100217427	small nucleolar RNA, C/D box 52	-0.236558509044099	1.40030366899636	0.981844837665202	-0.230691158557955	-1.21487244549267	-0.700026393566844	0.0178208909168711	10	FALSE	6.17411926214954
10416732	Snora30	100217442	small nucleolar RNA, H/ACA box 30	1.93431800976384	0.172764649650963	-0.376106217136451	-0.807491159024743	-0.527529495440538	-0.395955787813075	0.0078459412514656	7	FALSE	7.55811370117195
10419674	Snord8	100217445	small nucleolar RNA, C/D box 8	1.94585645338593	0.0186446704373634	-0.139283874194443	-0.686590133021563	-0.376630949629778	-0.761996166977506	0.018802304518694	8	FALSE	7.78430950607768
10586168	Snord16a	100217453	small nucleolar RNA, C/D box 16A	1.26679424849749	0.870161355993765	0.422775274993066	-0.762086838195059	-0.536348425177474	-1.26129561611178	0.0113372816972597	1	FALSE	7.5301490760234
10365003	Snord37	100217454	small nucleolar RNA, C/D box 37	1.17538528511690	0.608522501917742	0.865497273909536	-1.05630209557496	-0.557468213931399	-1.03563475143782	0.0427158925594474	4	FALSE	6.66957712136729
10508645	Snord85	100217460	small nucleolar RNA, C/D box 85	1.79087640823109	0.158148806779989	-0.134478987043842	-1.04339564956132	0.0408370456254727	-0.81198762403138	0.0223665133537723	7	FALSE	6.43436280758123
10459766	Scarna17	100217466	small Cajal body-specific RNA 17	1.47968523540517	0.800472575118997	0.132925833580087	-0.91432392618053	-1.06000615803502	-0.438753559888693	0.0309234084570046	4	FALSE	8.9833515805661
10365199	Gm10778	100233208	predicted gene 10778	-0.54421734919735	1.23189945539747	1.04618678362508	0.0527733415234767	-0.396876674977576	-1.38976555637108	0.0246971858848792	10	FALSE	8.72869949474213
10515051	Osbpl9	100273	oxysterol binding protein-like 9	0.765234624006178	0.957851084643031	0.77879383368389	-0.158993015139636	-0.92590302659809	-1.41698350059538	0.0140482364399291	4	FALSE	10.0152906171274
10395136	Fam150b	100294583	family with sequence similarity 150, member B	-1.88915254971993	-0.229800096507595	0.389758149717759	0.32926189715724	0.437226784209083	0.962705815143438	0.0327928007094354	2	FALSE	7.91674276143802
10493335	5830417I10Rik	100302730	RIKEN cDNA 5830417I10 gene	1.33457553618041	0.740763886630042	0.369174898305375	-0.364937148328304	-0.6945443497038	-1.38503282308372	0.0178432787627154	4	FALSE	9.62962185060736
10356329	Snora75	100303740	small nucleolar RNA, H/ACA box 75	1.14335033296625	0.720221191965086	0.730845464620062	-0.362026363106369	-1.20852438635443	-1.02386624009060	0.0137419356459995	4	FALSE	6.86426293139318
10376239	Gm12238	100303747	predicted gene 12238	1.22727239179857	0.993759104558715	0.395277913479965	-0.862846393984176	-1.06136698116614	-0.692096034686929	0.00683611572751893	4	FALSE	7.72800589129262
10416503	Snora31	100303751	small nucleolar RNA, H/ACA box 31	1.57156744931590	0.64238778716987	0.188023404652874	-0.575563828141464	-1.11691261950973	-0.709502193487447	0.00304794184626789	4	FALSE	8.8263399888098
10535095	Zfand2a	100494	zinc finger, AN1-type domain 2A	-1.49606484112276	-0.500543607193906	-0.324910517397832	0.138609673174033	1.04718212143414	1.13572717110633	0.00482634518643945	2	FALSE	9.9199687325267
10529708	Zfp518b	100515	zinc finger protein 518B	0.671539013222913	1.06255866678925	0.686320604441178	-0.0050554773230649	-1.08128093207659	-1.33408187505369	0.00479348083351075	4	FALSE	8.85305195813079
10530130	Rell1	100532	RELT-like 1	-0.143171260473654	1.43173338416297	1.03069558806245	-0.554019378568917	-0.84843252228939	-0.916805810893452	0.0276198372432323	10	FALSE	8.24398226972207
10535938	N4bp2l1	100637	NEDD4 binding protein 2-like 1	-1.40905181187811	-0.158282293572800	-0.0229288893434675	-0.556734754759246	0.640924766925438	1.50607298262818	0.00883002487266826	11	FALSE	8.1202726643297
10521966	Papd4	100715	PAP associated domain containing 4	0.69576038567474	1.13982886370076	0.766655629864562	-0.394428717550388	-0.969470963091215	-1.23834519859847	0.00395857646480155	4	FALSE	9.2933707964547
10520544	Mapre3	100732	microtubule-associated protein, RP/EB family, member 3	-1.20352006142719	-0.96410942356153	-0.0520261237372889	-0.0167673198869788	0.875054248947912	1.36136867966507	0.00791519030263203	2	TRUE	9.38777371136584
10533176	1110008J03Rik	100764	RIKEN cDNA 1110008J03 gene	-1.38645815646291	-0.845854819063294	-0.111381462756604	0.204082391410293	1.16788277183849	0.971729275034034	0.0246298876352908	2	FALSE	8.77970704910084
10520234	Chpf2	100910	chondroitin polymerizing factor 2	-1.20839278121766	-0.358064085540667	-0.625653126906965	-0.209392281076299	0.985479859015232	1.41602241572636	0.00121707262972787	11	FALSE	7.25433875483175
10530492	Nfxl1	100978	nuclear transcription factor, X-box binding-like 1	0.471476684338459	1.22354435386374	0.77981933813867	-0.307548955201914	-0.744995198831128	-1.42229622230783	0.008688453308542	4	FALSE	7.32641430103983
10519420	Akap9	100986	A kinase (PRKA) anchor protein (yotiao) 9	0.633082366147186	0.852091483120175	0.78155399188048	0.205513955003043	-0.94968203476902	-1.52255976138187	0.00273073255929929	4	TRUE	10.2125279587147
10540659	Ttll3	101100	tubulin tyrosine ligase-like family, member 3	1.07654037606232	0.747313686947797	0.861485389640705	-1.06291590854418	-1.02859011569823	-0.593833428408424	0.00951425959967141	4	FALSE	7.53252644834697
10544629	Tra2a	101214	transformer 2 alpha homolog (Drosophila)	1.26909774740325	0.83562570195366	0.508883456531665	-0.584325828282218	-0.888682804075354	-1.14059827353101	0.0126241347832808	4	FALSE	10.3286176751921
10546432	Adamts9	101401	a disintegrin-like and metallopeptidase (reprolysin type) with thrombospondin type 1 motif, 9	-0.806841418778067	-1.12008612233010	-0.668794485125418	0.354066969748190	1.18885629044509	1.05279876604031	0.000321463264231719	2	FALSE	7.31111860417522
10558134	Plekha1	101476	pleckstrin homology domain containing, family A (phosphoinositide binding specific) member 1	1.15872676468538	0.936170396817988	0.579715374206168	-0.867130259575315	-0.731322488421008	-1.07615978771321	0.0345007409441384	4	FALSE	9.92460044161629
10561431	Plekhg2	101497	pleckstrin homology domain containing, family G (with RhoGef domain) member 2	1.10680072651480	0.886032479352213	0.662381103296636	-0.572332109459478	-1.20640579133826	-0.876476408365907	4.259327080224e-05	4	FALSE	7.55472819710971
10556640	6330503K22Rik	101565	RIKEN cDNA 6330503K22 gene	1.05571045980645	1.05760327645643	0.574818478738891	-0.805613779829982	-1.02952886002146	-0.852989575150334	0.00772238392437983	4	TRUE	7.9178998132476
10555590	Numa1	101706	nuclear mitotic apparatus protein 1	1.16881876958086	0.85749209297754	0.57356478887015	-0.465439281661248	-1.26093239979672	-0.87350396997058	0.00436020363040921	4	TRUE	9.32423937206794
10566516	Rrp8	101867	ribosomal RNA processing 8, methyltransferase, homolog (yeast)	-1.98683839352052	0.315500827325227	0.379941414830105	0.206108776410178	0.840277503142935	0.245009871812065	0.0266665830533096	2	FALSE	8.81353438929337
10581674	Sf3b3	101943	splicing factor 3b, subunit 3	0.91235831886905	1.24180523310009	0.42547111443763	-0.475209193761976	-1.09895313116904	-1.00547234147576	0.031312895456003	4	TRUE	10.2877684262131
10578324	Mtus1	102103	mitochondrial tumor suppressor 1	0.717895602972146	0.962055348753543	0.831902156408331	-0.140167471138681	-1.05370480163516	-1.31798083536018	7.10887031608645e-05	4	FALSE	7.9295927849132
10365116	Dohh	102115	deoxyhypusine hydroxylase/monooxygenase	-1.90632823498970	0.0770892035077374	0.336098435372651	-0.0709674374643494	0.685218048782851	0.87888998479082	0.00598527447266926	2	FALSE	8.13213876117684
10578521	Snx25	102141	sorting nexin 25	-1.47668824703952	-0.857739837122725	0.0167244977333769	0.337972622167912	0.920939270564392	1.05879169369657	0.000296298073951492	2	FALSE	8.53501268686867
10582171	Zdhhc7	102193	zinc finger, DHHC domain containing 7	-1.42093504565069	-0.444708247855898	0.0278961149920229	-0.428118535479248	1.25950453580326	1.00636117819056	0.0222090965372512	11	FALSE	8.6761087450197
10576218	Cpne7	102278	copine VII	-1.14322482697083	-0.77518933559952	-0.651281904535311	0.307027536530564	1.04811761437053	1.21455091620456	1.24472061011871e-06	2	FALSE	8.50901503674412
10590563	Lars2	102436	leucyl-tRNA synthetase, mitochondrial	-1.08322627951348	-0.945233773450252	-0.564652142038929	0.368153077017307	1.15469136374448	1.07026775424088	0.0380916640492364	2	FALSE	7.45567639866207
10586227	Dennd4a	102442	DENN/MADD domain containing 4A	-1.79504207550138	0.462186795394833	0.109160638132756	-0.305927382123867	0.384792632895048	1.14482939120261	0.0221623781284956	2	FALSE	8.23345980850022
10595768	Pls1	102502	plastin 1 (I-isoform)	-1.17418906532103	-1.00609968981081	-0.328839361623715	0.352940257838443	1.23897938594264	0.917208472974468	0.0160904495745665	2	FALSE	6.48282369043042
10597461	Cmtm7	102545	CKLF-like MARVEL transmembrane domain containing 7	1.45540570328162	0.580685150192164	0.499058234396772	-0.886773720802208	-0.549777801607379	-1.09859756546097	0.0348893013182649	4	FALSE	5.80338911787431
10596637	Mapkapk3	102626	mitogen-activated protein kinase-activated protein kinase 3	-0.921627014932472	-0.958995961976561	0.043270217783314	-0.49580615025553	1.52811720629379	0.805041703087462	0.0317464836564768	12	FALSE	5.87421102464499
10588357	Acad11	102632	acyl-Coenzyme A dehydrogenase family, member 11	-0.490772415167902	-1.13114839659996	-0.749301952798782	-0.0287134980448807	1.06299947130891	1.33693679130261	0.000321172051846006	9	FALSE	6.72258979652206
10600210	Slc6a8	102857	solute carrier family 6 (neurotransmitter transporter, creatine), member 8	-1.56946473863523	0.0300908282550685	-0.121632368817688	-0.161582884243801	0.265517574827815	1.55707158861383	0.0356944964839846	11	FALSE	9.62227039449695
10605437	Pls3	102866	plastin 3 (T-isoform)	-1.40856415751578	-0.507642172374904	-0.613909268099061	0.447411380156317	0.962750337478411	1.11995388035502	0.000344157382301696	2	FALSE	9.04735943967263
10604505	6720401G13Rik	103012	RIKEN cDNA 6720401G13 gene	-0.57827218109007	-0.185965580014013	-1.06774337301055	-0.63257559506572	1.06831135895703	1.39624537022333	0.0104704985904744	11	FALSE	8.97644163787648
10366163	Slc6a15	103098	solute carrier family 6 (neurotransmitter transporter), member 15	-0.838524113968639	-1.46016709014547	0.170271988941976	1.15225878947807	0.89529755202593	0.080862873668145	0.0432332879659081	3	FALSE	9.51525542477864
10373365	Pan2	103135	PAN2 polyA specific ribonuclease subunit homolog (S. cerevisiae)	1.40086822104037	0.893879682509757	0.233957404140207	-0.656918275108705	-0.920461314872608	-0.95132571770903	0.00175041511074564	4	TRUE	7.8683961784198
10364102	Chchd10	103172	coiled-coil-helix-coiled-coil-helix domain containing 10	-1.43032107619937	-0.763812078743461	-0.255198763654340	0.379112176062041	0.937602473740158	1.13261726879498	4.04405191780342e-05	2	FALSE	8.74945337804288
10365015	Zfr2	103406	zinc finger RNA binding protein 2	-1.47200208986211	-0.973168621351547	0.350267839669825	0.288148899997958	0.748046085864185	1.05870788568169	0.0110877904894757	2	FALSE	8.9988509817032
10365518	Nt5dc3	103466	5'-nucleotidase domain containing 3	-1.64179888981057	-0.573889342999152	-0.103582354250053	0.449851350334936	0.849013222346569	1.02040601437827	0.000128904180525885	2	FALSE	9.20638391790309
10372687	Nup107	103468	nucleoporin 107	0.371554708690207	1.21448452905128	0.852703908165768	-0.226746620525976	-1.39059633724025	-0.821400188141023	0.00806068456570613	4	TRUE	9.05082620026782
10380321	Mbtd1	103537	mbt domain containing 1	1.13870464038661	1.01205046658847	0.401495184942613	-0.380318404087558	-1.00046430552850	-1.17146758230163	0.000484187767950911	4	FALSE	9.72504693360088
10374934	Psme4	103554	proteasome (prosome, macropain) activator subunit 4	0.670789312664623	1.38020566008621	0.508534014436793	-0.65903939475094	-0.679871054216711	-1.22061853821998	0.0283363392610345	4	FALSE	9.53155717910619
10374590	Xpo1	103573	exportin 1, CRM1 homolog (yeast)	0.0630020855626717	0.971732683326077	1.02251766916345	0.345547745213203	-1.20834059043282	-1.19445959283256	0.0224897615519033	1	TRUE	10.3299988355797
10378523	Smg6	103677	Smg-6 homolog, nonsense mediated mRNA decay factor (C. elegans)	0.864960777504053	1.24768579486784	0.358038360009772	-0.255276328895679	-1.26221627398430	-0.95319232950168	0.00780572290152266	4	FALSE	8.12255933092308
10383791	Slc35e4	103710	solute carrier family 35, member E4	-1.36911060965080	-0.632526360717852	-0.554290549378091	0.463098299690624	0.963404306233652	1.12942491382246	0.00266639216332568	2	FALSE	9.50452911804917
10390299	Pnpo	103711	pyridoxine 5'-phosphate oxidase	-1.47755510018938	-0.765953208571454	0.0325866925350192	0.115665908966479	0.945996476204696	1.14925923105465	0.00822293368121553	2	FALSE	8.66125244187887
10374553	Tmem17	103765	transmembrane protein 17	-1.52645808017504	-0.214484149795521	-0.495657888732698	0.144875520952366	1.33706731540381	0.754657282347091	0.0410081695637779	2	FALSE	7.9274112021607
10385591	Maml1	103806	mastermind like 1 (Drosophila)	0.749607497983003	1.05210048597132	0.858806940316915	-0.597323004960318	-0.798734857879838	-1.26445706143108	0.0165615962706901	4	FALSE	6.64996665871663
10380226	Cuedc1	103841	CUE domain containing 1	0.935020943521521	1.01454228802951	0.68914141174727	-0.433827823388021	-1.06654676916944	-1.13833005074083	0.00624123247294883	4	FALSE	9.33693486798168
10376557	Nt5m	103850	5',3'-nucleotidase, mitochondrial	-1.39808452775672	-0.802928227611579	-0.196593630329116	0.304409136473133	0.848337969643194	1.24485927958109	0.0124051330000274	2	FALSE	9.53037420711885
10359480	Dnm3	103967	dynamin 3	-1.28565435174208	-1.28280326705635	0.602188506335873	0.481708768599298	0.791649310480019	0.692911033383247	0.0150081616867111	3	FALSE	9.50623176569605
10416960	Gpc5	103978	glypican 5	-0.99482980972775	-0.875400234289329	-0.688576076030246	0.255952383868422	0.988989527743188	1.31386420843571	0.000682686112826592	2	FALSE	7.1399522691053
10489629	Cdh22	104010	cadherin 22	-1.24828400478383	-0.589644505667148	-0.479111625083104	0.00710856204759684	0.841424734966628	1.46850683851985	0.00204465942388752	11	FALSE	7.98311603910071
10459084	Synpo	104027	synaptopodin	-1.04826841021403	-1.02371557236438	-0.438696125575884	0.241349790746931	1.01739259114195	1.25193772626541	4.04992724695614e-05	2	FALSE	8.50186412788602
10409369	Sncb	104069	synuclein, beta	-1.57828115786659	-0.862571593232075	0.196716607193585	0.591254692288006	0.753260291182345	0.89962116043473	3.41401616773198e-05	2	FALSE	10.6416639343731
10390170	Nxph3	104079	neurexophilin 3	1.09902720653351	-1.22244641543416	-1.03064537597274	-0.341401380267901	0.728112320240992	0.7673536449003	0.000594235938890525	13	FALSE	7.67646478909702
10373218	Nxph4	104080	neurexophilin 4	1.78446693224424	0.555062028252505	-0.505770588117891	-0.493983296348504	-0.904687346859369	-0.435087729170976	0.0123152381431668	7	FALSE	6.90006447021363
10456206	Wdr7	104082	WD repeat domain 7	-1.36962825530716	-0.978099611615299	-0.0390256397201348	0.381670753634458	1.07348362090558	0.931599132102564	0.00523001224109149	2	FALSE	9.6323126342867
10590031	Itga9	104099	integrin alpha 9	0.243899426320077	1.59747633882979	-0.284473099099511	-1.34733073539613	-0.589758730029572	0.38018679937533	0.00900347721125712	7	FALSE	6.38362373656688
10394258	Adcy3	104111	adenylate cyclase 3	-1.25901773025173	-1.06762564786689	-0.0945262499492887	0.37374321658966	0.900317152635783	1.14710925884247	0.00087283568371428	2	FALSE	9.01935174636972
10363901	Etv5	104156	ets variant gene 5	-1.96952281018100	0.74133587354388	0.122301027022769	0.0921227075861508	0.376307917952329	0.637455284075865	0.00100795794312025	14	FALSE	9.1640935845887
10557399	Sbk1	104175	SH3-binding kinase 1	0.884762530339872	1.00069524144384	0.810950662613661	-0.600043619914168	-1.06739513691982	-1.02896967756339	0.00755053480435043	4	FALSE	9.22585826081258
10447341	Rhoq	104215	ras homolog gene family, member Q	-1.80481183032241	0.228623325914485	-0.28934864766677	0.301983470163196	0.39894599207587	1.16460768983563	0.0200566719888076	11	FALSE	8.99537208644572
10545308	Kdm3a	104263	lysine (K)-specific demethylase 3A	1.26444266863821	1.11427013670550	0.121553865536477	-0.918493894137613	-0.949281252171416	-0.632491524571144	0.00769215010737905	4	FALSE	9.10781950040553
10451879	Zfp119	104349	zinc finger protein 119	-0.864312218806258	1.25430816787216	1.18445103715839	-0.0409515588658331	-0.989536858351509	-0.543958569006948	0.0122993705333041	10	FALSE	6.60863277603146
10479761	Meig1	104362	meiosis expressed gene 1	-1.34546783484795	-1.07695458743588	0.0141970177298354	0.792970609092792	1.02712358524052	0.588131210220677	0.00208315895960958	3	FALSE	6.59137244796184
10600355	Snora70	104368	small nucleolar RNA, H/ACA box 70	1.01601501555253	0.934583125158073	0.527319474205735	-0.110584266091793	-1.15333871429750	-1.21399463452705	0.0167842678864558	4	FALSE	8.5426366095053
10532032	Barhl2	104382	BarH-like 2 (Drosophila)	1.57851344855341	0.843153856299164	-0.55013970918509	-1.04092098144307	-0.233282697954131	-0.597323916270275	0.00309037098538709	7	FALSE	6.58249205671954
10461057	Rcor2	104383	REST corepressor 2	1.42185247736167	0.896127070294914	0.196962340002512	-0.863140165402018	-0.94265323405932	-0.709148488197754	4.35427787207706e-05	4	FALSE	8.76227899263672
10485081	Dgkz	104418	diacylglycerol kinase zeta	-0.855066785102086	-0.964309252697824	-0.466594612037381	-0.135484807656824	0.918171301049405	1.50328415644471	0.00635170766524184	2	FALSE	9.69045047806132
10425116	Cdc42ep1	104445	CDC42 effector protein (Rho GTPase binding) 1	-0.96476326950417	-1.16952679270023	-0.374899641137185	0.499863278037963	0.622348201434246	1.38697822386937	0.0304830434461508	2	FALSE	6.60002347275756
10387807	0610010K14Rik	104457	RIKEN cDNA 0610010K14 gene	-0.0184717195699374	1.57197372860411	0.548069449546955	0.00904488107173524	-1.07460576228607	-1.0360105773668	0.0435018635779912	1	FALSE	10.4962107026690
10381736	Rprml	104582	reprimo-like	-1.42248431740173	-0.362305172071229	-0.753505409065941	0.628800298068424	0.782950475350373	1.12654412512011	0.000378719237051245	2	FALSE	8.42253319820235
10385557	Cnot6	104625	CCR4-NOT transcription complex, subunit 6	0.66875455165344	1.26994230403896	0.642722890067904	-0.421295103007155	-0.989612388526236	-1.17051225422691	0.000664813916290798	4	TRUE	9.06490386366815
10392440	Slc16a6	104681	solute carrier family 16 (monocarboxylic acid transporters), member 6	-1.95392644730625	0.799307033796686	0.645270420442016	0.207573473461227	0.0125316798114853	0.289243839794829	0.00232313183878723	14	FALSE	8.42002408141062
10402096	Ttc7b	104718	tetratricopeptide repeat domain 7B	-1.38599218136196	-0.664373077712711	-0.132006807740653	-0.0797471275303218	0.964841276188984	1.29727791815665	0.00255159752717860	2	FALSE	8.84115918468244
10401473	Aldh6a1	104776	aldehyde dehydrogenase family 6, subfamily A1	-1.04660723578947	-0.873082652494032	-0.381946204865614	-0.107079737833319	0.999376178464804	1.40933965251763	0.00405153225321072	2	FALSE	9.06474590787919
10398578	Tecpr2	104859	tectonin beta-propeller repeat containing 2	-1.54466124858535	-0.64585247269393	-0.0653915730016493	0.178347541020323	1.07544765326413	1.00211009999647	0.0415233410720614	2	FALSE	7.79315571959465
10397651	Spata7	104871	spermatogenesis associated 7	-1.77040816717775	0.664854600050436	0.500124512440272	-0.264910555879413	1.03707329960838	-0.166733689041928	0.0248476885105139	14	FALSE	7.59746380561457
10397719	Tdp1	104884	tyrosyl-DNA phosphodiesterase 1	1.04950777322381	0.775053993955667	0.876228380675001	-0.742597195016502	-1.15422236110953	-0.803970591728458	0.0218559595893859	4	FALSE	8.80378792625278
10402761	Tmem179	104885	transmembrane protein 179	-1.05863296334006	-0.677728212145779	-0.593396666623834	-0.0883612937423816	0.947905092938035	1.47021404291401	0.00043356141840713	2	FALSE	8.09534441968937
10401114	Rab15	104886	RAB15, member RAS oncogene family	-1.68017315563584	-0.53064102968073	0.0547760684638788	0.24192060174309	0.925520378940055	0.988597136169547	0.000194279434172069	2	FALSE	8.1149097275974
10399465	Fam84a	105005	family with sequence similarity 84, member A	-1.60933516704447	-0.49510542256898	-0.0764725878822723	0.149941142364492	0.822928449494143	1.20804358563709	0.00155630801707631	11	FALSE	9.19886866139645
10406407	Arrdc3	105171	arrestin domain containing 3	-0.343245242705471	1.45511963533448	1.00411409799099	-0.314723005221187	-0.767901465338184	-1.03336402006063	0.00744061526404087	10	FALSE	10.0323011272339
10407392	BC016423	105203	cDNA sequence BC016423	0.584176483041358	1.04257817073284	0.899151999992766	-0.202564097014190	-1.05373207309540	-1.26961048365736	0.00853738938282145	4	FALSE	8.76522414503956
10408741	Txndc5	105245	thioredoxin domain containing 5	-1.81794562494035	-0.304050047132762	0.320895625722391	0.0723534895149058	0.856129654814798	0.872616902021013	0.00445541327513554	2	FALSE	8.25294149733145
10407955	Epdr1	105298	ependymin related protein 1 (zebrafish)	-1.409292791662	-0.590202256017036	-0.339865159007390	0.0842675095843528	1.11695747180012	1.13813522530196	0.000253199020419368	2	FALSE	8.74559028385967
10404380	Dusp22	105352	dual specificity phosphatase 22	-1.52087765061473	-0.79953766194092	-0.0899037185141267	0.54172231208031	0.946507124405047	0.922089594584423	0.00126242415265973	2	FALSE	8.90348780084892
10410756	Ankrd32	105377	ankyrin repeat domain 32	1.16375577251597	0.96400792187687	0.542495549001334	-0.750807722915553	-0.86972436779273	-1.04972715268590	0.00112104496827868	4	TRUE	8.1110234338945
10416887	Slain1	105439	SLAIN motif family, member 1	0.806921671004725	0.737015032840133	1.04567542304320	-0.365547838636524	-0.882474998294581	-1.34158928995695	0.0043838660841842	1	FALSE	9.63207700306696
10422436	Dock9	105445	dedicator of cytokinesis 9	-0.764119354105895	-1.25121176602407	-0.546176928563408	0.368775669594596	1.01810906754207	1.17462331155670	0.00273073255929929	2	FALSE	9.22369318829747
10415021	Abhd4	105501	abhydrolase domain containing 4	-1.04317331320654	-0.823496561793795	-0.714531550556796	0.316181512564333	0.96227605480234	1.30274385819046	0.000793615130817559	2	FALSE	9.42026174021646
10417053	Mbnl2	105559	muscleblind-like 2	-1.58178710397781	-0.435920456597382	-0.113609215113594	0.0386521466961545	0.818407714805942	1.27425691418669	0.000578290147315144	11	FALSE	9.96257792140402
10416273	Phyhip	105653	phytanoyl-CoA hydroxylase interacting protein	-0.875380793177404	-1.37675293173214	-0.204661563988167	0.397229710074522	0.935769899799466	1.12379567902372	2.28278965161021e-05	9	FALSE	8.2600528175122
10416355	Rcbtb2	105670	regulator of chromosome condensation (RCC1) and BTB (POZ) domain containing protein 2	0.603857325917621	1.24425280788553	0.752981748553804	-0.470351743166951	-1.18568680507168	-0.945053334118326	0.00890257610676286	4	FALSE	8.61619739941736
10418167	Ppif	105675	peptidylprolyl isomerase F (cyclophilin F)	-1.73615447221086	-0.279447551224984	0.22355843688327	0.0421346197162801	1.2779633652987	0.471945601537587	0.0469298870098699	2	TRUE	8.50920121357422
10431935	Amigo2	105827	adhesion molecule with Ig like domain 2	-0.897144256214793	-1.43076181862649	-0.0499271156354283	0.42578003557918	0.804248105929124	1.14780504896840	0.00195257762801014	9	FALSE	9.06630221975168
10424188	Mtbp	105837	Mdm2, transformed 3T3 cell double minute p53 binding protein	0.544573010155636	1.39937181779955	0.465044184387027	-0.283283217228756	-1.37056275592437	-0.755143039189091	0.0124262173850258	4	TRUE	6.98172453487526
10424113	Mal2	105853	mal, T-cell differentiation protein 2	-1.55239488238967	-0.145691749139836	-0.70694766813772	0.497687590169008	0.91910194060027	0.98824476889795	0.000137741773824881	2	FALSE	9.98977457025942
10425623	Csdc2	105859	cold shock domain containing C2, RNA binding	-1.25983990283732	-1.27042643860139	0.263268782476779	0.68366138329188	0.857394878024942	0.725941297645112	0.00110508654393695	2	FALSE	9.31042597142453
10426081	Fam19a5	106014	family with sequence similarity 19, member A5	-1.26068678803866	-0.522330941147815	-0.794335910986709	0.546150727979467	0.745697382418188	1.28550552977554	0.00456716624839029	2	FALSE	8.98453232729972
10431738	Prickle1	106042	prickle homolog 1 (Drosophila)	-1.53183995467884	-0.61975574378828	-0.303224355934139	0.491348008980269	1.04650506915861	0.916966976262375	0.00292973694896998	2	FALSE	8.05589718265308
10436471	Cggbp1	106143	CGG triplet repeat binding protein 1	0.0706393679388515	1.34947927805445	0.805177697582034	-0.0618622584990345	-0.780424681322525	-1.38300940375378	0.0105802520069293	1	FALSE	8.76083039390637
10439532	Qtrtd1	106248	queuine tRNA-ribosyltransferase domain containing 1	0.30552613129774	1.19103775846187	1.05876326455629	-0.591327706689939	-0.771301101603763	-1.19269834602221	0.0220620799933047	4	FALSE	9.0777503261044
10438069	Ypel1	106369	yippee-like 1 (Drosophila)	0.976905277291735	0.84886760853112	0.812026138785485	-0.466143800528637	-0.873271544839037	-1.29838367924066	0.0165615962706901	4	TRUE	9.4602687906619
10437376	Srl	106393	sarcalumenin	0.865985269117264	0.524699410077304	0.969823837449419	-0.0167385171386695	-0.792877952453563	-1.55089204705175	0.0114272089713346	1	FALSE	9.15061197172165
10449527	Stk38	106504	serine/threonine kinase 38	1.11724639057196	1.08335567250929	0.423509930193924	-0.616733403063998	-0.961287432239723	-1.04609115797146	0.00269879433386787	4	TRUE	9.6621628944502
10445514	Dlk2	106565	delta-like 2 homolog (Drosophila)	-1.65289963608023	-0.834245384529202	0.559941861368533	0.573561803867744	0.758297487210667	0.595343868162483	0.00107683846114654	2	FALSE	8.81489406960372
10444927	Nrm	106582	nurim (nuclear envelope membrane protein)	0.999494489081428	1.27560568151157	-0.00305735687041758	-0.977853713103528	-1.18569039407797	-0.108498706541099	0.0390426588175773	7	FALSE	8.23361740346198
10441344	Rbm16	106583	RNA binding motif protein 16	0.855937097599046	1.20012286868847	0.589203214480936	-0.586470972164982	-0.938139661365534	-1.12065254723792	0.027875686163447	4	FALSE	9.45024142649275
10452142	Vmac	106639	vimentin-type intermediate filament associated coiled-coil protein	0.175962433183252	0.85314747008214	1.28849181158299	-0.13545646003529	-1.39251753013948	-0.789627724673608	0.00838438264592228	1	FALSE	8.35048715924008
10449356	AI413582	106672	expressed sequence AI413582	-1.78156061436762	-0.296081524291908	-0.134034246820621	0.716310132361241	0.536434448718061	0.958931804400842	0.000901926131032882	2	FALSE	9.27407811863859
10442834	Rpusd1	106707	RNA pseudouridylate synthase domain containing 1	-1.06447864810492	-0.784287404795046	-0.694353239835345	0.208180771630882	1.15435685434167	1.18058166676275	0.00225052232749065	2	FALSE	8.61911535825132
10453114	Dhx57	106794	DEAH (Asp-Glu-Ala-Asp/His) box polypeptide 57	0.221419983675533	0.819125379164933	1.04864774744953	0.224285777254219	-0.680321395010801	-1.63315749253343	0.0174833151709013	1	FALSE	9.83349684417163
10457475	Abhd3	106861	abhydrolase domain containing 3	-0.935651026863029	-0.79040588471598	-0.71767917087632	0.033440475498932	1.00656333886863	1.40373226808777	0.000545374100273188	2	FALSE	8.40123339355057
10459071	2010002N04Rik	106878	RIKEN cDNA 2010002N04 gene	-1.04847167798351	-0.425764394143716	-0.77048608007081	-0.231395029822676	1.29576999450781	1.18034718751289	0.0142836708958120	11	FALSE	6.71136514571482
10457606	Kctd1	106931	potassium channel tetramerisation domain containing 1	-1.56780277989325	-0.852720675914836	0.397700544974559	0.65497308422353	0.301694711975047	1.06615511463496	0.0494239321415102	2	FALSE	9.6423125593769
10457872	Slc39a6	106957	solute carrier family 39 (metal ion transporter), member 6	-0.848048200675466	1.38541166996136	0.769770780711932	0.432120921358093	-0.6829876475503	-1.05626752380563	0.0191978040036129	10	FALSE	9.80456430681587
10455784	Gramd3	107022	GRAM domain containing 3	-1.09773946883979	-1.10091160241233	-0.388575552236446	0.498537851073909	1.07690478754452	1.01178398487014	0.0226524340399681	2	FALSE	7.53731799111124
10458607	Lars	107045	leucyl-tRNA synthetase	-1.32512906562537	1.55732853253332	0.443118828076409	0.202739568298493	-0.126130891374008	-0.751926971908836	0.0248146753890207	10	FALSE	10.4806981478881
10458247	Lrrtm2	107065	leucine rich repeat transmembrane neuronal 2	-1.54504105201841	-0.569689436055131	-0.315859751510177	0.427854558882171	1.00157334843393	1.00116233226762	0.0333353265529648	2	FALSE	10.0290911571701
10465508	Gpr137	107173	G protein-coupled receptor 137	-1.25636136213011	-0.905611545727707	-0.069255375077616	0.257399675724137	0.447297184423729	1.52653142278756	0.0297173219263083	2	FALSE	9.0972636486891
10461038	Macrod1	107227	MACRO domain containing 1	-1.06930392896064	-1.36078943541849	0.091786382567399	0.515013640310691	1.09735898274260	0.725934358758437	0.0463607059297358	3	FALSE	7.64661541799962
10462195	Kank1	107351	KN motif and ankyrin repeat domains 1	-0.208476092626046	-1.43647142344167	-0.613941075788156	0.070478256232934	0.85272344928331	1.33568688633963	0.00209726738858768	9	FALSE	6.28089736843292
10464400	E330013P04Rik	107376	RIKEN cDNA E330013P04 gene	1.60832849242039	0.770221371911171	-0.198514553416932	-1.05020394838184	-0.424482986135295	-0.705348376397487	7.79568521942216e-05	7	FALSE	8.09402208419967
10405355	Unc5a	107448	unc-5 homolog A (C. elegans)	-0.188417307281069	-1.60444630860489	-0.365359390861918	0.131022406558239	0.70960567110837	1.31759492908126	0.041614121026919	9	FALSE	8.85243414631183
10474419	Lgr4	107515	leucine-rich repeat-containing G protein-coupled receptor 4	-1.85809187976284	-0.364476086691033	0.897123937293972	0.560287740680019	0.422364853499810	0.342791434980074	0.00141856114949554	2	TRUE	7.16153888347007
10434446	Ece2	107522	endothelin converting enzyme 2	-1.32874610142443	-0.539425673234704	-0.196952966190583	-0.257293869549504	0.895080545159206	1.42733806524002	0.00297703196126589	11	FALSE	8.122055309818
10601343	Magee1	107528	melanoma antigen, family E, 1	-1.68446320376972	-0.586321200931024	0.0751844111826186	0.36141006375974	0.931497836110635	0.902692093647756	0.000687513061186714	2	FALSE	9.41642399071067
10574204	Arl2bp	107566	ADP-ribosylation factor-like 2 binding protein	-1.07803896590791	-0.620865713408434	-0.732874274688109	0.0177806022884445	1.23192787956377	1.18207047215222	0.0259557115123439	2	FALSE	11.0212325319217
10512774	Coro2a	107684	coronin, actin binding protein 2A	-1.44510606313639	-1.02081736406639	0.28808822465915	0.468694450252903	1.08516743494211	0.623973317348614	0.000510370510870283	2	FALSE	8.37324232148254
10540034	Aldh1l1	107747	aldehyde dehydrogenase 1 family, member L1	-1.19146748837866	-1.12017824715887	-0.255774180617775	0.655172576935914	0.992105877111288	0.920141462108102	0.000117377903960926	2	FALSE	8.63292508444135
10554574	Tm6sf1	107769	transmembrane 6 superfamily member 1	-0.77086983414141	-1.11727123500493	-0.533682155987702	0.0612450212728093	0.97690232542017	1.38367587844106	0.00379640843034873	2	FALSE	8.41857321255642
10602977	Scml2	107815	sex comb on midleg-like 2 (Drosophila)	0.136302762750794	1.02795082204560	1.17828400374101	-0.323057086104069	-0.56653102290903	-1.45294947952430	0.00186798823530831	1	FALSE	7.32587430357543
10521136	Whsc1	107823	Wolf-Hirschhorn syndrome candidate 1 (human)	0.781118052085924	1.24579571975960	0.516075127914478	-0.33207650326018	-1.01279428815090	-1.19811810834892	0.00166692863473291	4	FALSE	9.69669199204787
10373964	Thoc5	107829	THO complex 5	0.107664329606036	1.17995977712967	1.07577960802343	-0.192653395760045	-0.934365645176177	-1.23638467382291	0.0248079686688911	4	FALSE	9.74759403120132
10424624	Bai1	107831	brain-specific angiogenesis inhibitor 1	-1.03337663350839	-0.751355774251837	-0.562872252598585	0.0291761507278344	0.733558621606103	1.58486988802486	0.00057736509384594	2	FALSE	9.15439767513314
10503023	Cth	107869	cystathionase (cystathionine gamma-lyase)	-0.883075794725607	-0.0901379721660523	-1.31360994226614	0.0584203956781098	1.10477828345154	1.12362503002815	0.0277418011436963	11	FALSE	6.95513159959845
10541803	Chd4	107932	chromodomain helicase DNA binding protein 4	1.18396108897200	1.10488864990376	0.309078241498746	-0.80787400395117	-0.778577801371391	-1.01147617505196	0.031118595713554	1	TRUE	10.3812343148054
10589130	Celsr3	107934	cadherin, EGF LAG seven-pass G-type receptor 3 (flamingo homolog, Drosophila)	1.15453084171082	0.870904476561204	0.588031177701611	-0.436103030938538	-1.05580636737563	-1.12155709765946	0.0231974527821944	4	FALSE	9.61016436334678
10445710	Frs3	107971	fibroblast growth factor receptor substrate 3	-1.52349411055785	-0.592805772151382	-0.352557844887596	0.510915422553499	1.09176825723964	0.866174047803696	0.0157158403170494	2	FALSE	7.86459340549974
10603051	Ap1s2	108012	adaptor-related protein complex 1, sigma 2 subunit	1.29499973817760	0.715234293222726	0.383973009672093	-0.107076542919419	-1.27963869969622	-1.00749179845678	0.007793657831546	4	FALSE	6.53712931734307
10457895	Celf4	108013	CUGBP, Elav-like family member 4	-1.22404990695264	-1.20729733559316	-0.00611403704496894	0.607252195287529	0.899140324423836	0.931068759879404	0.00425154630328241	2	FALSE	10.3573224665278
10366229	Lin7a	108030	lin-7 homolog A (C. elegans)	-1.33944020000621	-0.886505574970334	-0.0908630059853574	0.133348326616048	1.02024534681438	1.16321510753147	0.000176849216155217	2	FALSE	8.99532451918857
10373202	Shmt2	108037	serine hydroxymethyltransferase 2 (mitochondrial)	-1.00476110304534	1.75197535355491	0.0344660013158467	-0.944055993397623	-0.00663274667078119	0.169008488242979	0.0352810745415381	15	FALSE	8.78463104008546
10495896	Camk2d	108058	calcium/calmodulin-dependent protein kinase II, delta	-1.51711279181861	-0.54865485454708	-0.400198084137701	0.447656612934282	1.00744710458543	1.01086201298368	0.000171542502281249	2	FALSE	9.25266609913063
10601673	Cstf2	108062	cleavage stimulation factor, 3' pre-RNA subunit 2	-1.21742558303820	-0.644187276576834	-0.544849572894635	0.0413158163172245	1.24327911776829	1.12186749842417	0.0126289119474097	2	FALSE	9.31737379415854
10528145	Grm3	108069	glutamate receptor, metabotropic 3	-1.08832040798042	-1.32001516096796	-0.0739894612795626	0.838709886417365	0.903888568340646	0.739726575469935	9.1129634647757e-05	3	FALSE	9.43977172888274
10554778	Grm5	108071	glutamate receptor, metabotropic 5	-1.43878853244475	-1.07087346240485	0.234576207314418	0.74288000868576	0.800697742436374	0.731508036413044	0.000117646077189621	3	FALSE	10.2174598287421
10540509	Grm7	108073	glutamate receptor, metabotropic 7	-1.54242301734160	-0.888254852169798	0.169615768605129	0.515816969609786	0.956758211832457	0.788486919464024	0.000130405302703303	2	FALSE	9.68070784664013
10561212	Ltbp4	108075	latent transforming growth factor beta binding protein 4	-0.331450342718474	-1.54881489876783	-0.123066572927809	-0.201903236710759	1.05861771905567	1.14661733206920	0.0117095738775899	9	FALSE	8.09016825268388
10514779	Prkaa2	108079	protein kinase, AMP-activated, alpha 2 catalytic subunit	-1.59420987562563	-0.633038799582067	-0.226120696528694	0.819651357131937	0.828702959619714	0.805015054984736	0.00435157456816684	2	FALSE	9.19547355546372
10494574	Prkab2	108097	protein kinase, AMP-activated, beta 2 non-catalytic subunit	-1.82082261246814	0.218730822322282	0.218276999209904	-0.211331291962496	0.42864854710711	1.16649753579134	0.00577016782853167	2	FALSE	8.83127762950347
10383289	Baiap2	108100	brain-specific angiogenesis inhibitor 1-associated protein 2	-0.906169085305997	-0.545422924233721	-0.830537559482571	-0.150130782011353	0.89124994717699	1.54101040385665	0.000583620649898477	11	FALSE	8.69275124759628
10434291	B3gnt5	108105	UDP-GlcNAc:betaGal beta-1,3-N-acetylglucosaminyltransferase 5	0.155988077843963	1.16932069662853	0.97417413150828	-0.0219778178247432	-0.957998772689765	-1.31950631546627	0.000641078651452837	1	FALSE	7.55667466443362
10454944	Eif4ebp3	108112	eukaryotic translation initiation factor 4E binding protein 3	0.61436154933565	1.18637869692271	0.763184316873097	-0.329675918234594	-1.23543632097194	-0.99881232392492	0.0310239502728429	4	FALSE	7.70159925143112
10564631	Slco3a1	108116	solute carrier organic anion transporter family, member 3a1	-1.51823111934522	-0.888339586359153	0.152245293459838	0.413489232477807	0.827315586065961	1.01352059370078	0.000333346867342223	2	FALSE	9.45430717563795
10449731	U2af1	108121	U2 small nuclear ribonucleoprotein auxiliary factor (U2AF) 1	0.329632935176996	1.22739689200409	0.662999622676046	0.155322923880057	-1.41127833073646	-0.964074043000734	0.0498563199132934	1	TRUE	10.2434624039410
10456194	Napg	108123	N-ethylmaleimide sensitive fusion protein attachment protein gamma	-1.43374199202904	-0.68898632732182	-0.409414213447517	0.512681820799838	1.01708935905161	1.00237135294693	0.000464951044485449	2	FALSE	10.0409114345472
10550237	Napa	108124	N-ethylmaleimide sensitive fusion protein attachment protein alpha	-1.85860005849100	-0.206880692550881	0.295118879729364	0.230992936877765	0.471754145316927	1.06761478911782	0.0239110955919506	2	FALSE	9.3803906204415
10519693	Sema3d	108151	sema domain, immunoglobulin domain (Ig), short basic domain, secreted, (semaphorin) 3D	-1.28156374665068	-0.833579619724442	1.5786875628722	0.346928403557006	0.221581137306346	-0.0320537373604309	0.008986707202262	16	FALSE	6.13791449468874
10587748	Adamts7	108153	a disintegrin-like and metallopeptidase (reprolysin type) with thrombospondin type 1 motif, 7	1.30874900627224	0.904721585320183	0.279864576370335	-0.491584722056962	-1.27029380780589	-0.731456638099905	0.00805108445946533	4	FALSE	7.48793036663062
10385239	Mat2b	108645	methionine adenosyltransferase II, beta	-1.26973754489553	-0.954755542565623	-0.157751318065316	0.382931439306603	1.39084715721572	0.608465809004154	0.023905261094117	2	FALSE	9.60498477881497
10546661	Foxp1	108655	forkhead box P1	1.17634912734273	0.778688318975962	0.609341905129476	-0.313747787628793	-1.18631079347454	-1.06432077034482	0.0031776085040703	4	FALSE	9.0837938724936
10386230	Rnf187	108660	ring finger protein 187	-1.59303489495989	-0.559542041983365	-0.0887280407567708	0.276190770572511	0.723557493332389	1.24155671379514	0.0162867070049742	2	FALSE	11.3251368177688
10606235	Zdhhc15	108672	zinc finger, DHHC domain containing 15	-0.72067253703741	-0.615021262300477	-0.867152489488372	-0.336861673995513	1.34696573679004	1.19274222603172	0.00719996421927327	11	FALSE	7.79647891016652
10374842	Ccdc88a	108686	coiled coil domain containing 88A	0.549595840668756	0.891322104713034	0.515620073043301	0.595296028833976	-1.15904231823194	-1.39279172902713	0.0412243525356013	4	FALSE	9.48433387751176
10396877	Galntl1	108760	UDP-N-acetyl-alpha-D-galactosamine:polypeptide N-acetylgalactosaminyltransferase-like 1	-0.805731920979852	-1.13270304282625	-0.39877993103249	0.0403212422159325	0.781521475191351	1.51537217743130	0.00545523632817214	2	FALSE	8.42028643326317
10554655	Mex3b	108797	mex3 homolog B (C. elegans)	0.677363099330749	1.06502503069722	0.651670968259235	0.0138267725978967	-1.0001323597393	-1.40775351114580	0.00693027892064967	4	FALSE	10.2116726451298
10504169	4933409K07Rik	108816	RIKEN cDNA 4933409K07 gene	1.55926501404955	0.540506544301268	-0.559424844489104	-1.18873070791042	-0.670121431453529	0.318505425502242	0.0412779964509861	7	FALSE	9.8432930477145
10477032	5430405G05Rik	108832	RIKEN cDNA 5430405G05 gene	0.0793186826219853	0.767315378889062	1.09840291841321	0.476154948649426	-1.06805128337888	-1.35314064519479	0.0218641038249919	1	FALSE	8.24734829687032
10385479	Ibtk	108837	inhibitor of Bruton agammaglobulinemia tyrosine kinase	0.432388240058799	1.06349459706878	0.782616888056346	0.159824906606789	-1.03038605597001	-1.40793857582071	0.00767770502039085	4	FALSE	8.90824199276413
10454912	Ankhd1	108857	ankyrin repeat and KH domain containing 1	0.654325806995445	1.31581041236104	0.664640792080977	-0.673019983017053	-0.877070764727628	-1.08468626369279	0.0246298876352908	4	FALSE	9.34178909895442
10461071	2700081O15Rik	108899	RIKEN cDNA 2700081O15 gene	0.72024336608431	0.806754674441939	0.809951134659906	0.134387272157223	-1.00921327071306	-1.46212317663032	0.00915562587868847	1	FALSE	9.91227372181708
10460513	B3gnt1	108902	UDP-GlcNAc:betaGal beta-1,3-N-acetylglucosaminyltransferase 1	-1.30363195304892	-0.90452794048332	-0.315242769995174	0.475186795640766	0.851483601420449	1.19673226646621	0.00353099992366992	2	FALSE	9.3691235494358
10471018	Fam73b	108958	family with sequence similarity 73, member B	-0.980915792782128	-1.05555662337805	-0.466008113545818	0.195646589489007	1.09249957285763	1.21433436735935	0.0165502749292057	2	FALSE	7.86986723432093
10540795	Irak2	108960	interleukin-1 receptor-associated kinase 2	-0.0262660901023876	-0.268812029709975	-1.50148448054781	0.308457754322607	-0.113333236199415	1.60143808223697	0.0123739857016463	9	FALSE	6.41385902101389
10354418	Obfc2a	109019	oligonucleotide/oligosaccharide-binding fold containing 2A	-1.67297800212086	-0.738182587312144	0.285998350232664	0.494755224647227	0.831631638718067	0.798775375835044	0.00172253594087934	2	FALSE	9.4756940897366
10495094	6530418L21Rik	109050	RIKEN cDNA 6530418L21 gene	-1.57528703053315	-0.34302205875824	-0.480548442325119	0.390087412048693	0.99623191483496	1.01253820473285	0.0148325937402861	2	FALSE	9.26509902877416
10469035	Sephs1	109079	selenophosphate synthetase 1	0.4565498686018	1.53935708466555	0.402707313113813	-0.343302208975342	-0.9056753540284	-1.14963670337742	0.0146202166816995	1	FALSE	9.20914004042086
10462454	Uhrf2	109113	ubiquitin-like, containing PHD and RING finger domains 2	1.28477415930637	0.758207249709349	0.517769271589408	-0.400726606305017	-1.16050518495111	-0.999518889348987	0.00914662475603921	4	FALSE	9.13601378747798
10579852	Mmaa	109136	methylmalonic aciduria (cobalamin deficiency) type A	0.929360647869457	0.948260742009543	0.72371172392873	-0.328932413736235	-1.02842120466377	-1.24397949540772	0.0358761736328149	4	FALSE	7.69768281519892
10573823	Chd9	109151	chromodomain helicase DNA binding protein 9	0.478909212286482	1.38692195000068	0.588434348716815	-0.310556567920108	-0.840933391910294	-1.30277555117357	0.0259628960278330	4	FALSE	8.21357769200142
10532944	Mlec	109154	malectin	-1.41964453515581	-1.03255542343460	0.134158548239228	0.504084496300414	0.883323089287395	0.930633824763378	0.0153605096254929	2	FALSE	8.59762851803355
10542875	3010003L21Rik	109163	RIKEN cDNA 3010003L21 gene	0.745116442360634	1.13313224807435	0.593292353308203	-0.213482806448420	-0.802051620149916	-1.45600661714486	0.000219686230581306	4	FALSE	7.56395162887295
10466200	Ms4a7	109225	membrane-spanning 4-domains, subfamily A, member 7	-0.523442461134768	0.32434378760825	1.71516992844108	0.225143790680937	-0.633545748247008	-1.10766929734849	0.0185036004180935	10	FALSE	5.96346529319358
10592126	Fam118b	109229	family with sequence similarity 118, member B	1.21211201640423	0.780901369992184	0.528815503090142	-0.256200087949698	-1.06515253749890	-1.20047626403796	0.00197017329460788	4	TRUE	8.66085990414526
10352178	Sccpdh	109232	saccharopine dehydrogenase (putative)	-1.75787471110863	-0.499728752551776	0.122111138951884	0.995309775045873	0.617981107166594	0.522201442496046	0.0273765376731535	2	TRUE	9.90294148571564
10512236	Kif24	109242	kinesin family member 24	1.47343468794751	0.462209426286505	0.555010994335205	-0.431119149207127	-1.04719723678148	-1.01233872258061	0.0424675696764966	4	FALSE	7.05018206363961
10548128	Tspan9	109246	tetraspanin 9	-1.55193511724813	0.273095834615032	-0.371205686948576	-0.272700193758117	0.483731232069577	1.43901393127020	0.0305182356948721	11	FALSE	9.62813125724756
10516027	Rlf	109263	rearranged L-myc fusion sequence	-0.166626769259954	1.32583090057981	1.06743027934475	-0.41363590577175	-0.545650191441561	-1.26734831345131	0.0337909871145699	1	FALSE	8.97203057150679
10565461	Me3	109264	malic enzyme 3, NADP(+)-dependent, mitochondrial	-0.939181327758467	-1.21120533697966	-0.406844740164184	0.410203653602716	0.99519943634177	1.15182831495782	1.45480413352406e-05	9	FALSE	7.4876258567807
10502484	Pkn2	109333	protein kinase N2	0.753411573542023	1.0297489877498	0.738048479139107	-0.192032854754838	-0.967274894779652	-1.36190129089643	0.0140452498913947	4	FALSE	9.47475011367852
10481182	Fam163b	109349	family with sequence similarity 163, member B	-1.37423298434854	-1.04001232663181	0.131788611099467	0.334056155881675	0.93702520000089	1.01137534399832	0.000744594875776861	2	FALSE	9.76427064009255
10537184	Cald1	109624	caldesmon 1	1.18639453574295	1.13229040731426	0.210411122214676	-0.598924149068388	-0.815717873619009	-1.11445404258450	0.00268968913946406	1	FALSE	9.05510416340291
10538247	Npy	109648	neuropeptide Y	-1.63949964878936	0.986844923687246	-0.139008224081783	-0.579430954472366	0.538636716433437	0.832457187222832	0.00300918187173232	11	FALSE	10.7262971275735
10596465	Acy1	109652	aminoacylase 1	0.907406553874898	0.755271403282623	0.59034633746064	0.24631598381343	-1.44156487290845	-1.05777540552314	0.0277418011436963	4	FALSE	7.53365495448476
10501971	Ank2	109676	ankyrin 2, brain	-1.12641228862430	-1.2392814937333	-0.122461137401546	0.569631643528274	1.04739226594738	0.871131010283495	0.00705717696534906	2	FALSE	10.6596848908848
10555235	Arrb1	109689	arrestin, beta 1	-1.35540804143624	-0.85088211596144	-0.113197007022245	0.131730427228838	1.00566718016742	1.18208955702366	0.0127417876489609	2	FALSE	9.03318355937912
10401244	Actn1	109711	actinin, alpha 1	-1.82627585536169	0.15739530212442	-0.00488522128559102	0.0199813506610111	0.458097798384027	1.19568662547782	0.00368378819721200	2	FALSE	8.9463319870274
10603746	Maob	109731	monoamine oxidase B	-1.15286148236791	-0.704863106282076	-0.458913459084594	-0.112644841269120	1.20830491239622	1.22097797660747	0.0105058412367701	2	FALSE	6.1643077651797
10430956	Cyb5r3	109754	cytochrome b5 reductase 3	-1.76670962219101	-0.540779466479329	0.234275508667421	0.46282080196491	0.703894560257898	0.906498217780123	0.0088149685416442	2	FALSE	10.3828593171866
10595466	Pgm3	109785	phosphoglucomutase 3	-0.098338254768238	1.43958940135064	0.731313740178736	0.0887015255266569	-0.93976457315313	-1.22150183913467	0.0326938991900250	1	FALSE	9.71623608392684
10449644	Glo1	109801	glyoxalase 1	-0.936640882045194	-0.983033246829385	-0.457625269157847	0.103840739846597	0.717301997934171	1.55615666025167	0.0402668549353084	2	FALSE	10.5997240346978
10554005	H47	109815	histocompatibility 47	-1.77469738082360	-0.439209825856278	0.0523475231499515	0.522880048850785	0.958560243547275	0.680119391131878	0.00939915848379808	2	FALSE	10.3077301480863
10436978	Cbr3	109857	carbonyl reductase 3	-1.41617982099307	-0.873057353875449	-0.238461297840029	0.670044243054843	0.95053972363352	0.907114506020187	0.00751619011849688	2	FALSE	8.25733792723374
10604765	Mcf2	109904	mcf.2 transforming sequence	-1.67771778429641	0.063850598597574	1.29509493393850	0.383530865063101	0.388763475517908	-0.453522088820676	0.0407182838313526	16	FALSE	6.22247574570826
10388545	Abr	109934	active BCR-related gene	-0.880354013545155	-1.06361927888870	-0.443607743080265	0.0206270230046023	0.965254770970426	1.40169924153908	0.0106358070706120	2	FALSE	9.7136711716283
10364451	Gm16517	110012	predicted gene, Gm16517	-1.75880789318337	-0.491200652342598	0.134476170832311	0.445834965923639	0.999953728877885	0.669743679892123	0.0138761849180644	2	FALSE	9.81892130580054
10567289	Syt17	110058	synaptotagmin XVII	-1.00354254291265	-0.943141609653132	-0.579207032377237	0.204390521943621	1.03535628711091	1.28614437588849	2.44981449891436e-05	2	FALSE	9.36028205458878
10523506	Bmp3	110075	bone morphogenetic protein 3	-1.55194596882785	-0.839085935254371	0.275560417644374	1.16399889459684	0.520016574769853	0.431456017071157	0.0479463875780806	2	FALSE	6.96531321002533
10423388	Dnahc5	110082	dynein, axonemal, heavy chain 5	-1.10680364173265	-1.03079530077676	-0.250283287858216	0.0941496258884264	1.21875593947049	1.07497666500871	0.014199582937539	2	TRUE	5.62230182865284
10547034	Raf1	110157	v-raf-leukemia viral oncogene 1	1.09927683524953	0.949688424571281	0.536343333375086	-0.381317013482041	-1.21994929333925	-0.98404228637462	0.0406561444673995	4	FALSE	10.4434484702052
10496302	Manba	110173	mannosidase, beta A, lysosomal	-1.47473577703150	-0.602104321783943	-0.207413481680562	0.149528100449487	0.823724349323455	1.31100113072307	0.00790662879606906	2	FALSE	5.74202444671624
10544906	Ggct	110175	gamma-glutamyl cyclotransferase	-0.917021354708022	-1.22680497037791	-0.385830971099628	0.345266795153244	1.10129939985401	1.08309110117831	0.00174560089273029	9	FALSE	10.2152866583823
10499483	Fdps	110196	farnesyl diphosphate synthetase	-1.99208032154870	0.463991375397005	0.0578968143083112	0.638680582722943	0.588030758293986	0.243480790826445	0.0065201075777628	2	FALSE	8.74820373384172
10438639	Dgkg	110197	diacylglycerol kinase, gamma	-1.22000924721329	-0.460827208878728	-0.598187960785189	-0.101311704979286	0.96866998444724	1.41166613740925	9.59799076234056e-05	11	FALSE	9.00100045186955
10426751	Tmbim6	110213	transmembrane BAX inhibitor motif containing 6	-1.30948505676555	-0.759368711683281	-0.416564576512996	0.392867783084945	0.736959117905335	1.35559144397154	0.0168350248645217	2	FALSE	11.3841442200655
10425177	Triobp	110253	TRIO and F-actin binding protein	0.913007263278213	0.781487478628946	0.826566717258977	-0.13236343309854	-1.16254247615962	-1.22615554990799	0.000592456022422334	4	FALSE	8.83878874498583
10375058	Hba-a2	110257	hemoglobin alpha, adult chain 2	1.46095793924992	0.961756386989209	-0.046870458934746	-0.645784403739958	-0.753586153996958	-0.976473309567466	0.000173139047327588	4	FALSE	10.1001445124092
10509410	Rap1gap	110351	Rap1 GTPase-activating protein	-1.20487585092287	-1.11127279272935	-0.209373148247382	0.562738265072563	0.866118377008173	1.09666514981886	0.000321172051846006	2	FALSE	9.11184765011745
10464704	Adrbk1	110355	adrenergic receptor kinase, beta 1	-1.77851350406789	-0.272342334564394	-0.213971381153839	0.823286794059028	0.728355459219904	0.713184966507199	0.0439496258961726	2	FALSE	9.38156689262963
10607366	Shroom2	110380	shroom family member 2	-0.984789582842032	-1.47341456289294	0.145409394599204	0.805639866312335	0.916797529606555	0.59035735521688	0.00118491870840359	3	FALSE	7.859214270962
10529895	Qdpr	110391	quinoid dihydropteridine reductase	-1.64620993601	-0.673497801420895	0.110596648719810	0.380127840780636	0.973968104247306	0.85501514368313	0.00207052094279014	2	FALSE	10.4210859114693
10447891	Acat2	110460	acetyl-Coenzyme A acetyltransferase 2	-2.02979751978727	0.494645710720277	0.321201696686661	0.484276207800553	0.490020159276748	0.239653745303051	0.0238217426237462	2	FALSE	10.0326470808296
10370303	Adarb1	110532	adenosine deaminase, RNA-specific, B1	-1.29755172085159	-0.82169799309567	-0.186521022399982	0.0356054562880648	1.01615219785870	1.25401308220048	0.000410684073482651	2	FALSE	9.37378077169799
10547022	Timp4	110595	tissue inhibitor of metalloproteinase 4	-0.843638795149375	-1.17047651663852	-0.559241988658007	0.356042193429	1.00742139387645	1.20989371314045	5.59700034411508e-05	2	FALSE	9.30895080990116
10411395	Rgnef	110596	Rho-guanine nucleotide exchange factor	-0.753974378970112	-1.08171963328341	-0.800482741210918	0.428426024694038	1.10491291462666	1.10283781414375	0.000560146461870669	2	FALSE	8.13188107173869
10592629	Grik4	110637	glutamate receptor, ionotropic, kainate 4	-0.9692479295665	-1.21210747884213	0.268169566182376	-0.239925767495391	0.808293043121253	1.34481856660038	0.0143554098685510	2	FALSE	8.31778163522866
10607877	Prps2	110639	phosphoribosyl pyrophosphate synthetase 2	-1.51499628517563	-1.01488980944171	0.84150760957027	0.588975021792809	0.637492134938564	0.461911328315693	0.00628506382664414	2	FALSE	8.02522258177377
10437040	Chaf1b	110749	chromatin assembly factor 1, subunit B (p60)	0.228835845180566	1.79758468595308	0.163325640722159	-0.960969772392826	-0.539422992872383	-0.689353406590593	0.0266665830533096	1	FALSE	7.46186978669838
10572949	Nr3c2	110784	nuclear receptor subfamily 3, group C, member 2	-0.895645757672874	-1.30072486098788	-0.246570688135616	0.280066424543283	0.963782589492947	1.19909229276014	0.000151262682423529	9	FALSE	8.64581358981666
10410778	Gpr98	110789	G protein-coupled receptor 98	1.85535197937536	0.288196293048288	-0.395488870911842	-0.142300092269697	-0.736850545823393	-0.868908763418716	0.00100795794312025	4	FALSE	6.1229180246466
10460057	Tshz1	110796	teashirt zinc finger family member 1	0.189864487080959	1.92485631748039	-0.234477033403168	-0.752297434093627	-0.594116620684086	-0.533829716380458	0.00646814080533738	15	FALSE	7.8408539123534
10380210	Srsf1	110809	serine/arginine-rich splicing factor 1	1.11109990537542	0.733858957343269	0.761352704117147	-0.387518124406995	-0.976059509400248	-1.24273393302860	0.0180301598081654	4	TRUE	8.8321089564996
10417183	Pcca	110821	propionyl-Coenzyme A carboxylase, alpha polypeptide	-1.38316099531702	-0.877213364947817	-0.149673276306248	0.442165059823619	1.26957166638732	0.698310910360157	0.00635170766524184	2	FALSE	8.19444154892371
10593756	Chrna3	110834	cholinergic receptor, nicotinic, alpha polypeptide 3	0.70842639801849	1.47794100596486	0.146770938456581	-0.787012652988185	-0.284370982021013	-1.26175470743073	0.0167157352335722	1	FALSE	7.56229323876251
10429083	Kcnq3	110862	potassium voltage-gated channel, subfamily Q, member 3	0.580228853005539	0.143080015093155	-0.338100686045460	-1.73644810109636	0.127726791875053	1.22351312716806	0.023151501843719	17	FALSE	9.69467621368675
10472372	Scn2a1	110876	sodium channel, voltage-gated, type II, alpha 1	-1.45869692885751	-0.973942309332281	0.0482271247961792	0.694549938787135	0.770442530410313	0.919419644196162	0.000240777478558473	2	FALSE	10.0441570347676
10553769	Gabra5	110886	gamma-aminobutyric acid (GABA) A receptor, subunit alpha 5	-1.62705668199585	-0.774734340987594	0.174695420193632	0.666796736576308	0.606842478877911	0.953456387335595	5.16665557496315e-05	2	FALSE	9.95469853755439
10550263	Slc8a2	110891	solute carrier family 8 (sodium/calcium exchanger), member 2	-0.997853000260878	-0.99573169033112	-0.538578475484624	0.289039107689853	0.87317257686656	1.36995148152021	9.87693016044547e-05	2	FALSE	8.74652903239605
10401296	Slc8a3	110893	solute carrier family 8 (sodium/calcium exchanger), member 3	-1.67161019930280	-0.242563218472557	-0.126036390746670	0.0262764971185779	1.23317796084316	0.780755350560292	0.0228076651375234	2	FALSE	7.93849112554166
10476326	Cds2	110911	CDP-diacylglycerol synthase (phosphatidate cytidylyltransferase) 2	-1.32298308545880	-0.751205154892878	-0.327715847958172	0.211400347387373	0.836248523498163	1.35425521742432	0.00773984617210374	2	FALSE	10.1998167403387
10373143	Mbd6	110962	methyl-CpG binding domain protein 6	1.19467514214880	0.944901067221002	0.269551480578664	-1.32591669754133	-0.903908657492211	-0.179302334914915	0.0107935512247879	7	FALSE	8.06150634166468
10393668	Aatk	11302	apoptosis-associated tyrosine kinase	-0.727323879712257	-1.31113086250109	-0.0306736299216855	-0.219808523355557	0.94067551224937	1.34826138324122	0.0096649394363917	2	FALSE	8.23464440336091
10512949	Abca1	11303	ATP-binding cassette, sub-family A (ABC1), member 1	-0.307659336631807	-1.16770216487077	-1.06072627196435	0.433933594277159	0.953987692853422	1.14816648633633	0.00972464055234083	9	FALSE	8.92592672855672
10470050	Abca2	11305	ATP-binding cassette, sub-family A (ABC1), member 2	-0.94646911925031	-1.03642513039230	-0.525842582386364	0.270012001799833	0.823847762273199	1.41487706795593	0.00161798084607827	2	FALSE	8.87415076030923
10443730	Abcg1	11307	ATP-binding cassette, sub-family G (WHITE), member 1	-0.178375083517258	-1.15150360872787	-0.746722140027761	-0.314513429781806	0.943569621767997	1.4475446402867	0.000657428466324414	9	FALSE	8.19990850440333
10471201	Abl1	11350	c-abl oncogene 1, non-receptor tyrosine kinase	0.955535645957656	1.17711257233583	0.522594560050035	-0.948596367465213	-0.663459447827031	-1.04318696305129	0.0406493812296184	4	FALSE	9.80621269676256
10355246	Acadl	11363	acyl-Coenzyme A dehydrogenase, long-chain	-1.18278991771276	-0.664271893239016	-0.81296834807053	0.587719053487351	0.980554372243285	1.09175673329167	0.0243686438316595	2	FALSE	8.06892867353424
10502951	Acadm	11364	acyl-Coenzyme A dehydrogenase, medium chain	-1.37657852794789	-0.618868264976419	-0.576367062181811	0.518780543054532	0.945188633238191	1.10784467881340	0.00855306612809786	2	FALSE	9.40998221978803
10387768	Acadvl	11370	acyl-Coenzyme A dehydrogenase, very long chain	-1.12769354378248	-0.2593425554662	-0.87088186703438	-0.134694952619782	1.09101528272065	1.30159763618218	0.039204875037417	11	FALSE	8.51949013727146
10423593	Laptm4b	114128	lysosomal-associated protein transmembrane 4B	-1.27542138570649	-0.78695674394497	-0.245765324780270	0.0303848542627423	0.91686193872815	1.36089666144084	0.000184458544157324	2	FALSE	9.93709007902681
10389047	Accn1	11418	amiloride-sensitive cation channel 1, neuronal (degenerin)	-1.21929063072573	-1.09100047121386	-0.233408528313925	0.586578634243195	1.04687227547833	0.910248720531984	6.14942129579622e-05	2	FALSE	9.21412265906174
10381962	Ace	11421	angiotensin I converting enzyme (peptidyl-dipeptidase A) 1	-1.32091041592512	-1.06833857802261	0.0166603312102474	1.04483714524133	0.92885130761098	0.39890020988517	0.0022488152974832	3	FALSE	7.06540931987477
10364550	Kiss1r	114229	KISS1 receptor	-0.658892646240802	-1.04837133219201	-0.651980780714447	-0.08433385196496	1.37839179470762	1.0651868164046	0.00079626955090985	2	FALSE	7.68885432290547
10526559	Ache	11423	acetylcholinesterase	-1.15977532264010	-0.823030131781166	-0.589932629782408	0.330390992884343	1.06503243621179	1.17731465510755	1.45480413352406e-05	2	FALSE	9.18638285470597
10502240	Npnt	114249	nephronectin	-0.567125190938515	-1.11892459143150	-0.946266933888667	0.593238169210818	1.24326173596092	0.79581681108694	0.0103427214005572	2	FALSE	6.96465170084719
10425611	Aco2	11429	aconitase 2, mitochondrial	-1.38913819770812	-0.890303605050958	-0.242303768207564	0.583503053378043	0.962973063191719	0.975269454396878	0.00748296939602976	2	FALSE	10.2529129556681
10393177	Acox1	11430	acyl-Coenzyme A oxidase 1, palmitoyl	-1.52512049956849	-0.82963256098526	0.00145029663415022	0.48741320475711	0.993655637429274	0.872233921733207	0.00407580781301703	2	FALSE	9.89160244600597
10501734	Palmd	114301	palmdelphin	1.48156161730871	-0.120195692213391	0.931322193444288	-0.487635251203896	-0.734789919256181	-1.07026294807952	0.0233379393909276	4	FALSE	9.10824624725326
10490559	Chrna4	11438	cholinergic receptor, nicotinic, alpha polypeptide 4	-1.23406243053947	-1.11949751407018	-0.125217742794131	0.524911121088007	1.08603595472484	0.867830611590938	0.000425891814549134	2	FALSE	8.54449898077394
10588655	Zmynd10	114602	zinc finger, MYND domain containing 10	-0.847219509211206	-1.03841489016685	-0.826216905414483	0.872531335093397	1.10461854522477	0.73470142447437	0.00148895361921860	2	FALSE	6.48823658389637
10441280	Prdm15	114604	PR domain containing 15	0.911268271053417	1.01234601933352	0.696861804288656	-0.464560337534256	-1.32221861823156	-0.833697138909767	0.0377857089482779	4	FALSE	8.53928558183078
10459723	Elac1	114615	elaC homolog 1 (E. coli)	-1.95570873735304	0.168049574661737	-0.0555136912903498	0.573002302767635	0.568442002827051	0.701728548386965	0.0283087208475353	2	FALSE	7.69698444830127
10489705	Slc13a3	114644	solute carrier family 13 (sodium-dependent dicarboxylate transporter), member 3	-1.26051139986432	-1.00982181939474	-0.173480503258206	0.317652297256548	1.05632668457400	1.06983474068671	0.00253123494072241	2	TRUE	7.43914016491277
10456383	Impa2	114663	inositol (myo)-1(or 4)-monophosphatase 2	-1.65414886508247	-0.635131626902341	0.151480109950804	0.255097722222573	0.948193275183326	0.93450938462811	0.0296669745769794	2	FALSE	7.08534320587843
10531919	Hsd17b11	114664	hydroxysteroid (17-beta) dehydrogenase 11	-1.10474460609809	-0.855213602132954	-0.528943637041149	0.145470318747040	1.14553938588451	1.19789214064064	0.000990634851331162	2	FALSE	7.22902856463836
10353731	4930444G20Rik	114671	RIKEN cDNA 4930444G20 gene	1.71143592058774	0.272618418535788	0.28979940267328	-0.406262639390029	-0.976719895977895	-0.890871206428878	0.0153605096254929	4	FALSE	6.17279175794261
10373768	Selm	114679	selenoprotein M	-1.24345869179024	-1.20981726630596	0.116845630715351	0.462387752278446	0.87923053380686	0.994812041295545	4.891887388344e-05	2	FALSE	9.84612332284211
10407742	Actn2	11472	actinin alpha 2	-1.24576258872371	-1.03867670496811	-0.24013835415634	0.488409102429356	1.02163546573082	1.01453307968799	0.000218169414549538	2	FALSE	7.37913374455391
10419611	Supt16h	114741	suppressor of Ty 16 homolog (S. cerevisiae)	0.879436785820857	1.15749070857337	0.480503692620346	-0.250579322635658	-1.02428447297703	-1.24256739140187	0.0449144377115964	4	FALSE	9.77646374816807
10467124	Acta2	11475	actin, alpha 2, smooth muscle, aorta	-1.11972157697238	0.912964502588762	1.31049286175400	0.315969474129327	-0.500437202688066	-0.91926805881165	0.00844574031277357	10	FALSE	6.72739141265946
10590169	Acvr2b	11481	activin receptor IIB	1.40889764707091	0.925076380984111	0.13165960232324	-0.755654943983549	-1.08831198484469	-0.621666701550024	0.00335000264980974	4	FALSE	7.88565332427878
10489391	Ada	11486	adenosine deaminase	-0.485805560022045	0.499215391986827	1.57708564859521	0.35585645342583	-1.03149005765775	-0.914861876328078	0.0432395739185673	10	FALSE	7.52680551067384
10571128	Prosc	114863	proline synthetase co-transcribed	-1.68260995488943	-0.351243982242936	0.0576012529881399	0.0152733298788585	0.7363788296	1.22460052466536	0.0160904495745665	2	FALSE	9.15375124833034
10381619	Adam11	11488	a disintegrin and metallopeptidase domain 11	-1.12838830720186	-1.30392133525418	0.0997830687804047	0.421708782641618	0.874409802310094	1.03640798872393	5.30675514312461e-05	2	FALSE	8.01479980088937
10393364	Cygb	114886	cytoglobin	-0.568711213678355	-0.877884063830959	-0.914987833765447	-0.106580422660414	1.15855234107535	1.30961119285982	0.0292480577307108	11	FALSE	8.09795721502684
10568668	Adam12	11489	a disintegrin and metallopeptidase domain 12 (meltrin alpha)	-1.86660311109510	-0.409082165611458	0.59121717343126	0.386957842956378	0.709599403623706	0.587910856695219	0.00500340166062673	2	FALSE	7.44334635044482
10499560	Adam15	11490	a disintegrin and metallopeptidase domain 15 (metargidin)	-1.23409653263744	-0.732893088920878	-0.510297247392315	0.219184613433433	0.926671046357043	1.33143120916016	0.00157343092452508	2	FALSE	8.93810465647987
10528038	Adam22	11496	a disintegrin and metallopeptidase domain 22	-1.61222273673878	-0.702539291480344	0.291909154443735	0.158709465078633	1.10420743309377	0.759935975602995	0.00807830071689595	2	FALSE	9.68653971300208
10568873	Adam8	11501	a disintegrin and metallopeptidase domain 8	1.34430845404229	0.770933664851602	0.498557979403824	-1.07244783196817	-0.84783910747511	-0.693513158854434	0.00671250371465411	4	FALSE	6.54121854490077
10577757	Adam9	11502	a disintegrin and metallopeptidase domain 9 (meltrin gamma)	-1.65306582707775	-0.400410269539149	-0.279384891750195	0.501114502471765	0.692014212780644	1.13973227311467	0.00266499538485449	2	FALSE	9.45599598330963
10429029	Adcy8	11514	adenylate cyclase 8	-1.61929665218184	-0.150388077353954	-0.622401974039124	0.622348032974637	0.97023035063574	0.79950831996454	0.00583989667077118	2	FALSE	7.25676231035815
10437364	Adcy9	11515	adenylate cyclase 9	-1.61254774809373	-0.706994973479231	0.29769462359866	0.137819184123139	1.03541996277884	0.848608951072326	0.00711801279086448	2	FALSE	8.18695008004288
10489936	Adnp	11538	activity-dependent neuroprotective protein	1.16722519947171	1.08264412000478	0.237192534661978	-0.351298063464153	-1.01761793973042	-1.1181458509439	0.0401660460533907	4	FALSE	9.95855335711369
10357878	Adora1	11539	adenosine A1 receptor	-0.996333252941893	-0.635914431561582	-0.584523783606268	-0.210901620429817	0.846421911121469	1.58125117741809	0.000167684257429435	11	FALSE	9.2659105649949
10376832	Adora2b	11541	adenosine A2b receptor	-0.592730142753618	-1.11177113112114	-0.862519069372616	0.458879380441359	0.710561136900619	1.39757982590539	0.00786515922680833	2	FALSE	6.96920571555485
10416099	Adra1a	11549	adrenergic receptor, alpha 1a	-0.956073821469497	-0.798239812928192	-0.907968075152902	0.472568790674287	1.05250419861325	1.13720872026305	0.0104827657879748	2	FALSE	7.81914294498177
10487886	Adra1d	11550	adrenergic receptor, alpha 1d	-0.616720457984373	-0.569879562670425	-0.94807180122062	-0.360037754969116	0.969291936641167	1.52541764020337	0.00019815581311724	11	FALSE	7.59609251075208
10398859	Adssl1	11565	adenylosuccinate synthetase like 1	-1.25660964264047	-0.593972619225875	-0.378920926172309	-0.168060673971590	1.09355113941559	1.30401272259466	0.00396271900468805	11	FALSE	6.50666773389329
10518455	Agtrap	11610	angiotensin II, type I receptor-associated protein	-0.528102741860536	-0.755374907967505	-1.1842672559459	0.174039386971858	0.938052499298572	1.35565301950352	0.00124242580613068	2	FALSE	6.70980587603924
10400006	Ahr	11622	aryl-hydrocarbon receptor	-1.08903207357180	-1.03564550883463	-0.506714084999431	0.950964273053835	0.55000928959702	1.13041810475501	0.0281449702634931	2	FALSE	6.99105435548482
10471474	Ak1	11636	adenylate kinase 1	-1.13008447023600	-1.06990727777552	-0.199400332838031	0.159143696629808	1.16350556300743	1.07674282121231	0.000393628152072495	2	FALSE	10.3848792672982
10472923	Ak4	11639	adenylate kinase 4	-0.658773907445882	1.12592196878953	0.720114092271985	-1.15844321262114	-0.862155426143416	0.833336485148931	0.00516390400057882	10	FALSE	8.19876497495216
10505132	Akap2	11641	A kinase (PRKA) anchor protein 2	-1.36915114772735	-0.936025456167237	-0.113917797050142	0.382457881482379	1.10800111285032	0.928635406612032	9.0672546133979e-05	2	FALSE	7.88834486232463
10517587	Alpl	11647	alkaline phosphatase, liver/bone/kidney	-0.881819424753772	-1.05290908218521	-0.61081745416791	0.370682660380935	1.43258247343405	0.742280827291906	0.000385774732240653	12	FALSE	6.94093284073436
10602372	Alas2	11656	aminolevulinic acid synthase 2, erythroid	1.64020677332326	0.525083968318702	0.00287663551335565	-1.02894626380935	-0.165656657339475	-0.973564456006491	0.0362974163918116	7	FALSE	6.40915852197127
10439895	Alcam	11658	activated leukocyte cell adhesion molecule	-1.58664408188771	-0.848301836712405	0.326118243268901	1.00944915130891	0.678699501971483	0.420679022050829	0.000510370510870283	3	FALSE	10.7448942758495
10524052	Fgfrl1	116701	fibroblast growth factor receptor-like 1	-0.986421638755975	-0.793608028338943	-0.923247180954151	0.632026718858417	1.02385712885706	1.04739300033359	0.00329801136024240	2	FALSE	7.99088427943719
10386652	Aldh3a2	11671	aldehyde dehydrogenase family 3, subfamily A2	-1.60384182946286	-0.213714154913646	-0.473463245461957	0.266571292125205	1.14932834736141	0.87511959035185	0.0202281994699561	2	FALSE	8.42694566035667
10568050	Aldoa	11674	aldolase A, fructose-bisphosphate	-1.57443191731817	-0.466649679247089	-0.32718513350112	0.366487522891007	0.829893987518667	1.17188521965670	0.000234984095138102	2	FALSE	11.0689059946345
10379153	Aldoc	11676	aldolase C, fructose-bisphosphate	-0.817162502802677	-0.59406932445302	-1.07850910636438	0.138578994819598	1.04720686724355	1.30395507155693	0.00551322185083001	2	FALSE	10.6091158172578
10399457	Akr1b3	11677	aldo-keto reductase family 1, member B3 (aldose reductase)	-1.84448967852199	-0.37294002556059	0.341107045126187	0.802850215443397	0.783393407945745	0.290079035567250	0.00587386969429984	2	FALSE	9.6351636968199
10353479	Rims1	116837	regulating synaptic membrane exocytosis 1	-1.50661233275317	-0.934717510924907	0.193542778153092	0.454168805820384	0.942422240018213	0.85119601968638	9.9586516041949e-05	2	FALSE	9.5192460810779
10423855	Rims2	116838	regulating synaptic membrane exocytosis 2	-1.90479216735422	0.0396136594952379	0.372601630502838	0.0320723808921109	1.01643422914812	0.44407026731592	0.0439264573527721	2	FALSE	8.96964059490845
10447167	Mta3	116871	metastasis associated 3	-1.60250806656522	-0.725791710712719	0.307796468044015	0.128032230387786	0.905370032200243	0.987101046645887	0.0415380695028924	2	FALSE	9.15790047203145
10387257	Alox8	11688	arachidonate 8-lipoxygenase	-1.23138350227588	-0.784589948448922	-0.621325530578629	0.604950848700946	1.17567778534329	0.856670347259197	0.0445663961088371	2	TRUE	6.17958798273402
10351259	Slc19a2	116914	solute carrier family 19 (thiamine transporter), member 2	-1.83809125275530	0.365736300882203	0.528522997024957	-0.366635842368157	0.327181934966941	0.983285862249364	0.010314458822297	2	FALSE	8.88359269453072
10425822	Pnpla3	116939	patatin-like phospholipase domain containing 3	-0.929055234989814	-0.99335205994373	-0.663464346673667	0.296951592217672	1.17736421642731	1.11155583296222	0.00091523023805972	2	FALSE	7.94449941282286
10503085	Tgs1	116940	trimethylguanosine synthase homolog (S. cerevisiae)	-0.367212882985906	1.10688817036709	1.14111137987581	0.251433539582632	-1.03948525098977	-1.09273495584986	0.0352718614689482	10	FALSE	8.80771367348303
10513630	Ambp	11699	alpha 1 microglobulin/bikunin	-0.297570203624388	0.345661798778888	1.766899330266	-0.563908011732213	-1.15913314405838	-0.0919497696299063	0.0230982740953235	10	FALSE	5.73928828681804
10575880	Necab2	117148	N-terminal EF-hand calcium binding protein 2	-1.17878872247146	-1.13195542136723	-0.213619937917078	0.5401498485355	0.884437080374715	1.09977715284555	4.52078576726048e-05	2	FALSE	9.29978027466947
10373101	Pip4k2c	117150	phosphatidylinositol-5-phosphate 4-kinase, type II, gamma	-1.28141030825833	-0.114390425567521	-0.199293106366164	-0.678829682215709	0.777093118609062	1.49683040379866	0.0380346172775513	11	FALSE	8.42059640574494
10382376	Ttyh2	117160	tweety homolog 2 (Drosophila)	1.51275462770102	0.095913055461779	-1.45941211178406	-0.662061306840091	0.219794296580723	0.29301143888063	0.00723113782689621	13	FALSE	7.97278179578649
10556302	Ampd3	11717	adenosine monophosphate deaminase 3	-1.28279094187709	-0.606416770056058	-0.617863431371018	0.457636198630849	0.640381555405937	1.40905338926738	0.00415641597787344	2	FALSE	6.54930804220676
10358675	Ivns1abp	117198	influenza virus NS1A binding protein	0.860888192919322	0.936629484977643	0.638093120160106	-0.072041935615236	-0.885123873573391	-1.47844498886844	0.00128214236675486	4	FALSE	10.2812784468414
10501555	Amy1	11722	amylase 1, salivary	-1.98472842673544	0.0093223867465734	0.493056275644877	0.303242933394373	0.713163565161606	0.465943265788005	0.00132284202073845	2	FALSE	9.44180636771706
10423363	Ank	11732	progressive ankylosis	-1.20586056627406	-0.843512639092352	-0.243322832678584	-0.0308170030091504	0.96826930151105	1.3552437395431	0.000202707768684488	2	FALSE	9.07727187159274
10523479	Slc25a5	11740	solute carrier family 25 (mitochondrial carrier, adenine nucleotide translocator), member 5	-0.509990767430225	-1.01753035706999	-1.07840706209308	0.53143441358424	0.805519832692936	1.26897394031613	0.0377857089482779	2	TRUE	10.4399666100960
10545958	Anxa4	11746	annexin A4	1.40659831779607	0.948156735875578	-0.0166448185906608	-1.15351058713132	-0.804406034416482	-0.380193613533192	0.0290247796042134	4	FALSE	6.99626213799849
10497817	Anxa5	11747	annexin A5	-1.62155643028236	-0.73125588235058	0.178082055521555	0.952874790603967	0.33736731730027	0.884488149207145	0.0278561471801994	2	FALSE	8.78351530385528
10417869	Anxa7	11750	annexin A7	-1.59005201767894	-0.760466632357767	0.00233501964326962	0.60664577607237	0.937565196464118	0.803972657856958	0.00241678195415109	2	FALSE	8.76616161582226
10468869	Prdx3	11757	peroxiredoxin 3	-1.49195137049074	-0.76689183756919	-0.197573148777625	0.547047816350176	0.843289828354281	1.06607871213310	0.0168591490617116	2	FALSE	9.98059279501316
10529671	Slc2a9	117591	solute carrier family 2 (facilitated glucose transporter), member 9	1.04601891963045	-0.870634402040509	-1.30293097437834	-0.247847848909749	0.21709767904912	1.15829662664903	0.0343466201160176	9	FALSE	7.18112935074411
10372766	Helb	117599	helicase (DNA) B	1.20167688032721	1.18714823613645	0.0064660966086914	-0.713356616709723	-1.17509322840487	-0.506841367957766	0.0463607059297358	7	FALSE	7.14805376998842
10372891	Srgap1	117600	SLIT-ROBO Rho GTPase activating protein 1	0.0304303243487015	0.0298310532430588	1.38437958878697	0.646102396313841	-0.556175888780356	-1.53456747391223	0.026489817472431	16	FALSE	8.84836475255225
10346374	Aox1	11761	aldehyde oxidase 1	-1.05626179297173	-0.532926219372279	-0.906833013380879	0.155895193734696	1.08186770905963	1.25825812293057	0.000167445933150720	2	FALSE	7.06186368687866
10373986	Ap1b1	11764	adaptor protein complex AP-1, beta 1 subunit	-1.13518870745529	-0.777936113209076	-0.403471335095493	-0.095893237158454	1.09641565753283	1.31607373538549	0.0444872661607652	2	FALSE	9.38869500644724
10534660	Ap1s1	11769	adaptor protein complex AP-1, sigma 1	-1.45796123436494	-0.766502648286851	-0.175623038008898	0.501678766424272	0.631146744973335	1.26726140926307	0.0319539742158241	2	FALSE	11.1939970042548
10562965	Ap2a1	11771	adaptor protein complex AP-2, alpha 1 subunit	-1.18187523298300	-0.82472657016314	-0.410241572689811	0.0777099783334637	1.08929371519839	1.2498396823041	0.00370738593860556	2	FALSE	10.3714370798335
10558971	Ap2a2	11772	adaptor protein complex AP-2, alpha 2 subunit	-1.61388024538639	-0.337080857189770	-0.348557568464612	0.252556631414324	1.05052748748125	0.996434552145192	0.0133713670573404	2	FALSE	10.2512521852469
10371846	Apaf1	11783	apoptotic peptidase activating factor 1	-0.239493150460074	1.19978966516334	0.926282522748344	0.356833878196029	-1.14785322268292	-1.09555969296472	0.0183274626091716	10	FALSE	8.9656975069272
10566457	Apbb1	11785	amyloid beta (A4) precursor protein-binding, family B, member 1	-1.66177264676002	-0.52945182809959	-0.185463340575044	0.652901033200706	0.785096297916124	0.938690484317807	0.0240008398798697	2	FALSE	10.7195791084278
10347593	Speg	11790	SPEG complex locus	-0.4950461746669	-1.38525353825755	-0.499703115396983	0.117827855516598	1.04833028482089	1.21384468798396	0.00154336652256723	9	FALSE	7.05565617146119
10485344	Api5	11800	apoptosis inhibitor 5	-0.0739921454626675	1.61022880685697	0.697932422388375	-0.337205381607445	-0.97707881497106	-0.919884887204163	0.0308674192560926	10	FALSE	8.18944818960554
10592023	Aplp2	11804	amyloid beta (A4) precursor-like protein 2	-1.53860201434405	-0.789022161731931	-0.0349034627852667	0.549798854323234	0.727957533269134	1.08477125126889	0.00201483849320747	2	FALSE	9.95630860634478
10560624	Apoe	11816	apolipoprotein E	-0.698723293177469	-1.26626913587936	-0.584943873427548	0.341559814527022	1.02981608235558	1.17856040560178	0.000364702465131091	2	FALSE	11.2162424204584
10564527	Nr2f2	11819	nuclear receptor subfamily 2, group F, member 2	1.53566394166615	0.649316793315378	0.0411134145282516	-0.204025249727749	-0.753715555256778	-1.26835334452524	0.00250673869075742	4	FALSE	10.5588598180531
10440491	App	11820	amyloid beta (A4) precursor protein	-1.27550234898414	-1.15599821675808	0.01131944119557	0.569801801641857	0.923209968547896	0.927169354356905	0.00439099002768145	2	TRUE	11.8433908236071
10457614	Aqp4	11829	aquaporin 4	-1.07912211554755	-1.04587639434792	-0.45590077683991	0.405261275478955	1.05003389120451	1.12560412005191	0.000281946780607178	2	FALSE	7.97871749059984
10485989	Aqr	11834	aquarius	0.680776161942632	1.21905519287084	0.644893821618522	-0.446526085775923	-0.707079841502207	-1.39111924915386	0.00599438811276779	4	FALSE	8.72808231930866
10600901	Ar	11835	androgen receptor	-0.814903670846729	-0.751660346986149	-0.909891126455822	0.0636463421118344	1.32506958808708	1.08773921408978	0.00187848840190020	2	FALSE	6.10113752041603
10432256	Arf3	11842	ADP-ribosylation factor 3	-1.40748800003674	-0.712972815763706	-0.345574128181073	0.356402869119435	0.91530068898074	1.19433138588134	0.00089802398883096	2	FALSE	10.8645779969527
10501903	Synpo2	118449	synaptopodin 2	-0.868068081245072	-0.9410962066386	-0.817312816580732	0.364927090750457	1.09672003513151	1.16482997858244	0.00744061526404087	2	FALSE	6.30441259551542
10423821	Baalc	118452	brain and acute leukemia, cytoplasmic	-1.3467114833247	-0.758920017088089	-0.417960058425665	0.422440561413366	0.892708160438009	1.20844283698707	0.00218137148957841	2	FALSE	9.16628653178883
10396831	Arg2	11847	arginase type II	-1.8587374079863	-0.025321421889527	0.75220379010537	0.8116947434773	0.526511497547143	-0.206351201253990	0.0464807559762793	2	FALSE	7.23819225070334
10603182	Arhgap6	11856	Rho GTPase activating protein 6	-1.25982855926049	0.726835187901286	-0.868988366688022	-0.291538623155900	1.39920993115115	0.294310430051974	0.0280299103049483	11	FALSE	5.59889967219341
10548892	Arhgdib	11857	Rho, GDP dissociation inhibitor (GDI) beta	-1.06235232549547	-0.126775888250085	1.24681052002707	0.672118608602538	0.524692378104095	-1.25449329298815	0.00250673869075742	16	FALSE	7.56473687342565
10400057	Arl4a	11861	ADP-ribosylation factor-like 4A	-1.34311684529607	-1.13410378755788	0.329565028104819	1.04001605847797	0.78421784935924	0.323421696911936	0.0267703967247968	3	TRUE	8.95909415659976
10494238	Arnt	11863	aryl hydrocarbon receptor nuclear translocator	1.03044192072697	0.907419035045127	0.789947242946709	-0.859133489831052	-0.87654220309218	-0.99213250579557	0.0178184285877978	4	FALSE	8.5406247624091
10556463	Arntl	11865	aryl hydrocarbon receptor nuclear translocator-like	-1.66080723219827	-0.738018037490082	0.192402195485409	0.7104361091384	0.882756504167261	0.613230460897278	0.00556672775984375	2	FALSE	7.91151663849478
10406663	Arsb	11881	arylsulfatase B	-0.244064763895063	-1.00864004154162	-0.72518283269931	-0.437582634222957	0.827958467146467	1.58751180521247	0.00334108013427913	9	FALSE	8.80997295372102
10471154	Ass1	11898	argininosuccinate synthetase 1	-1.4645032974728	0.263736955967763	-0.720494781197489	-0.157858554468661	0.839220700127567	1.23989897704361	0.0089248780050166	2	FALSE	7.27939611243377
10593526	Atm	11920	ataxia telangiectasia mutated homolog (human)	0.948042350820687	1.30597424284262	0.345212910891421	-0.880265566242048	-0.749506866258559	-0.96945707205412	0.026475751972793	4	TRUE	7.59070358818089
10373680	Neurod4	11923	neurogenic differentiation 4	1.78701080128411	0.535704342435328	-0.257376111760385	-0.756064501952042	-0.765626818814678	-0.54364771119234	0.0035337997643498	7	FALSE	5.38084072470712
10495964	Neurog2	11924	neurogenin 2	1.25793550643914	0.99188112099228	0.357060716362489	-0.726993017012482	-0.866537938493942	-1.01334638828748	8.7521398394734e-05	4	FALSE	8.52615547126023
10500685	Atp1a1	11928	ATPase, Na+/K+ transporting, alpha 1 polypeptide	-1.39282161924038	-0.414002865073351	-0.524923131930307	0.255569429677532	0.595070128858942	1.48110805770755	0.00621960476573376	2	FALSE	10.5496280151777
10359689	Atp1b1	11931	ATPase, Na+/K+ transporting, beta 1 polypeptide	-1.84746118557107	-0.321309993818285	0.0850900685585533	0.558316446792311	0.736984063535305	0.788380600503174	6.17635422815728e-05	2	FALSE	11.7564865230679
10387505	Atp1b2	11932	ATPase, Na+/K+ transporting, beta 2 polypeptide	-1.10115589506286	-1.11662522435492	-0.336487017675138	0.45280087466284	0.966266683801835	1.13520057862824	6.34478857893555e-05	2	FALSE	10.8320021313647
10546977	Atp2b2	11941	ATPase, Ca++ transporting, plasma membrane 2	-1.27564905372208	-0.891818308282647	-0.263646005166796	0.242199671342391	0.9308443239182	1.25806937191092	0.000141067375099881	2	FALSE	9.59160686341625
10391100	Atp5g1	11951	ATP synthase, H+ transporting, mitochondrial F0 complex, subunit c1 (subunit 9)	-1.57675011180697	-0.430611759817634	-0.41639941136105	0.487976255054753	0.820767626941428	1.11501740098947	0.00676509186387534	2	FALSE	11.3041315854823
10439566	Atp6v1a	11964	ATPase, H+ transporting, lysosomal V1 subunit A	-1.66579906333298	-0.572025338486831	-0.0439494751714522	0.450066446148697	0.826878791118701	1.00482863972386	0.000139872572160407	2	FALSE	10.6722554179834
10572146	Atp6v1b2	11966	ATPase, H+ transporting, lysosomal V1 subunit B2	-1.63020880677133	-0.527551733425678	-0.167443484090307	0.509603554179534	0.654647338013164	1.16095313209462	0.00128972478249251	2	FALSE	11.1419726348026
10581289	Atp6v0d1	11972	ATPase, H+ transporting, lysosomal V0 subunit D1	-1.71262799570428	-0.215879386681041	-0.24486836460994	0.217708756489928	0.96012571135836	0.995541279146985	0.00619305648399581	2	FALSE	9.82518275697309
10547521	Atp6v1e1	11973	ATPase, H+ transporting, lysosomal V1 subunit E1	-1.52910674634940	-0.740524648864739	-0.162428092051345	0.558719910554661	0.836160101460794	1.03717947525003	0.00364159658181462	2	FALSE	10.9324144980915
10381187	Atp6v0a1	11975	ATPase, H+ transporting, lysosomal V0 subunit A1	-1.37055972014252	-0.944553728375974	-0.0326447620390261	0.375930065962632	0.718573375019243	1.25325476957565	0.00838438264592228	2	FALSE	10.9631023805459
10601360	Atp7a	11977	ATPase, Cu++ transporting, alpha polypeptide	0.725403060257812	1.08102177019387	0.771553179368111	-0.354869200767525	-0.87401547524696	-1.34909333380531	0.00100622854195471	4	FALSE	7.82352709013044
10530319	Atp8a1	11980	ATPase, aminophospholipid transporter (APLT), class I, type 8A, member 1	-1.52539060433909	-0.997892182622456	0.38089923544763	0.701589675131846	0.753099377922575	0.687694498459493	0.000380704101102127	3	FALSE	10.0570078053582
10489985	Atp9a	11981	ATPase, class II, type 9A	-1.58359704162835	-0.689684623551405	0.108743030292083	0.178278136398986	1.00601445079985	0.980246047688832	0.0194767002827747	2	FALSE	10.8540163370519
10516943	Atpif1	11983	ATPase inhibitory factor 1	-1.63911689608761	-0.779216663601233	0.217701497142231	0.820092787068662	0.819162471709085	0.561376803768854	0.020000001109319	2	FALSE	11.0956098726788
10537316	Atp6v0c	11984	ATPase, H+ transporting, lysosomal V0 subunit C	-1.57873758709081	-0.522385451450326	-0.227742592448529	0.407849936564165	0.667811619927028	1.25320407449848	0.008400319561607	2	FALSE	11.7498636661418
10605986	Slc7a3	11989	solute carrier family 7 (cationic amino acid transporter, y+ system), member 3	-1.82290932207640	0.696353782736348	-0.366537671827108	0.0420663379205143	0.765725857958486	0.685301015288163	0.000202707768684488	11	TRUE	9.197208404726
10531633	Hnrnpd	11991	heterogeneous nuclear ribonucleoprotein D	1.05648666850438	0.767509769710825	0.605545846824972	-0.0429784620593915	-1.39125705043804	-0.995306772542735	0.0180932577575606	4	FALSE	10.4693826509602
10409265	Auh	11992	AU RNA binding protein/enoyl-coenzyme A hydratase	-1.73469793890796	-0.385789981673049	-0.0673275683803485	0.328092131572775	0.913641020309745	0.946082337078844	0.000998974043937171	2	FALSE	10.2254616460540
10363921	Pcdh15	11994	protocadherin 15	-0.887859836824246	-1.06846572594791	-0.528256278335775	0.130530982027393	1.13693087760410	1.21711998147643	0.000281946780607178	2	FALSE	7.79549436799488
10442954	Axin1	12005	axin 1	0.459804095115461	1.40429086538623	0.675649261104078	-0.521289274931458	-1.16926300289518	-0.849191943779122	0.0363087253614427	4	TRUE	8.10541606349611
10475414	B2m	12010	beta-2 microglobulin	-1.75363062340018	-0.408004537759388	-0.0913747322036177	0.554489647490344	0.846234386529871	0.852285859342975	0.00111817743190713	2	FALSE	9.6443863277003
10436734	Bach1	12013	BTB and CNC homology 1	0.617355429160207	1.15630166488216	0.78043917774515	-0.290932466337116	-1.01505611459597	-1.24810769085442	0.00140265185165526	4	FALSE	8.70312340555267
10503695	Bach2	12014	BTB and CNC homology 2	0.433318393480113	1.16298316811833	0.851054928679986	-0.121179248568946	-1.07597909580867	-1.25019814590080	7.88725760742992e-05	4	FALSE	8.8211828434752
10449303	Bak1	12018	BCL2-antagonist/killer 1	-1.18981850179020	-1.01285600374078	-0.218975660568496	0.19952596426485	1.08126517190486	1.14085902992977	0.0166032139607569	2	FALSE	8.02691018346352
10499285	Bcan	12032	brevican	-0.917037249141347	-1.18027824925320	-0.482673736876184	0.431977137836704	0.933596346805084	1.21441575062894	0.000716633600758182	9	FALSE	9.61584470690117
10498710	Bche	12038	butyrylcholinesterase	-1.64270102429051	-0.657003029154402	-0.0471273036842984	0.864136450575896	0.845595915017842	0.637098991535474	0.0215371702688348	2	FALSE	6.88301791828946
10587683	Bcl2a1a	12044	B-cell leukemia/lymphoma 2 related protein A1a	-0.192463880045473	1.36160455211525	1.09757584616351	-0.409053498797334	-0.852880049274393	-1.00478297016156	0.000127261230739013	10	FALSE	8.99075064945328
10589884	Bcl2a1c	12046	B-cell leukemia/lymphoma 2 related protein A1c	-0.746572036001127	1.52739462228834	0.91572357710227	-0.508610751927943	-0.202262443239971	-0.985672968221568	0.0207732863982551	10	FALSE	4.75239734773841
10595633	Bcl2a1d	12047	B-cell leukemia/lymphoma 2 related protein A1d	-0.536564064259167	1.67197206045905	0.745639538729848	-0.381977272779644	-0.536089997702065	-0.96298026444802	0.000471188040248823	10	FALSE	6.82858628801276
10438738	Bcl6	12053	B-cell leukemia/lymphoma 6	-1.48173633355788	-0.709154910350033	0.195265597002751	-0.0670465861768338	0.774797150410746	1.28787508267125	0.00212326437946247	11	FALSE	7.07328183400767
10543591	Opn1sw	12057	opsin 1 (cone pigments), short-wave-sensitive (color blindness, tritan)	1.52725307582142	0.252010178468145	-0.698154514969641	0.356389114597391	-1.41025306453052	-0.0272447893868014	0.0483099679444143	5	FALSE	6.57719657571662
10474399	Bdnf	12064	brain derived neurotrophic factor	-1.74898957360546	-0.546273936435912	0.126324483487596	0.537038577700784	0.758060625880661	0.873839822972335	0.00652596005925442	2	FALSE	9.07617983986472
10589889	Glb1	12091	galactosidase, beta 1	-1.60606035576596	-0.793292785737687	0.290085007454654	0.339528308558119	0.998532529526187	0.7712072959647	0.0260541053846519	2	FALSE	8.66366902243461
10585588	Cspg4	121021	chondroitin sulfate proteoglycan 4	-0.147739286992136	-1.29699081368954	-0.797696220575099	-0.00300633632191042	0.859395494021477	1.38603716355721	0.00233446339431937	9	FALSE	6.92759599260678
10524969	Hrk	12123	harakiri, BCL2 interacting protein (contains only BH3 domain)	-1.14239799370001	1.22125109850862	1.21538423285532	-0.622831299460693	-0.573402286299248	-0.0980037519039938	0.00516390400057882	10	FALSE	8.93817005639182
10475866	Bcl2l11	12125	BCL2-like 11 (apoptosis facilitator)	0.465223412490396	1.56733056474512	0.432249412799248	-0.991722244749614	-0.925888772254753	-0.547192373030388	0.00046763234607413	4	FALSE	6.97949224244361
10363224	Fabp7	12140	fatty acid binding protein 7, brain	-0.128455705437614	-1.73418396812207	-0.423974366024208	0.949831451356999	0.686792426185128	0.649990162041773	0.0281776927592188	3	FALSE	12.625278528523
10564978	Blm	12144	Bloom syndrome, RecQ helicase-like	0.818825859962676	1.20591695660766	0.521106562333752	-0.355657601880258	-0.896634159621233	-1.29355761740261	0.0326012304404081	4	TRUE	8.19955688628277
10469514	Bmi1	12151	Bmi1 polycomb ring finger oncogene	0.944363740324611	1.07951212101821	0.532030990306662	-0.293602038862847	-1.04582936822372	-1.21647544456292	0.00609973857133438	4	FALSE	9.13912452869996
10421361	Bmp1	12153	bone morphogenetic protein 1	0.55232286764143	1.12437710305905	0.931761114968666	-1.04812776939212	-1.13133966017334	-0.428993656103671	0.0094447952966057	4	FALSE	8.9378545522751
10587231	Bmp5	12160	bone morphogenetic protein 5	1.66566741600519	0.578502249154252	0.0653743865952732	-0.545769495571964	-1.01091966112689	-0.752854895055864	0.0236433943944561	4	FALSE	6.10525750611572
10479008	Bmp7	12162	bone morphogenetic protein 7	-0.0775799119717667	-1.0291950843363	-1.11150941231790	-0.100776404351338	1.16688741497453	1.15217339800278	0.00134748113347781	9	FALSE	6.9803900288352
10502451	Bmpr1b	12167	bone morphogenetic protein receptor, type 1B	-1.60022838454064	-0.90669369366363	0.71063626922173	0.590795333819202	0.737891430147998	0.467599045015347	0.000715409107565789	2	FALSE	7.33509779669024
10586759	Bnip2	12175	BCL2/adenovirus E1B interacting protein 2	0.612635990946987	1.18209687309303	0.735554293835151	-0.249828682657712	-1.24891273857995	-1.03154573663750	0.00367572159416703	4	FALSE	9.83043012831798
10568785	Bnip3	12176	BCL2/adenovirus E1B interacting protein 3	-0.779746576219868	-1.06641188365128	-0.565796521405144	0.0177908193972143	1.01227442771780	1.38188973416128	0.000263165842266838	2	FALSE	9.1481853861713
10401238	Zfp36l1	12192	zinc finger protein 36, C3H type-like 1	0.93801189013642	-0.705476444716739	-1.04271134170247	-0.782844137213233	0.224894594865177	1.36812543863085	0.0336468503739274	13	FALSE	9.34522406888785
10364468	Bsg	12215	basigin	-1.37102333848605	-0.796169416497187	-0.136989915396331	0.113028888471418	0.930819416121344	1.26033436578681	0.00503427417311373	2	FALSE	10.6267679611228
10588874	Bsn	12217	bassoon	-1.60668711846005	-0.378133551988634	-0.113762027978304	0.0719438526326206	0.694084949780402	1.33255389601396	0.000867102807407577	11	FALSE	9.63558267258106
10416777	Klf5	12224	Kruppel-like factor 5	-1.84237530931596	-0.418052144249218	0.893933663969584	0.38535363966275	0.459322641255853	0.521817508676997	0.0432999295071984	2	FALSE	7.77035171713747
10365971	Btg1	12226	B-cell translocation gene 1, anti-proliferative	1.53111818678853	0.622151394691065	0.279017853346692	-0.430120611130665	-0.97449353962139	-1.02767328407424	0.00166083777423916	4	FALSE	9.33091816729505
10357875	Btg2	12227	B-cell translocation gene 2, anti-proliferative	1.16208819095717	0.855364589174315	0.163008117498613	-1.59523838127418	-0.588670897219536	0.00344838086361928	0.0315643059534115	7	FALSE	8.28397257712839
10484463	Serping1	12258	serine (or cysteine) peptidase inhibitor, clade G, member 1	1.34847288700775	1.11512306423380	-0.145312146310529	-1.05869286105036	-0.591778648287002	-0.667812295593654	0.000234575308721457	4	FALSE	6.70548253041879
10517508	C1qb	12260	complement component 1, q subcomponent, beta polypeptide	1.92481569117191	-0.264554118403122	-0.571468338918859	-0.0523952367567731	-0.094693422406475	-0.941704574686682	0.0317894986987055	8	TRUE	6.65438910396121
10547657	C3ar1	12267	complement component 3a receptor 1	-0.000757853707062116	1.08198934529961	1.20713619552097	-0.123618613563387	-0.99939908726846	-1.16534998628167	0.000419570126980993	4	FALSE	6.9300777915253
10573348	Cacna1a	12286	calcium channel, voltage-dependent, P/Q type, alpha 1A subunit	-1.25310557301970	-1.01138370029445	-0.237049146269650	0.4367723404653	0.913560529562624	1.15120554955587	0.000195532806048966	2	FALSE	9.01163404283927
10390542	Cacnb1	12295	calcium channel, voltage-dependent, beta 1 subunit	-0.793894552757085	-1.44937609474252	-0.0453785345483873	0.293896805274189	0.688274822148397	1.30647755462542	0.0128863061140361	9	FALSE	8.79288248470505
10480254	Cacnb2	12296	calcium channel, voltage-dependent, beta 2 subunit	-1.43331855763202	-0.817554184233743	-0.146777744412171	0.345734170822959	0.901565709715031	1.15035060573994	7.04233041601672e-05	2	FALSE	9.26163552788007
10482695	Cacnb4	12298	calcium channel, voltage-dependent, beta 4 subunit	-1.48332890435114	-0.756351403467681	-0.0387996888047902	0.193365690693809	0.95618188045159	1.12893242547821	0.00433471711358196	2	FALSE	9.26773394039074
10392364	Cacng1	12299	calcium channel, voltage-dependent, gamma subunit 1	-0.796823171120573	1.12393234113426	1.20668709659901	0.246522453135522	-0.900515169266198	-0.879803550482027	0.0430257518477425	10	FALSE	6.15179375897002
10450579	Ddr1	12305	discoidin domain receptor family, member 1	1.44309340597489	0.705639430061671	-1.03311635457658	-0.899289047178054	-0.618117364296532	0.401789930014587	0.0126296652320475	7	FALSE	9.34672014035387
10586744	Anxa2	12306	annexin A2	-1.98618766567931	0.341089865906926	0.0769315026269658	0.719272158785702	0.590481307377212	0.258412830982509	0.0212658507251681	2	TRUE	8.32033974795601
10503416	Calb1	12307	calbindin 1	-1.32098460902333	-0.351222484750026	-0.765265902728373	0.215347297123932	0.987137959625182	1.23498773975261	0.00544766754293296	2	FALSE	7.88580143444389
10581654	Calb2	12308	calbindin 2	-0.87004314349465	-1.14483869745243	-0.412001305509746	0.09429891074652	1.03733996273252	1.29524427297779	6.7947981334392e-05	2	FALSE	10.3886169098735
10560304	Calm3	12315	calmodulin 3	-1.61932168605587	-0.57286668763147	-0.157349472988833	0.449347716226496	0.856319954949467	1.04387017550020	0.00915562587868847	2	TRUE	11.4731259268718
10511429	Car8	12319	carbonic anhydrase 8	-0.95910888419003	-1.02320495786024	-0.670601101953701	0.487011711092683	1.06414854985421	1.10175468305708	0.00123913171155189	2	FALSE	7.85119111636454
10456021	Camk2a	12322	calcium/calmodulin-dependent protein kinase II alpha	-0.922755124278874	-1.36914146724726	-0.169957976452819	0.449943839622104	0.909138368592458	1.10277235976439	1.24472061011871e-06	9	TRUE	9.51072407687997
10384064	Camk2b	12323	calcium/calmodulin-dependent protein kinase II, beta	-1.51153418125976	-0.977706359086787	0.426677957410934	0.477466080935028	0.576838612627819	1.00825788937277	0.00498910305980709	2	TRUE	10.5380030872555
10454632	Camk4	12326	calcium/calmodulin-dependent protein kinase IV	-1.83548833769842	0.130490449003301	0.0448483083212937	-0.0683532390625896	0.626123009015433	1.10237981042099	0.0113538999646410	2	FALSE	10.0079297436027
10465314	Capn1	12333	calpain 1	-0.278068306056383	-0.844872598740133	-1.14870605063553	-0.0821506479742092	0.939820322676369	1.41397728072988	0.000443201469878678	9	FALSE	6.61217796620659
10565689	Capn5	12337	calpain 5	-1.22614369321225	-1.18334242743984	0.0789754551430222	0.345095806413449	0.99070448938775	0.994710369707871	0.00178542966838828	2	FALSE	9.06487818673397
10607143	Capn6	12338	calpain 6	0.373742984503655	0.759153583175719	1.19904395496223	0.0183262961064165	-1.38017328350993	-0.97009353523809	0.0199301199821491	1	FALSE	5.49978839956608
10413771	Capn7	12339	calpain 7	0.0438107591758520	0.606806059920631	1.10835284060155	0.67006455525274	-1.24865569889112	-1.18037851605966	0.0495985638295867	1	FALSE	9.55537213352807
10542515	Capza3	12344	capping protein (actin filament) muscle Z-line, alpha 3	1.90609250280056	-0.0519637124391267	-0.111673020207197	-0.288689279427620	-0.401629286833513	-1.05213720389311	0.0263826517000218	8	FALSE	3.68193372880862
10553080	Car11	12348	carbonic anhydrase 11	-0.783821491906654	-1.26591095132146	-0.556743146766529	0.499045623581316	1.09526816957078	1.01216179684255	0.00112397944995605	9	FALSE	9.25537093920379
10490923	Car2	12349	carbonic anhydrase 2	-1.18845138765826	-0.814268572543127	-0.506586396174055	0.236208602013753	1.01688474294310	1.25621301141859	0.00314645450286662	2	FALSE	7.4993000107338
10379866	Car4	12351	carbonic anhydrase 4	-0.437247174581656	-1.16212711897517	-0.786184336207516	0.0182681512868324	1.04612464611138	1.32116583236612	0.00415641597787344	9	FALSE	6.92124343886749
10574480	Car7	12354	carbonic anhydrase 7	-0.592330294647807	-0.812577020786014	-0.849359796030394	-0.249577889854211	1.06411631625298	1.43972868506545	0.00233912403938072	11	FALSE	5.98129526488786
10537728	Casp2	12366	caspase 2	1.19015628322931	0.96028464459712	0.50719848848058	-0.795568558025578	-0.794017465036716	-1.06805339324472	0.000843667307569637	4	FALSE	9.3109182241736
10571696	Casp3	12367	caspase 3	0.701759740591994	0.91239908933996	0.658859449997744	0.219890692797427	-1.03991647112921	-1.45299250159792	0.00040805594537909	4	TRUE	10.7639463967800
10496023	Casp6	12368	caspase 6	1.14108028156365	1.19560264884089	0.152928523913658	-0.628493353738707	-1.17366270702780	-0.68745539355169	0.00368847578646283	4	FALSE	7.90783185605429
10464128	Casp7	12369	caspase 7	-1.52772878727819	-0.25017010748838	-0.543471677245943	0.378096320574091	1.34378223860448	0.59949201283395	0.00459977998385321	2	FALSE	7.14715029450991
10346564	Casp8	12370	caspase 8	1.07887200713201	1.06211934896168	0.142219581325563	-0.390629654552714	-1.55628563663053	-0.336295646236011	0.0317911596426338	7	TRUE	5.90393716305146
10484402	Ctnnd1	12388	catenin (cadherin associated protein), delta 1	0.381395139770804	1.13774462880234	0.923587650885815	-0.125453307772815	-1.21539342705072	-1.10188068463543	0.00269121842791459	4	TRUE	9.50734416966728
10536494	Cav2	12390	caveolin 2	-0.754718361792812	-0.558876112401248	-1.14803711933886	0.0996220004198902	1.16369503004265	1.19831456307038	0.0379746934360712	2	FALSE	7.52597309620788
10503382	Runx1t1	12395	runt-related transcription factor 1; translocated to, 1 (cyclin D-related)	1.13458961787603	0.48911690397216	0.859580607538723	-0.195665624121137	-0.944184701902972	-1.34343680336280	0.00401291504823139	4	FALSE	9.66731836240904
10477543	Cbfa2t2	12396	core-binding factor, runt domain, alpha subunit 2, translocated to, 2 (human)	0.985498459778374	1.21205565400969	0.457074651161136	-0.919219570307	-0.869882413173703	-0.865526781468504	0.00141740628551872	4	TRUE	9.7059784717405
10457106	Cbln2	12405	cerebellin 2 precursor protein	-1.51735244406100	-0.786050882774573	-0.104344677692759	1.02529101913533	0.867385278370676	0.515071707022319	0.0146791812565826	2	FALSE	7.04470825379784
10449712	Cbs	12411	cystathionine beta-synthase	-0.658312132472581	-0.763550040228628	-1.04248898237692	0.072329013321387	1.07208217103315	1.31993997072360	0.00644194373520717	2	FALSE	7.70350866447949
10380689	Cbx1	12412	chromobox homolog 1 (Drosophila HP1 beta)	1.02924918748069	0.9708623065766	0.632636527058151	-0.469467794873061	-0.94461304039054	-1.21866718585185	0.0155116531432269	4	TRUE	9.82805271061899
10383055	Cbx2	12416	chromobox homolog 2 (Drosophila Pc class)	0.866438323336671	1.02460332799472	0.659581585991317	-0.220170762191032	-1.15030562113422	-1.18014685399746	0.0426535127174959	4	FALSE	7.80603889459181
10405874	Cbx3	12417	chromobox homolog 3 (Drosophila HP1 gamma)	0.742623721074355	0.790574680316922	1.01775048408260	-0.599808101931117	-0.463495837558373	-1.48764494598441	0.0355290832886121	4	FALSE	8.8553488536681
10393620	Cbx4	12418	chromobox homolog 4 (Drosophila Pc class)	-1.74541341586726	-0.274343967087056	0.198467032188304	-0.0764506356756647	0.821742394315985	1.07599859212571	0.00698858213681963	2	FALSE	10.1688082019241
10597817	Cck	12424	cholecystokinin	-1.59972415255437	0.20050354064846	0.354635339237942	-0.715969209628798	0.554296574251494	1.20625790804528	0.0227183313164698	11	FALSE	10.9378474930624
10555935	Cckbr	12426	cholecystokinin B receptor	-0.860063812819323	-0.449028641763958	-0.989255079099187	-0.130882684334544	0.977625761032008	1.45160445698501	3.56248957738506e-05	2	FALSE	7.41100444293242
10569646	Ccnd1	12443	cyclin D1	-0.709424521408033	-0.869330967426317	-0.794441842588396	-0.100283836161747	1.09403234077443	1.37944882681007	0.000216859266425003	11	TRUE	9.42407345754682
10548105	Ccnd2	12444	cyclin D2	-0.511715610798387	-0.11690179196087	-1.29494282177699	-0.442504448124943	1.02076251656765	1.34530215609354	0.00495765272318051	11	FALSE	11.6795955212176
10562563	Ccne1	12447	cyclin E1	-1.46135242214787	-0.0650604338577324	-0.691174920950874	0.0675692727774263	0.8924742197019	1.25754428447715	0.0207174880551871	2	TRUE	8.26565003628225
10385271	Ccng1	12450	cyclin G1	-1.74061181419263	-0.334397742006624	-0.198356807946265	0.562830101756755	0.99555063769163	0.714985624697127	0.00619305648399581	2	FALSE	9.78600976305093
10523297	Ccng2	12452	cyclin G2	1.11582637847784	0.977604952104002	0.597614183256511	-0.762460208830997	-0.94180788777685	-0.986777417230506	0.000641078651452837	4	TRUE	9.1383166840288
10426603	Ccnt1	12455	cyclin T1	0.70778670208453	1.04739644534884	0.899834810197044	-0.65144978851475	-1.28530344357757	-0.718264725538084	0.0148808088322221	4	FALSE	9.03730788298444
10491915	Ccrn4l	12457	CCR4 carbon catabolite repression 4-like (S. cerevisiae)	-1.80651192138427	-0.494187508677534	0.544476998830551	0.300920564821278	0.575445094966863	0.87985677144312	0.00652062504143694	2	FALSE	8.5626765732406
10458382	Cd14	12475	CD14 antigen	-0.155396722706384	1.52741595376929	0.567726671573463	-0.0715089437153759	-0.400137865225857	-1.46809909369514	0.0390142089126383	1	FALSE	6.62662410296655
10499160	Cd1d1	12479	CD1d1 antigen	1.01606621129370	1.2347852910673	0.344844318768794	-0.637764971395699	-0.994877215061622	-0.963053634672475	0.000570143972904238	4	FALSE	7.28155441446457
10362896	Cd24a	12484	CD24a antigen	0.653601465379767	0.664685662388558	1.01619848348099	0.00849467054570382	-0.751080651844503	-1.59189962995052	0.0442996426217011	1	FALSE	8.40118922941112
10451004	Cd2ap	12488	CD2-associated protein	0.541866716528352	1.38253058707866	0.699246791278065	-0.791928044193247	-0.89034636294174	-0.941369687750094	0.00624106049607844	1	TRUE	7.87541836979338
10562709	Cd33	12489	CD33 antigen	1.78707422635420	-0.443644497921752	0.136747600700379	0.0300105840231351	-1.22923051970743	-0.280957393448528	0.0323684354836465	5	FALSE	5.84726405754685
10352905	Cd34	12490	CD34 antigen	1.36697818300635	-0.89082584859966	-0.852385039436675	-0.80358060273496	0.222811166635359	0.957002141129587	0.00244272794720593	13	FALSE	6.62926849607572
10463070	Entpd1	12495	ectonucleoside triphosphate diphosphohydrolase 1	-1.13718213052217	-1.26503809927555	-0.00219632700426431	0.516523883828457	1.11368774370857	0.774204929264946	0.00842602589916175	3	FALSE	6.63594537423171
10476952	Entpd6	12497	ectonucleoside triphosphate diphosphohydrolase 6	-1.54211453612073	-0.790575706298262	-0.0323698576211317	0.568060190023414	0.727432300812332	1.06956760920438	0.00091263673704354	2	FALSE	9.30079440586587
10401454	Entpd5	12499	ectonucleoside triphosphate diphosphohydrolase 5	-1.51419810497584	-0.894187124170791	0.171827443342250	0.419696548432105	0.748007358417468	1.0688538789548	0.021617000819323	2	FALSE	7.61741561484907
10485405	Cd44	12505	CD44 antigen	-1.42604330140098	-0.544653959601632	-0.260686976656313	-0.0464124617562388	1.19115659538163	1.08664010403354	0.0021564193167082	11	FALSE	7.39683322707985
10501063	Cd53	12508	CD53 antigen	0.875598881862835	0.67227716279647	1.10890767559440	-0.528199015075134	-1.00402976724681	-1.12455493793176	0.010384727789531	4	FALSE	6.66158075535627
10548333	Cd69	12515	CD69 antigen	0.0168812561693023	1.38087469835991	0.917407873558648	-0.705528147960514	-0.326263033788523	-1.28337264633882	0.00128947668638459	1	FALSE	4.90491256314843
10559261	Cd81	12520	CD81 antigen	-1.22546960132501	-0.605203601704619	-0.504476391641091	0.111630047169279	0.668490346371959	1.55502920112947	0.0104456166925657	2	FALSE	11.21363932548
10485213	Cd82	12521	CD82 antigen	1.72721903290818	0.601855071340085	-0.737922846357402	-0.259681319814366	-0.386347896659704	-0.945122041416787	0.00423075686098199	6	FALSE	7.87187180357449
10404840	Cd83	12522	CD83 antigen	-0.46486263444136	-0.886361649466351	-1.07914954157310	0.139561455542365	0.836930928770675	1.45388144116776	0.0106358070706120	2	FALSE	7.33029728014004
10589420	Cdc25a	12530	cell division cycle 25 homolog A (S. pombe)	1.18791712915233	0.897734210726226	0.547763151494822	-0.563543867144318	-1.14244768420153	-0.927422940027526	0.00142733351017615	4	FALSE	8.21259720414674
10458195	Cdc25c	12532	cell division cycle 25 homolog C (S. pombe)	1.54977838896753	-0.799478526926433	-1.01542171344148	-0.679624371114249	0.372930223995224	0.571815998519414	0.0425014494730523	18	TRUE	7.10813478599182
10523802	Cdc7	12545	cell division cycle 7 (S. cerevisiae)	1.11956076925260	0.847167143674665	0.622611785270338	-0.375072958836852	-0.95048446527814	-1.26378227408261	0.0060406967091136	4	FALSE	8.08907443748969
10439483	Arhgap31	12549	Rho GTPase activating protein 31	-1.01246101468799	-1.15199741539284	-0.32164108428652	0.31569360226163	0.87380487256637	1.29660103953935	0.00066220002317949	2	FALSE	7.98001746039188
10457223	Cdh11	12552	cadherin 11	0.242481560779673	-1.96280274459856	0.0407725603519121	0.63628121328987	0.784206028312173	0.259061381864931	0.0331887231445107	18	FALSE	9.35700526022759
10575844	Cdh13	12554	cadherin 13	-1.41883282266352	0.0816956900623107	-0.910323452021304	0.191056005286008	1.01020014890653	1.04620443042997	0.00105909078594469	2	FALSE	9.48424608361286
10457644	Cdh2	12558	cadherin 2	0.93344033916453	0.678289651001378	0.845915647105324	-0.048006992432610	-1.35901907902566	-1.05061956581297	0.0446669178042319	1	TRUE	9.94515432343404
10574438	Cdh5	12562	cadherin 5	1.87226753083687	0.363397991465501	-0.309020490240046	-0.569992546977019	-0.783011588057692	-0.573640897027623	0.0114235249782069	7	TRUE	6.18363330967601
10427862	Cdh6	12563	cadherin 6	-1.23955399470066	-1.10552074302617	-0.166801585970699	0.788418357760412	0.630698871458712	1.09275909447840	0.0101698614718968	2	FALSE	7.73421199736665
10580990	Cdh8	12564	cadherin 8	1.08474891801954	-1.64450791064218	-0.6053283855166	0.187995578563219	0.834807746097929	0.142284053478104	0.0199178279808481	18	FALSE	8.75463185253606
10423230	Cdh9	12565	cadherin 9	-1.33720785635865	-1.23210859097822	0.631353661193576	0.722132654536839	0.73940479585533	0.47642533575112	0.00043356141840713	3	FALSE	7.4450927940297
10366814	Cdk4	12567	cyclin-dependent kinase 4	0.985751178757387	1.26815136737563	0.234624520122225	-0.407945388564817	-0.909507508987525	-1.17107416870289	0.00792788618506349	4	FALSE	11.2210109705897
10347503	Cdk5r2	12570	cyclin-dependent kinase 5, regulatory subunit 2 (p39)	-1.24077127378351	-0.864803944657331	-0.38167162779888	0.250380030406242	1.08342757642130	1.15343923941218	0.000151587292645842	2	FALSE	9.55787547184933
10519324	Cdk6	12571	cyclin-dependent kinase 6	1.44671324828573	0.741927651790333	-1.01795338957588	-0.386555600665349	0.265002677334214	-1.04913458716904	0.0183110080252550	6	FALSE	6.78533639397394
10443463	Cdkn1a	12575	cyclin-dependent kinase inhibitor 1A (P21)	-1.83938589824732	0.0959522622509035	-0.324628926029026	0.472881556424318	0.742135321070177	0.853045684530947	0.00261442549489107	2	TRUE	10.2680565305246
10569429	Cdkn1c	12577	cyclin-dependent kinase inhibitor 1C (P57)	1.34152065671938	0.496664953040678	0.601284223252945	-0.176344184319649	-1.12327389639515	-1.13985175229820	0.000233290019248402	4	FALSE	9.55320401603959
10514347	Cdkn2b	12579	cyclin-dependent kinase inhibitor 2B (p15, inhibits CDK4)	-0.659735457454707	-0.937859675859504	-1.00613163608372	0.400416551324817	0.895201588434863	1.30810862963825	0.0121028044122636	2	FALSE	7.17000903360476
10591517	Cdkn2d	12581	cyclin-dependent kinase inhibitor 2D (p19, inhibits CDK4)	-1.29498307897101	-0.965728367222845	-0.296443648975487	0.579212622227684	0.915170037223132	1.06277243571853	0.0011820173576256	2	FALSE	9.5643152936171
10458828	Cdo1	12583	cysteine dioxygenase 1, cytosolic	-1.02226224727891	-1.39226727067745	0.0510256130915893	0.515496972383961	0.781409301192109	1.06659763128871	0.0212658507251681	2	FALSE	8.89745830435363
10567564	Cdr2	12585	cerebellar degeneration-related 2	-0.564672529446824	1.82949033562530	0.469117065323738	-0.833338992539674	-0.366486006337496	-0.534109872625045	0.00589168359758987	10	FALSE	7.09827517404113
10562416	Cebpg	12611	CCAAT/enhancer binding protein (C/EBP), gamma	0.469395244644836	1.62620609623661	0.334875805563325	-0.726968605509389	-0.704231384446797	-0.999277156488577	0.0193096624038318	1	FALSE	9.4657845758527
10431229	Celsr1	12614	cadherin, EGF LAG seven-pass G-type receptor 1 (flamingo homolog, Drosophila)	1.45535034827519	0.917695192941496	0.0271406115880168	-0.520504052572376	-0.912205781718774	-0.967476318513556	3.41401616773198e-05	4	FALSE	8.18235801440234
10530892	Cenpc1	12617	centromere protein C1	0.649496775281294	1.0164837672062	0.917051873744598	-0.299384931641084	-1.20003154475295	-1.08361593983806	0.0281227425353636	4	TRUE	7.43073830806851
10406426	Cetn3	12626	centrin 3	0.657447696462497	1.12058172377091	0.732852667466914	-0.184614388502212	-1.03057646967408	-1.29569122952402	0.0359979822565786	4	TRUE	10.5556838408831
10441987	Chd1	12648	chromodomain helicase DNA binding protein 1	0.601744020268866	1.22959485411031	0.716176012969611	-0.317519218393917	-1.22865026831597	-1.0013454006389	0.00524723591860255	4	FALSE	9.1230664491949
10397882	Chga	12652	chromogranin A	-1.35792289860222	-0.550785621710184	-0.0164661783238497	-0.391480159269643	1.06970495745383	1.24694990045206	0.0380346172775513	11	FALSE	9.41715606389925
10476355	Chgb	12653	chromogranin B	-1.66783591164176	-0.720856544073186	0.324587139706883	0.348281111810157	0.85968984539683	0.856134358801077	0.000545374100273188	2	TRUE	9.17672458854469
10540298	Chl1	12661	cell adhesion molecule with homology to L1CAM	-0.215931231106126	0.109635858960865	1.26656366406156	0.904162710000972	-0.591351417738544	-1.47307958417872	0.0419797220216791	16	FALSE	10.6837839162219
10360460	Chml	12663	choroideremia-like	-1.67379083966029	0.0484018453544203	0.329769310003102	0.164975767382981	1.40821544264346	-0.277571525723677	0.0027407841547963	14	FALSE	6.30596427751843
10461143	Chrm1	12669	cholinergic receptor, muscarinic 1, CNS	-0.667814396210357	-0.871911185601512	-0.862320285053545	-0.0141381540546304	0.952136893547314	1.46404712737273	2.0835453666512e-05	2	FALSE	8.539127297614
10474002	Chrm4	12672	cholinergic receptor, muscarinic 4	-1.08523598879768	-0.84995337469244	-0.78969631973296	0.879795297042778	0.921361812043776	0.923728574136527	0.0363164152537190	2	FALSE	7.34389849232243
10467921	Chuk	12675	conserved helix-loop-helix ubiquitous kinase	0.333230977044656	1.32618419586012	0.80891447488218	-0.319851819981126	-0.893177747604206	-1.25530008020163	0.0218101033531296	4	TRUE	8.5194356094696
10456392	Cidea	12683	cell death-inducing DNA fragmentation factor, alpha subunit-like effector A	-1.24578762746343	-0.907820031080936	-0.448017511868575	0.54095257826427	0.969752347955933	1.09092024419274	7.06386906269501e-05	2	FALSE	6.73689496093434
10524790	Cit	12704	citron	-0.87244692024949	-0.98219799295714	-0.595924680661725	0.116778834475158	0.86517506345949	1.46861569593371	0.00359836629272025	2	TRUE	7.91420790483348
10402708	Ckb	12709	creatine kinase, brain	-1.34168276843419	-0.872408135450227	-0.256151353171573	0.348288769433119	1.04470545583691	1.07724803178597	0.00570358172390157	2	FALSE	10.8649452212359
10475324	Ckmt1	12716	creatine kinase, mitochondrial 1, ubiquitous	-0.84360078125817	-1.05070106294181	-0.66538437408544	0.248290143956733	1.0897255765485	1.22167049778018	5.61958345177163e-05	2	FALSE	9.93638868817722
10568024	Coro1a	12721	coronin, actin binding protein 1A	-1.81298459541441	-0.263493958374663	0.0311611725164786	0.275284439447443	0.870928500112562	0.899104441712586	0.00337560380212227	2	FALSE	9.29642434950818
10537742	Clcn1	12723	chloride channel 1	1.22924308715717	0.732993211902963	0.70890186510668	-0.787635589362376	-1.10755197098204	-0.775950603822395	0.00741001260292127	4	FALSE	7.00720561100528
10566529	Tpp1	12751	tripeptidyl peptidase I	-0.828675010000192	-0.88920518172711	-0.696780934142559	0.00716998251163931	0.940069642665009	1.46742150069321	0.00178338428708715	2	FALSE	6.99438498729663
10416057	Clu	12759	clusterin	-1.04402774084895	-0.749998138532228	-0.784610458305067	0.346558450199039	0.870369765838299	1.36170812164890	0.000374339004568683	2	FALSE	9.95509090394873
10542665	Cmas	12764	cytidine monophospho-N-acetylneuraminic acid synthetase	-1.77093015426160	-0.440443415985329	-0.0199728452005058	0.697630554212956	0.709471042636784	0.824244818597709	0.03901905617865	2	FALSE	10.0971434090828
10357472	Cxcr4	12767	chemokine (C-X-C motif) receptor 4	1.21662804696256	0.792453747784752	0.487161299914522	-0.224546144130680	-1.02680116337453	-1.24489578715662	0.000274742466730757	4	FALSE	9.71492279744989
10464917	Cnih2	12794	cornichon homolog 2 (Drosophila)	-1.03380207929326	-1.00096918035917	-0.364703319675342	0.0585910861318211	1.00764621578548	1.33323727741048	0.00277201129299019	2	FALSE	9.2958696121452
10364593	Cnn2	12798	calponin 2	-0.744516378830517	0.919807270843338	1.41483154989608	0.0406274089496358	-0.450286917423	-1.18046293343553	0.0045006881716079	10	FALSE	6.03329572330485
10381154	Cnp	12799	2',3'-cyclic nucleotide 3' phosphodiesterase	-0.99646069165965	-0.731256569172587	-0.876163839077848	0.323729142628342	1.15272143586298	1.12743052141876	0.00317754604017837	2	FALSE	6.79797981766815
10503902	Cnr1	12801	cannabinoid receptor 1 (brain)	0.36571459673993	1.28171880865600	0.769711257563423	-0.284325412581292	-0.695131837260798	-1.43768741311727	0.00495765272318051	4	FALSE	7.4951603100049
10426397	Cntn1	12805	contactin 1	-1.36248020277804	-1.01084336692060	-0.12565204934561	0.706038184964634	0.885228005416348	0.907709428663276	1.39828356879196e-05	2	FALSE	10.2406275939001
10384423	Cobl	12808	cordon-bleu	-1.22636870731901	-1.11172396970627	-0.145488528071593	1.05652598955805	0.942036071922157	0.485019143616671	0.0056632372915326	3	FALSE	6.70198478595202
10395659	Coch	12810	coagulation factor C homolog (Limulus polyphemus)	-1.47251549794493	-0.661296248054239	-0.176054547205248	0.145976321906194	1.10281585685730	1.06107411444092	3.70199068607257e-05	2	TRUE	8.28484244579977
10495449	Col11a1	12814	collagen, type XI, alpha 1	1.6622478929408	-0.275060606605871	0.758833032958706	-0.53246617510113	-0.815359538260863	-0.798194605931647	0.00216639705385654	4	FALSE	7.59128878315797
10595211	Col12a1	12816	collagen, type XII, alpha 1	0.807311290113457	0.624847618466718	1.07056678326523	-0.165974639041575	-1.00413427865024	-1.33261677415359	0.00353911366836476	1	FALSE	7.4741898399125
10353574	Col19a1	12823	collagen, type XIX, alpha 1	-1.90365362619637	-0.293032889158654	0.738412380902863	0.625982177888712	0.357951839591933	0.474340116971516	0.0246236970120166	2	FALSE	7.24133074896853
10354309	Col5a2	12832	collagen, type V, alpha 2	1.01138034361882	0.66691378269163	0.7053192109034	0.0739854996299478	-1.29768607222558	-1.15991276461821	0.0410515008634884	4	FALSE	6.59711725826813
10370210	Col6a1	12833	collagen, type VI, alpha 1	-1.15712482120147	-0.208000314577916	-0.599881095041895	-0.317905502555925	0.616558834235903	1.66635289914130	0.00840941190644523	11	FALSE	7.00247925627985
10518557	Cort	12854	cortistatin	-1.1843450985505	-1.11363207476759	-0.0967376888614412	0.515406939113824	0.542005460085585	1.33730246298013	0.0135811652132342	2	FALSE	8.858930422062
10568369	Cox6a2	12862	cytochrome c oxidase, subunit VI a, polypeptide 2	-1.6403228779096	-0.0403118202303732	-0.507638043189426	0.230226302179436	0.778970287437342	1.17907615171263	0.00534882042305741	2	FALSE	8.34601099881954
10551836	Cox7a1	12865	cytochrome c oxidase, subunit VIIa 1	-1.16288803789842	-0.287903808185144	-0.470086379072682	-0.502238741125699	1.49069101038058	0.932425955901361	0.0156698905931157	11	FALSE	7.30373819116442
10465633	Cox8a	12868	cytochrome c oxidase, subunit VIIIa	-1.14760098368690	-0.83212027381572	-0.527452040771367	0.196515293788793	1.10953757677249	1.20112042771271	0.00132845802447507	2	FALSE	10.7434287149826
10388591	Cpd	12874	carboxypeptidase D	-1.36463977768951	-1.17633901673194	0.312246642031085	0.763513333400901	0.739720153498059	0.725498665491412	0.00717631106637125	2	FALSE	9.88224591264401
10578904	Cpe	12876	carboxypeptidase E	-1.53186593646597	-0.53645779167321	-0.368678461850316	0.468995346990829	0.792700154835975	1.17530668816270	0.00572580095531135	2	FALSE	11.8982442361189
10565089	Cpeb1	12877	cytoplasmic polyadenylation element binding protein 1	-1.7034284938384	-0.141055030757624	-0.193332708725646	0.0911375591635433	0.71068716831502	1.23599150584310	0.000117646077189621	2	FALSE	7.20519890412095
10532180	Cplx1	12889	complexin 1	-1.67542177210022	-0.665355383535307	0.258681435753575	0.308963067815448	0.797431215713314	0.975701436353187	8.27868074406037e-05	2	FALSE	9.75288923336457
10405253	Cplx2	12890	complexin 2	-1.72392041412440	-0.561567394473268	0.089938451933678	0.479278321119749	0.825342993669644	0.8909280418746	0.000480811725995956	2	FALSE	10.7027131412000
10415228	Cpne6	12891	copine VI	-0.805821968323236	-0.761626091116081	-0.565322492596006	-0.369168948762548	0.946954301361271	1.5549851994366	4.41084428427436e-06	11	FALSE	7.61303883402529
10436392	Cpox	12892	coproporphyrinogen oxidase	-1.70168012470471	-0.281475553971705	-0.299805140234433	0.400733486826021	0.981088353676957	0.901138978407879	0.0267703967247968	2	FALSE	8.90366933741008
10460157	Cpt1a	12894	carnitine palmitoyltransferase 1a, liver	-0.439444927620485	-1.33512616699441	-0.687587648441196	0.258584119143062	0.93324474870195	1.27032987521108	0.00516502067915464	9	FALSE	9.06996541133145
10346943	Creb1	12912	cAMP responsive element binding protein 1	0.519743943602304	1.02892111376719	0.952872642778705	-0.200630340809901	-0.955669915465533	-1.34523744387277	0.0209911475400477	1	FALSE	9.24214971387875
10437332	Crebbp	12914	CREB binding protein	0.828615967151048	0.90605784193128	0.901765093120658	-0.450473091870462	-0.884266333692434	-1.30169947664008	0.0101906789388913	4	FALSE	10.1643472196539
10411215	Crhbp	12919	corticotropin releasing hormone binding protein	-1.60796992602584	-0.284173326930678	-0.128657127572814	-0.0780122185157133	0.816455111942936	1.28235748710211	0.000575252657214401	11	FALSE	8.3608490717146
10399005	Crip1	12925	cysteine-rich protein 1 (intestinal)	1.64511319231787	0.502893056907789	0.238744161713702	-0.594736712022635	-1.00631115092287	-0.78570254799386	0.0246971858848792	4	FALSE	7.51063689261707
10434003	Crkl	12929	v-crk sarcoma virus CT10 oncogene homolog (avian)-like	1.15811436348989	0.824327530522895	0.461687440246873	-0.246789849062378	-1.48014340801668	-0.717196077180615	0.0332557151643825	4	FALSE	9.683909025707
10455019	Pcdha10	12943	protocadherin alpha 10	-1.62305721245475	-0.854354571793689	0.458120199133879	0.807011163634738	0.74722618721639	0.465054234263439	0.00370004907417679	2	FALSE	10.7632474591355
10361282	Cr1l	12946	complement component (3b/4b) receptor 1-like	0.45190235558261	1.23972517456688	0.580235981818352	0.133691973926434	-1.12871757748377	-1.27683790841050	0.0080003171190404	4	FALSE	9.21122498449189
10406519	Hapln1	12950	hyaluronan and proteoglycan link protein 1	-1.09085393317428	-1.26143371056014	-0.144835092178047	0.557646193192178	1.0249269466096	0.914549596110697	3.09003277699308e-05	2	FALSE	6.82770415559295
10371400	Cry1	12952	cryptochrome 1 (photolyase-like)	-0.395679229271005	0.988776492526472	0.797338867642697	0.673207319232139	-0.462836010747016	-1.60080743938329	0.0434388541373262	16	FALSE	7.33525252441019
10485170	Cry2	12953	cryptochrome 2 (photolyase-like)	-1.48027671231659	-0.416439465686425	-0.390286827516988	0.118682489027298	0.841114219052727	1.32720629743998	0.00178078610445672	2	FALSE	9.61877870651377
10585214	Cryab	12955	crystallin, alpha B	-0.214363580540970	-0.911972252605001	-1.09557175076162	-0.165189997553369	1.34466503365175	1.04243254780921	0.00470928325716705	9	TRUE	8.42665798109366
10347033	Crygf	12969	crystallin, gamma F	0.108408691941280	-1.07844347333901	-1.25986219560766	0.156746974763092	1.21603167891095	0.857118323331352	0.00718582646895106	9	FALSE	11.4830713364110
10567546	Crym	12971	crystallin, mu	0.493797152867642	-1.01673466126760	-1.44358920408037	0.173000308502229	0.887608349879363	0.905918054098743	0.00859188364934906	9	FALSE	9.71558996593567
10497001	Cryz	12972	crystallin, zeta	-0.986506971447051	-0.76443153967388	-0.777515521911079	0.162214484584296	1.10546769666778	1.26077185177994	0.0192975283077509	2	FALSE	9.65357946229515
10593966	Csk	12988	c-src tyrosine kinase	0.444112327921367	0.75943778432129	1.05818283255984	0.205833307909778	-1.13514584029828	-1.33242041241400	0.0276817605934274	1	FALSE	9.22051152642811
10522845	Csn1s2a	12993	casein alpha s2-like A	1.61149091895306	-1.11823129919356	-0.955618806913316	0.423319676286836	-0.152943118068747	0.191982628935737	0.0492910680454081	18	FALSE	4.71716440553078
10410931	Vcan	13003	versican	1.21522825912856	0.875273351525153	0.55375541258792	-0.621016216754808	-1.10664397759656	-0.916596828890259	0.00345821717894245	4	FALSE	9.12858588570804
10463951	Smc3	13006	structural maintenace of chromosomes 3	0.705062462920873	0.852933402966345	0.772625137375242	0.0657132962643339	-0.808991960594123	-1.58734233893267	0.0205105527267351	4	TRUE	9.75942435221863
10350136	Csrp1	13007	cysteine and glycine-rich protein 1	-1.52930891202268	0.329741334488565	-0.793954382854747	0.116532850516461	0.667388139165396	1.20960097070700	0.00975258915123235	11	FALSE	9.1662689785157
10366293	Csrp2	13008	cysteine and glycine-rich protein 2	0.98014653349304	0.382928784313871	0.723193935725402	0.348018427055737	-0.839206167619196	-1.59508151296886	0.00445541327513554	19	FALSE	11.6513733948719
10488415	Cst3	13010	cystatin C	-1.39382447179846	-0.702517203356168	-0.417918931849212	0.46911643914376	0.825481850704948	1.21966231715512	0.00428331063528927	2	FALSE	12.3745628197698
10574812	Ctcf	13018	CCCTC-binding factor	1.10253060683040	0.800828765767367	0.549725058561523	-0.128763490208774	-0.91407988454604	-1.41024105640447	0.0146202166816995	4	TRUE	10.3369580330231
10409876	Ctla2a	13024	cytotoxic T lymphocyte-associated protein 2 alpha	1.96957847346750	0.0953921060764026	-0.551412693445588	-0.660772429244348	-0.487069344592194	-0.365716112261773	0.0163242558006336	7	FALSE	5.15650818003598
10415844	Ctsb	13030	cathepsin B	-1.18992135344304	-0.85734604624875	-0.439968140818909	0.326362360911667	0.753118606111457	1.40775457348758	0.0342173454598758	2	TRUE	10.9869770643558
10554789	Ctsc	13032	cathepsin C	-1.66042818975677	-0.761976648932262	0.264973415728205	0.823473581068855	0.777270356264968	0.556687485627007	0.0188730128108466	2	FALSE	8.32549149809985
10569319	Ctsd	13033	cathepsin D	-1.37530034065590	-0.829623605130248	-0.224913154235181	0.386071230768115	0.764835020352419	1.27893084890081	0.000767524678376982	2	FALSE	10.3776859586836
10410124	Ctsl	13039	cathepsin L	-1.46217707651635	-0.837055192238073	-0.202083956983013	0.692029372704247	0.855273570213992	0.954013282819193	0.00363845003253692	2	FALSE	10.8821606235456
10494271	Ctss	13040	cathepsin S	1.04740666000823	0.434625776675851	0.79383493840232	0.183569924059346	-1.34319107388223	-1.11624622526351	0.00319611035419625	1	FALSE	7.91148599762607
10465059	Ctsw	13041	cathepsin W	1.17220173695278	0.976357166587278	-0.263424052598746	-0.330423387803962	-1.57908325936032	0.0243717962229695	0.0167919835149741	5	FALSE	5.81967539431233
10597743	Cx3cr1	13051	chemokine (C-X3-C) receptor 1	1.66737513244474	0.0508524867795526	0.522999641525095	-0.390276457351718	-0.727459725809772	-1.12349107758789	0.00452892783311363	4	FALSE	8.1157292051745
10392056	Cyb561	13056	cytochrome b-561	-1.06393487754588	-1.01144714214981	-0.571872874043207	0.5609014646638	0.927131675127719	1.15922175394738	0.000807776552954423	2	FALSE	8.26657543467086
10603551	Cybb	13058	cytochrome b-245, beta polypeptide	-0.191293099845231	1.24106425860247	1.25830559052767	-0.661987848725767	-0.67007182088903	-0.97601707967012	0.00114268446485607	10	FALSE	6.23281278041719
10462853	Cyp26a1	13082	cytochrome P450, family 26, subfamily a, polypeptide 1	-0.752186239868418	-0.732932991108216	-0.677166937224715	-0.380575560175556	1.09742024899136	1.44544147938555	0.00166692863473291	11	FALSE	6.52119177666686
10514510	Cyp2j6	13110	cytochrome P450, family 2, subfamily j, polypeptide 6	-0.993900393393867	-0.879008929379076	-0.724233147485176	0.325828076380087	1.01442769374207	1.25688670013597	0.0121803232106571	2	FALSE	7.48277284769672
10534945	Cyp3a13	13113	cytochrome P450, family 3, subfamily a, polypeptide 13	1.44941337385182	-0.133259007047548	0.182613159614062	0.508374129375349	-1.53992065499046	-0.467221000803216	0.036126726536369	5	FALSE	5.8168948000102
10398224	Cyp46a1	13116	cytochrome P450, family 46, subfamily a, polypeptide 1	-1.48586607625032	-0.778115045865917	-0.0986655100563215	0.34226660086174	0.913004794439222	1.10737523687160	2.28278965161021e-05	2	FALSE	9.25461950030061
10527920	Cyp51	13121	cytochrome P450, family 51	-1.79533700446413	0.505937630833927	0.534775175645492	0.743399200374193	0.589608343918299	-0.578383346307787	0.00472781670332275	14	FALSE	9.8184607447075
10497381	Cyp7b1	13123	cytochrome P450, family 7, subfamily b, polypeptide 1	-0.567386164019445	-0.809723966552054	-1.05980786665072	0.036172117763517	1.11057173237869	1.29017414708001	0.00382300857520193	2	FALSE	7.58940285373025
10421950	Dach1	13134	dachshund 1 (Drosophila)	1.52759906252021	0.926975451774015	-0.153359290960836	-0.764095791668911	-0.672569894951836	-0.864549536712646	2.26603765560706e-05	4	FALSE	7.0474805420419
10470412	Dbh	13166	dopamine beta hydroxylase	-0.87305952875013	-1.15170398678003	-0.226044891297879	-0.0597903634752376	1.46127362179886	0.849325148504416	0.0153605096254929	12	FALSE	4.78719244848678
10374068	Dbnl	13169	drebrin-like	-1.89250539839651	0.315049552620938	-0.165419877422754	0.194607143408657	0.940512808248639	0.607755771541036	0.0493171708375525	2	FALSE	9.91105419699473
10459671	Dcc	13176	deleted in colorectal carcinoma	0.495532679111729	0.944131462368952	1.03855652922794	-0.151773623435978	-0.99701534597539	-1.32943170129725	0.00087283568371428	1	FALSE	10.4304197966347
10365974	Dcn	13179	decorin	-0.549348032497882	-1.06043145110293	-0.88904658583519	0.154847889425903	1.25010221910583	1.09387596090427	5.30111665641976e-05	2	FALSE	8.09672974794878
10363455	Pcbd1	13180	pterin 4 alpha carbinolamine dehydratase/dimerization cofactor of hepatocyte nuclear factor 1 alpha (TCF1) 1	0.281648727447918	-0.027865511686149	-1.43007238367503	-0.863625451442692	0.864529291732712	1.17538532762324	0.0130005644141728	9	FALSE	7.15044589893375
10539364	Dctn1	13191	dynactin 1	-1.75723811912081	-0.491537723041749	0.0937438862066513	0.491743034933966	0.966997172953917	0.69629174806803	0.0219286953739079	2	TRUE	10.1777524342366
10607156	Dcx	13193	doublecortin	0.735692446143075	0.649397691476342	0.79081800539179	0.25370231815669	-0.769958187997937	-1.65965227316996	0.000318088686202614	1	TRUE	10.7683869900154
10432278	Ddn	13199	dendrin	-1.05705196278427	-0.969848245953698	-0.463515916323497	0.184748777468734	1.02053580258253	1.28513154501020	5.40174621284623e-05	2	FALSE	7.89584948003488
10529995	Dhx15	13204	DEAH (Asp-Glu-Ala-His) box polypeptide 15	1.16806319220680	1.00948899914443	0.358675433673037	-0.383698057987519	-0.96672870564799	-1.18580086138874	0.0226524340399681	4	FALSE	10.3689807178451
10392251	Ddx5	13207	DEAD (Asp-Glu-Ala-Asp) box polypeptide 5	0.692930286983417	1.48807698942654	0.303755247663544	-0.614037287424708	-0.72756584913397	-1.14315938751482	0.0489663233469091	1	TRUE	11.3852032317599
10358849	Dhx9	13211	DEAH (Asp-Glu-Ala-His) box polypeptide 9	0.728555452305607	1.03812290879815	0.639296538884868	0.0313788792897099	-1.14292612143394	-1.29442765784441	0.0121363806711273	4	TRUE	9.84332520016693
10360789	Degs1	13244	degenerative spermatocyte homolog 1 (Drosophila)	-1.37259887375274	-0.458441640648319	-0.374657690568165	0.0117550886300135	0.673530991020149	1.52041212531906	0.0106424059495923	11	FALSE	8.78472343912154
10348632	Twist2	13345	twist homolog 2 (Drosophila)	-0.785883566712194	-1.24468487491867	-0.644568342930701	0.760102848452842	0.901640297780377	1.01339363832835	0.000937898586411793	2	FALSE	7.81588009379413
10510452	Dffa	13347	DNA fragmentation factor, alpha subunit	-1.45120975729350	-0.672070285208234	-0.19692848192834	0.195285331645261	0.830356774481589	1.29456641830321	0.0447195670551559	2	FALSE	8.60969937176007
10438262	Slc25a1	13358	solute carrier family 25 (mitochondrial carrier, citrate transporter), member 1	-1.79837827164632	-0.532460355690111	0.31427664846954	0.794953707824735	0.66294322062978	0.558665050412362	0.00827156307000756	2	FALSE	9.1915182324053
10559312	Dhcr7	13360	7-dehydrocholesterol reductase	-1.68703542107459	0.276537205116628	-0.366585713303891	-0.140356251724531	1.16495451511568	0.752485665870707	0.0303286708263085	2	FALSE	9.7590572057302
10401841	Dio2	13371	deiodinase, iodothyronine, type II	-0.846420360992445	-1.03167371414889	-0.518969489521044	0.0404366986575604	0.885557246396782	1.47106961960804	0.0184789857745945	2	FALSE	8.55135605366888
10377725	Dlg4	13385	discs, large homolog 4 (Drosophila)	-1.21150319411206	-1.01851939880988	-0.226753937385919	0.363344268980334	0.801550347366063	1.29188191396146	0.00436020363040921	2	FALSE	10.0973266842791
10448034	Dll1	13388	delta-like 1 (Drosophila)	1.23306900019772	1.08019229737078	0.203207725159885	-0.512077573434815	-0.987772138544977	-1.01661931074860	0.00449504599749320	4	FALSE	8.21829960959054
10472809	Dlx1	13390	distal-less homeobox 1	1.31413219166700	0.372793854544089	0.68149946471393	-0.153261516362821	-0.797199208910774	-1.41796478565142	0.0248648084658107	4	FALSE	9.63426280305627
10483626	Dlx2	13392	distal-less homeobox 2	0.434863594511165	1.17564321498885	0.87263745600271	-0.203128323951437	-1.25568660481260	-1.02432933673868	0.0249220779780810	4	FALSE	8.02728164156951
10600604	Dmd	13405	dystrophin, muscular dystrophy	-1.83034208253437	-0.238824007635149	0.166965535434965	0.966250486600036	0.778854589829975	0.157095478304540	0.00447809637996351	2	FALSE	6.71141289650924
10536334	Dync1i1	13426	dynein cytoplasmic 1 intermediate chain 1	-0.280310634970751	-1.70767043678162	-0.372787929776663	0.819798297170715	0.829443739147955	0.71152696521036	0.000550152392575412	3	TRUE	9.47014080968378
10481592	Dnm1	13429	dynamin 1	-1.24796718998536	-0.99322407626318	-0.278188343618487	0.432215816499042	0.960641525570254	1.12652226779773	3.41401616773198e-05	2	TRUE	10.0025999101436
10591369	Dnmt1	13433	DNA methyltransferase (cytosine-5) 1	0.81508422633735	0.82000862302341	0.965062156228342	-0.304417090503842	-1.10313337669056	-1.19260453839471	0.023905261094117	4	TRUE	9.70474358056802
10394209	Dnmt3a	13435	DNA methyltransferase 3A	-1.22078088974857	-1.02629346368999	-0.255279255459793	0.387059290149935	1.10346378183678	1.01183053691164	0.00143180277955655	2	FALSE	9.9296707940773
10385495	Cdk2ap1	13445	CDK2 (cyclin-dependent kinase 2)-associated protein 1	1.35192918919599	1.09360331949062	-0.095398737409552	-0.543568237195716	-0.762016378705932	-1.04454915537541	0.00316306996109006	4	FALSE	10.5647757677555
10557508	Doc2a	13446	double C2, alpha	-1.31856560310064	-0.802677363342408	-0.353793128997144	0.284238312341808	1.17068282461133	1.02011495848706	0.0044739944603005	2	FALSE	7.67083921014275
10388465	Doc2b	13447	double C2, beta	-1.10134595932229	-0.99208062435978	-0.513995884036647	0.45265797973302	1.15553945060121	0.999225037384485	0.00399902000882657	2	FALSE	8.82232608253107
10458090	Reep5	13476	receptor accessory protein 5	-1.57222077864308	-0.711137218343272	-0.112016622029076	0.544477383240591	0.909763486087804	0.941133749687035	0.00512468361479283	2	FALSE	11.5358582646414
10520351	Dpp6	13483	dipeptidylpeptidase 6	-1.27095607395424	-1.07507414169529	-0.164512611795153	0.631823668733965	0.801831652243262	1.07688750646746	0.000223416513996890	2	FALSE	9.70824762262863
10409319	Drd1a	13488	dopamine receptor D1A	-1.50039507094624	-0.635733590686825	-0.29500825347736	0.389950067015399	0.914894242523929	1.12629260557110	0.00247930116415574	2	TRUE	7.38372853191858
10441195	Dscam	13508	Down syndrome cell adhesion molecule	-1.16650706774356	-0.74903546421227	-0.509443325450209	0.0687854207775929	1.04007313851598	1.31612729811247	0.00205144631583507	2	FALSE	8.85262880980244
10421143	Adam28	13522	a disintegrin and metallopeptidase domain 28	1.69388214935848	0.511874876268485	-0.24268876162618	-0.27365280392916	-1.23707323861638	-0.452342221455251	0.0171160612446726	5	FALSE	5.96496083503072
10454254	Dtna	13527	dystrobrevin alpha	-1.91477174494075	0.0239471142193267	-0.00221386062976160	0.598509976694373	0.385582609628646	0.908945905028171	0.00116040641508959	2	FALSE	8.51531352141722
10394186	Dtnb	13528	dystrobrevin, beta	-1.15450024776878	-0.724053689077811	-0.463725975210651	-0.033068135398718	0.957890453498917	1.41745759395703	0.000699922745214512	2	FALSE	9.61586611501968
10377704	Dvl2	13543	dishevelled 2, dsh homolog (Drosophila)	0.945536309242692	0.988326440463872	0.672489335700842	-0.351184774869323	-1.20075975448364	-1.05440755605446	0.0384854649820866	4	FALSE	8.2803424733423
10490894	E2f5	13559	E2F transcription factor 5	0.469531550513519	1.03064971017175	0.830188857660974	0.104812681533492	-1.37890541976694	-1.05627738011279	0.0485766914570887	4	FALSE	8.2819017833665
10568735	Ebf3	13593	early B-cell factor 3	1.59211463310950	0.865231552038524	-0.232765666032266	-0.757998665503999	-0.654638661947562	-0.811943191664193	0.000318088686202614	4	FALSE	7.41827025829998
10603485	Ebp	13595	phenylalkylamine Ca2+ antagonist (emopamil) binding protein	-1.86234470485868	0.0230436288727416	-0.0623625934616669	0.237237401561270	1.03935211274167	0.62507415514467	0.00545523632817214	2	FALSE	8.70964750932753
10356379	Ecel1	13599	endothelin converting enzyme-like 1	-1.77657520108236	1.28692764386565	-0.144180939686167	0.270571055097729	0.064106445110562	0.299150996694581	0.0323137260898862	14	FALSE	7.64418520486149
10531931	Sparcl1	13602	SPARC-like 1	-0.573714544954726	-1.53615422660776	-0.327785614121492	0.444187303664879	0.89829437229724	1.09517270972186	1.39828356879196e-05	9	FALSE	10.7516461253363
10501586	S1pr1	13609	sphingosine-1-phosphate receptor 1	0.00380907126705065	-1.48277572924221	-0.880870099490037	0.461334430328007	0.87698604095745	1.02151628617974	0.0147306744484321	9	FALSE	9.11941188519392
10579812	Ednra	13617	endothelin receptor type A	0.0970553400424796	-1.40103919389113	-0.912504599599654	0.172876814330426	1.2179487969473	0.825662842170576	0.00175491974320691	9	FALSE	7.5144394535541
10422164	Ednrb	13618	endothelin receptor type B	-0.940693468963917	-1.26216317081210	-0.425833663256731	0.79226778249417	0.802466837546938	1.03395568299164	0.000151827170568792	2	FALSE	9.42432841356256
10547597	Phc1	13619	polyhomeotic-like 1 (Drosophila)	0.600325540311681	1.07140228059734	0.860625897789848	-0.223484490422007	-1.28793665294805	-1.02093257532881	0.00750962989177249	4	FALSE	9.13747729469817
10554837	Eed	13626	embryonic ectoderm development	0.974887274672517	0.973498598574647	0.571496667737293	-0.231479571092384	-0.916924153386763	-1.37147881650531	0.0198528211211172	4	FALSE	9.74510323919294
10490602	Eef1a2	13628	eukaryotic translation elongation factor 1 alpha 2	-1.20207042348977	-0.944001079677227	-0.356225132761337	0.295388248000486	1.01826094329642	1.18864744463143	6.46482743284102e-05	2	TRUE	9.47736677120063
10499545	Efna3	13638	ephrin A3	-1.4076556670848	-1.04748950121512	0.297463642966779	0.513094139045453	0.49275824907902	1.15182913720867	0.00673442620447972	2	FALSE	8.38336401935578
10499552	Efna4	13639	ephrin A4	0.93629799535399	1.00145493743587	0.646083586234638	-0.313151011256992	-1.25140346716702	-1.01928204060049	8.06093192942337e-05	4	FALSE	7.88470514784498
10600936	Efnb1	13641	ephrin B1	1.42711442111471	0.558938313185106	0.504488375247051	-0.365354801917786	-1.11123119442779	-1.01395511320128	0.00233446339431937	4	FALSE	9.96057169756972
10387483	Efnb3	13643	ephrin B3	-1.11804504374821	-1.29824915996639	0.0404878416218099	0.531926646725241	0.721948640865198	1.12193107450234	0.0106976609001628	2	FALSE	9.34364996156794
10374366	Egfr	13649	epidermal growth factor receptor	-1.71716095673592	-0.657638942069424	0.200215090731102	0.730084579471871	0.68711295746987	0.757387271132497	0.000235645421682788	2	FALSE	8.92763810383685
10384985	Rhbdf1	13650	rhomboid family 1 (Drosophila)	-1.39856049672217	-0.412094950669883	-0.39523832895813	-0.083451557095613	0.931978330060695	1.35736700338509	0.0326667106680543	11	FALSE	8.13821419985337
10416251	Egr3	13655	early growth response 3	-1.14620002492101	-0.693223887916075	-0.43321711605713	0.0844411303032658	0.538785006283358	1.64941489230760	0.00111817743190713	2	FALSE	7.64679029669273
10538939	Eif2ak3	13666	eukaryotic translation initiation factor 2 alpha kinase 3	-0.85619436637855	1.8305119896938	0.467235820386288	-0.490225447302092	-0.525735363108254	-0.425592633291185	0.00181016590950126	10	FALSE	9.0717908345412
10369474	Eif4ebp2	13688	eukaryotic translation initiation factor 4E binding protein 2	0.685945654706542	1.46661852116015	0.220249220583379	-0.288599735786209	-0.848798974998933	-1.23541468566492	0.0214151111020518	1	FALSE	8.8210848752805
10437639	Emp2	13731	epithelial membrane protein 2	-0.725811910476823	-1.14766954586640	-0.721566329089657	0.373216089200104	0.99294249435644	1.22888920187634	0.000619339092874074	2	FALSE	8.66246381113962
10446282	Emr1	13733	EGF-like module containing, mucin-like, hormone receptor-like sequence 1	-0.0414600289352074	0.652907298793501	1.47813523690975	0.0870400141559755	-1.16142276170340	-1.01519975922062	0.00157228813064530	10	FALSE	6.48206815392552
10464391	Emx2	13797	empty spiracles homolog 2 (Drosophila)	1.2408346913573	0.649243048857106	0.687078904494262	-0.453848335955715	-0.830853469613113	-1.29245483913985	0.00235449670475742	4	FALSE	8.74211541992904
10470950	Endog	13804	endonuclease G	-1.70554839160498	-0.51041744326056	0.156632311465913	0.226903770745914	1.11071463998975	0.72171511266397	0.00638645055939731	2	FALSE	8.78430271992197
10471486	Eng	13805	endoglin	1.98040009782305	-0.429565738106321	-0.819445367137283	-0.404008951310772	-0.214611239271992	-0.112768801996684	0.0466043417967641	5	FALSE	6.5707714351414
10473240	Eno1	13806	enolase 1, alpha non-neuron	-1.14132391457476	-0.651153083661793	-0.710464256152594	0.175129490248820	1.04433209439673	1.28347966974361	0.0109425961129687	2	FALSE	10.4985760851682
10547807	Eno2	13807	enolase 2, gamma neuronal	-1.5494422879699	-0.635142707170523	-0.198311187319686	0.403082978894769	0.859160736872807	1.12065246669253	2.28278965161021e-05	2	TRUE	9.52472410667647
10589994	Eomes	13813	eomesodermin homolog (Xenopus laevis)	1.35500149098330	1.07571759758864	-0.00542660651858433	-0.690066381756815	-0.755638185096412	-0.979587915200122	3.60827950309968e-07	4	FALSE	7.13059945178975
10447317	Epas1	13819	endothelial PAS domain protein 1	0.122914012048800	-1.05519326805292	-1.09046541205258	-0.249822966449382	0.999077482583325	1.27349015192276	0.00137543394737996	9	FALSE	7.73280160651037
10477854	Epb4.1l1	13821	erythrocyte protein band 4.1-like 1	-1.28614253382091	-1.05539171648260	0.0190571370236424	0.236787225465659	1.02698321644598	1.05870667136825	0.00243621584327181	2	FALSE	10.4469827178703
10362245	Epb4.1l2	13822	erythrocyte protein band 4.1-like 2	-1.22780097229088	-0.322479771849892	-0.677612331774177	-0.164418929059218	1.05343048232327	1.33888152265089	0.0031826060831831	11	FALSE	8.37227434353856
10458052	Epb4.1l4a	13824	erythrocyte protein band 4.1-like 4a	-1.47095190223625	0.293648836433148	0.82564885277086	1.24980662749983	-0.222118779356092	-0.676033635111484	0.0254578954092059	16	FALSE	8.81756135146336
10421418	Epb4.9	13829	erythrocyte protein band 4.9	-1.22638376125094	-0.973203483038232	-0.387294661028945	0.528802189253351	1.00274459150999	1.05533512455478	8.27868074406037e-05	2	FALSE	9.11207436391692
10482030	Stom	13830	stomatin	-1.00752222389064	-1.16583943776507	-0.381379046063019	0.401362586015218	1.05856719596922	1.09481092573429	0.000924277622422298	9	FALSE	8.00735272588215
10457302	Epc1	13831	enhancer of polycomb homolog 1 (Drosophila)	0.996313499265214	1.03285332876502	0.651254876482888	-0.649543902659422	-0.888354492392385	-1.14252330946131	0.00461087603986786	4	FALSE	9.3331510289625
10440258	Epha3	13837	Eph receptor A3	1.03963460889803	0.961277967995895	0.566302354280235	-0.306171742748804	-1.01982627872108	-1.24121690970429	4.76064078629062e-05	4	FALSE	8.79928048623718
10355893	Epha4	13838	Eph receptor A4	1.21026311696477	0.75638302708283	0.650954735153503	-0.529908534429196	-1.24306102972149	-0.844631315050419	0.0046072580904241	4	FALSE	10.2011179461071
10440216	Epha6	13840	Eph receptor A6	-0.716082286296451	-1.4866597950347	-0.250672930988860	0.445598600400156	1.00618966200343	1.00162674991642	0.000305510014003021	9	FALSE	9.29475809206478
10503659	Epha7	13841	Eph receptor A7	0.368739190474606	-0.725488092175812	1.21997367285081	1.01979236454434	-1.07661860009601	-0.806398535597945	0.0402045533204616	19	FALSE	8.87725385312922
10517488	Ephb2	13844	Eph receptor B2	0.990826062696442	0.938135174989827	0.722523656587884	-0.491320414248497	-0.935904168241156	-1.22426031178449	0.00196218362132445	4	FALSE	9.36858920071012
10526566	Ephb4	13846	Eph receptor B4	0.927463904963653	1.00543076521968	0.784776431837443	-0.79191428302443	-1.08867137185749	-0.837085447138865	0.000319872516310048	4	FALSE	7.51460296565631
10360684	Ephx1	13849	epoxide hydrolase 1, microsomal	-1.36027744888362	-0.865926969384345	-0.185268983541409	0.276489527189787	0.996899379626407	1.13808449499318	4.82016903605868e-05	2	FALSE	8.31542618146048
10420935	Ephx2	13850	epoxide hydrolase 2, cytoplasmic	-0.81577011530526	-0.894742084981723	-0.816274353423324	0.146413405564229	1.10917159785138	1.27120155029470	0.0077554867927183	2	FALSE	6.30520818583394
10361754	Epm2a	13853	epilepsy, progressive myoclonic epilepsy, type 2 gene alpha	-1.33177290416466	-0.981305470125163	-0.0498051906468305	0.299769933626928	1.17794501201164	0.885168619298085	0.00162070288525658	2	TRUE	7.53600414677148
10506939	Eps15	13858	epidermal growth factor receptor pathway substrate 15	-1.66431574319123	-0.358040662015182	-0.0315211180560857	0.0113254569604248	0.93546032167212	1.10709174462995	0.00848496382030858	2	FALSE	8.93496682341688
10548905	Eps8	13860	epidermal growth factor receptor pathway substrate 8	-1.66828906525413	-0.539674324574823	-0.0606927185203831	0.389316174186255	0.893015736224364	0.986324197938718	0.001889444910175	2	FALSE	8.95800996014753
10410766	Nr2f1	13865	nuclear receptor subfamily 2, group F, member 1	1.25471146086177	0.448437080315179	0.842760103487368	-0.387455356113782	-1.21109170890943	-0.947361579641091	0.00657857325498182	4	FALSE	10.4048393464930
10441093	Erg	13876	avian erythroblastosis virus E-26 (v-ets) oncogene related	1.89772528934496	-0.0539893782721392	-0.447150570204798	-0.541436819285159	0.090589282175259	-0.945737803758127	0.0271110418669338	8	FALSE	5.65444773762973
10382257	Amz2	13929	archaelysin family metallopeptidase 2	0.150678379398774	0.784194720109495	1.05184738888527	0.416789914380264	-0.890462110731714	-1.51304829204209	0.0246374937882274	1	FALSE	10.5648496302437
10538755	Smarcad1	13990	SWI/SNF-related, matrix-associated actin-dependent regulator of chromatin, subfamily a, containing DEAD/H box 1	0.827680668814515	1.12217594592835	0.66446225561251	-0.446536101514166	-0.90344719454601	-1.2643355742952	0.00461000798561212	4	FALSE	8.59951068241748
10395457	Etv1	14009	ets variant gene 1	-1.81651850225598	-0.461741611281877	0.252857095161379	0.852294944694905	0.652206743479946	0.520901330201636	0.000215018076476697	2	FALSE	9.25200235593058
10374727	Bcl11a	14025	B-cell CLL/lymphoma 11A (zinc finger protein)	1.68552329452898	-0.00218915493357094	0.464237782066365	-0.195695196333263	-0.964069757113674	-0.987806968214845	0.00720523614246706	4	FALSE	11.1324627185934
10428579	Ext1	14042	exostoses (multiple) 1	-1.43746030618594	1.41406437650007	0.436886228942245	-0.413221697118207	-0.535161414013428	0.53489281187525	0.018355160316822	10	FALSE	8.96811302515524
10480459	Hnmt	140483	histamine N-methyltransferase	-1.38102393184795	-0.904616422924736	-0.15043579214643	0.387776067715227	1.06701152320533	0.981288555998556	0.000167684257429435	2	TRUE	7.76114399565146
10390211	Igf2bp1	140486	insulin-like growth factor 2 mRNA binding protein 1	1.01678719454842	0.970397419796014	0.609587285443053	-0.345911281448135	-1.12959046861181	-1.12127014972754	1.39828356879196e-05	4	FALSE	7.15811082621973
10544610	Igf2bp3	140488	insulin-like growth factor 2 mRNA binding protein 3	0.940094698726571	1.06368272866831	0.622515036229608	-0.450677640730156	-1.20510143340505	-0.970513389489282	0.000668179882574561	4	FALSE	8.47765960382308
10478698	Eya2	14049	eyes absent 2 homolog (Drosophila)	1.97058259699474	-0.766760232534507	-0.632774393523559	-0.287555096080345	-0.0887959756877063	-0.194696899168621	0.0327379734256721	8	FALSE	6.08944447318699
10455514	Kcnn2	140492	potassium intermediate/small conductance calcium-activated channel, subfamily N, member 2	-0.0858099924466888	-0.803412993764836	-0.893031045761934	-0.668891216399077	1.00400120876224	1.44714403961029	0.00236885758257039	9	FALSE	9.34919475160625
10493555	Kcnn3	140493	potassium intermediate/small conductance calcium-activated channel, subfamily N, member 3	0.710888125410627	-0.249359173785819	-0.425176992116954	-1.65216377732775	0.478805970778465	1.13700584704142	0.0287392065228366	17	FALSE	8.6670781092665
10508737	Eya3	14050	eyes absent 3 homolog (Drosophila)	0.567435342053586	1.04408967302333	1.00708609950153	-0.93424323088256	-0.466475625994788	-1.21789225770109	0.0466043417967641	4	FALSE	8.59866903639353
10368243	Eya4	14051	eyes absent 4 homolog (Drosophila)	1.25191843370248	1.11804942173765	-0.0597225877343721	-0.280060349635471	-0.873954692642905	-1.15623022542738	0.00310340383254953	4	TRUE	6.82446967854232
10544501	Ezh2	14056	enhancer of zeste homolog 2 (Drosophila)	0.908201205688462	0.998286088639157	0.645151373058293	-0.231460389209811	-1.06738631274688	-1.25279196542923	7.85407594234274e-05	4	FALSE	10.2948205111020
10405236	Sfxn1	14057	sideroflexin 1	-1.85798868675482	-0.365059592338334	0.359113387992863	0.817040665471022	0.710660760335153	0.336233465294112	0.00495765272318051	2	FALSE	11.0862640726958
10431424	Plxnb2	140570	plexin B2	1.57999070546659	0.7810844988723	-0.0551003325278597	-0.623533093320394	-1.04906896133749	-0.633372817153148	0.00236885758257039	4	FALSE	8.58788569842517
10511901	Ankrd6	140577	ankyrin repeat domain 6	1.48706290703687	0.647107496386735	0.155629354801078	-0.309582818963263	-0.609842630057162	-1.37037430920427	0.0100898069054680	4	FALSE	8.63454191211848
10495675	F3	14066	coagulation factor III	-1.6698774044154	-0.287248510874867	-0.347412163809622	0.471160333300545	0.686826417735556	1.14655132806379	0.0390653584119099	2	FALSE	7.65872751790616
10534640	Emid2	140709	EMI domain containing 2	-0.432811897992506	-0.689798897867619	-0.97189792287152	-0.391243002354481	0.96927590381597	1.51647581727015	0.0423289937416319	11	FALSE	8.02510324613053
10392998	Caskin2	140721	CASK-interacting protein 2	1.08618636160933	-0.663375722342272	-0.98552292629078	-0.197093494440246	-0.640238800968812	1.40004458243277	0.0464054420900367	5	FALSE	6.77902518377383
10392374	Cacng5	140723	calcium channel, voltage-dependent, gamma subunit 5	-1.39194950293681	0.278865324866462	-0.670175506299667	-0.359734943442188	1.30596829896364	0.83702632884857	0.00169471747257149	11	FALSE	8.11780929454186
10515220	Faah	14073	fatty acid amide hydrolase	-1.26241834689802	-1.07361145649764	-0.0326000109302948	0.313822495279631	0.880784289327888	1.17402302971844	0.000185696183685523	2	FALSE	9.2936822178808
10362837	Sec63	140740	SEC63-like (S. cerevisiae)	0.848839140293696	1.07806890072116	0.610717954325505	-0.228760741089695	-1.03931902744895	-1.26954622680171	0.00387167426333193	4	FALSE	9.74654790766022
10368780	Gpr6	140741	G protein-coupled receptor 6	-0.208449503760043	-1.20867249903270	-0.73923333861148	-0.215575904814988	0.974197145265028	1.39773410095419	0.0064566078325885	9	FALSE	7.41840647237484
10362811	Sesn1	140742	sestrin 1	1.44421654721970	0.931611287097636	0.0339004810466947	-1.00155379217702	-0.863150125539197	-0.545024397647828	0.0236585126760295	4	FALSE	8.91308182395113
10415074	Rem2	140743	rad and gem related GTP binding protein 2	-0.58401492226658	-0.768251486033333	-0.280374338307337	-0.878112454864674	1.0722316411315	1.43852156034042	0.0466043417967641	11	FALSE	7.3123961398152
10371502	Fabp3	14077	fatty acid binding protein 3, muscle and heart	-1.90270749751690	-0.279989380453798	0.326260537198622	0.761637234507576	0.459421234593441	0.63537787167106	0.00498252708372625	2	FALSE	11.0460222460571
10571657	Acsl1	14081	acyl-CoA synthetase long-chain family member 1	-1.85349719444759	-0.42428835880247	0.350723924443147	0.524814191540789	0.739473387995856	0.662774049270276	0.000385737682698265	2	FALSE	8.3973727586977
10526169	Caln1	140904	calneuron 1	-1.22854192838762	-1.22707526569658	0.0218331133280946	0.78427413874931	0.891713497611683	0.757796444395109	8.06093192942337e-05	2	FALSE	9.36604976608903
10553501	Slc17a6	140919	solute carrier family 17 (sodium-dependent inorganic phosphate cotransporter), member 6	1.24248294373878	0.698988324642047	-0.512461430526648	0.483093892667285	-0.388784427677089	-1.52331930284438	0.00845492444594919	6	FALSE	8.57633680552933
10462603	Fas	14102	Fas (TNF receptor superfamily member 6)	-0.971937188843325	-1.01526614377344	-0.519929136619153	0.283618166350591	0.794110130920415	1.42940417196491	0.030812047085939	2	FALSE	5.10767990095745
10407993	Srsf10	14105	serine/arginine-rich splicing factor 10	0.778879206076897	1.24042834758816	0.607124853518194	-0.568131962176769	-1.17916659107261	-0.879133853933873	0.0288804010527976	4	FALSE	8.54590173297291
10571530	Fat1	14107	FAT tumor suppressor homolog 1 (Drosophila)	-1.59790957777784	-0.85169431665693	0.428449027407049	1.00448512554032	0.585581728525455	0.431088012961947	0.0124013662692202	3	FALSE	9.39794611209791
10425945	Fbln1	14114	fibulin 1	0.66997103811135	0.70723029790962	1.009206535958	0.0671318900613814	-1.13182013386255	-1.32171962817780	0.0218336428181714	1	FALSE	7.79297882075279
10458999	Fbn2	14119	fibrillin 2	1.02021248672362	0.831037730764865	0.806680978186654	-0.533455565928035	-0.866616522709446	-1.25785910703767	0.00333119236781557	4	FALSE	7.91504318225144
10360070	Fcer1g	14127	Fc receptor, IgE, high affinity I, gamma polypeptide	0.319543483856302	0.903871651939797	1.18433082312954	-0.125333275563042	-1.31128902977643	-0.97112365358617	0.0012292026680911	1	FALSE	6.16820505868597
10458560	Fgf1	14164	fibroblast growth factor 1	-1.33080287345540	-0.450749318374009	-0.430826594466407	-0.160026197143847	1.17177815479069	1.20062682864898	0.00996117022931656	11	FALSE	6.74205720391015
10407350	Fgf10	14165	fibroblast growth factor 10	-0.479079645689492	-1.16066204429871	-0.683576114798289	-0.103303940650852	1.23730832486459	1.18931342057275	0.00596891003913997	9	FALSE	7.11093277162586
10387638	Fgf11	14166	fibroblast growth factor 11	-0.717351890433289	-1.30942006752740	-0.525133343806007	0.580927353140105	0.657459481234582	1.31351846739201	0.0172756278134828	2	FALSE	8.00902110339239
10438801	Fgf12	14167	fibroblast growth factor 12	-1.54822552938917	-0.798176875981208	-0.0488503029041252	0.614749892615963	0.906258655365117	0.874244160293423	0.000183376896585266	2	TRUE	9.6871793550945
10604751	Fgf13	14168	fibroblast growth factor 13	-1.11946858339844	-1.31517017343588	0.0574362712597589	0.535067884917301	0.796988705290838	1.04514589536642	0.000284113926334836	2	FALSE	10.3602664716041
10422585	Fgf14	14169	fibroblast growth factor 14	-1.39707013566178	-1.10980357873502	0.662685445285008	0.980518793280695	0.285206862737476	0.57846261309364	0.0159487892862951	2	FALSE	10.2777439033394
10385036	Fgf18	14172	fibroblast growth factor 18	-1.68721078532028	-0.661888599499427	0.355069883378534	0.595989285839603	1.05727084025916	0.340769375342409	0.0284796827904476	2	FALSE	9.1175187457848
10415651	Fgf9	14180	fibroblast growth factor 9	-0.893644754346813	-1.33926422213198	-0.278546587951539	0.448044365148541	1.01430512717525	1.04910607210655	0.00045094180441917	9	FALSE	7.81404294336473
10521111	Fgfr3	14184	fibroblast growth factor receptor 3	1.08926253820017	-0.937193452919438	-1.19588997630907	-0.418229307640954	0.369561703015008	1.09248849565429	0.0252201780197665	9	FALSE	9.18318563167848
10360443	Fh1	14194	fumarate hydratase 1	-1.72718808008875	-0.645985173851548	0.218404647016410	0.6997366680688	0.770139467293988	0.684892471561101	0.00498252708372625	2	FALSE	10.5864137804598
10417605	Fhit	14198	fragile histidine triad gene	0.0945819480265956	-0.686079184415926	-1.30018711347568	-0.411795845466246	1.21205905938382	1.09142113594744	0.0117991685110462	9	TRUE	7.07164205247306
10599736	Fhl1	14199	four and a half LIM domains 1	-1.66657576868193	-0.516615081117034	-0.0592704351072047	0.359432711023841	0.78335155121585	1.09967702266649	0.0042083672318328	2	FALSE	10.6297667075206
10354247	Fhl2	14200	four and a half LIM domains 2	-1.97782732860115	0.658793218666485	0.478581606940202	-0.0705353987219903	0.404378993329734	0.50660890838672	0.0365695110226804	14	FALSE	7.21374528801864
10603099	Figf	14205	c-fos induced growth factor	-0.903815339938578	-0.473892932168888	-0.78915510501699	-0.314503743880393	0.959370975607104	1.52199614539775	4.15066517098041e-05	11	FALSE	7.69429500724173
10468311	Sh3pxd2a	14218	SH3 and PX domains 2A	-1.29427307122840	0.909373967864273	1.17413130827581	-0.58710160577199	-0.715148025892614	0.513017426752916	0.0169199379549007	10	FALSE	6.88441936971413
10399308	Fkbp1b	14226	FK506 binding protein 1b	-1.58597998149345	-0.84810805308054	0.219731174391505	0.5066275574659	0.887459829138637	0.820269473577948	9.75331839902454e-05	2	FALSE	9.99998948567613
10465553	Fkbp2	14227	FK506 binding protein 2	-1.48817969419099	-1.00029566707410	0.204090005136759	0.810483608039173	0.737255524114399	0.736646223974761	0.0177287918753766	3	FALSE	11.4894633390559
10483865	Fkbp7	14231	FK506 binding protein 7	1.28909748059922	0.719616359660743	0.427700829347819	-0.238623571865111	-1.38644373377992	-0.811347363962749	0.0303621120024838	4	FALSE	7.90613268533536
10404404	Foxf2	14238	forkhead box F2	1.84716746738795	-0.526321037450824	-0.330587401068427	0.392006067883027	-0.475873022327729	-0.906392074424	0.0053076754177109	8	FALSE	5.27458069626672
10444895	Flot1	14251	flotillin 1	-1.52493543471509	-0.327497726610398	-0.414417997635281	0.0920762070725649	1.19291900834609	0.98185594354212	0.00141205409401495	2	FALSE	9.18113499787314
10379013	Flot2	14252	flotillin 2	-1.66254685070385	-0.774712171437986	0.586651629014751	0.306773524453137	0.718170378739964	0.825663489933988	0.0345007409441384	2	FALSE	9.66931308464548
10535807	Flt1	14254	FMS-like tyrosine kinase 1	1.95119753937368	-0.0674927433593076	-0.650657244775599	-0.480257465296454	-0.0221886398405430	-0.730601446101779	0.0155411937432923	8	FALSE	6.04225745241596
10535780	Flt3	14255	FMS-like tyrosine kinase 3	-0.672648988217053	-0.69346185829211	-0.839673412620858	-0.327265653233556	1.41872353178833	1.11432638057525	0.0435362117447096	11	TRUE	6.80279356336361
10474619	Fmn1	14260	formin 1	-0.515723089887359	-0.464607344115823	-0.718018034444357	-0.340881282984566	0.0690385310936947	1.97019122033841	0.0269156137668107	9	FALSE	6.13092153183691
10599927	Aff2	14266	AF4/FMR2 family, member 2	0.585766385576001	1.07926569667239	0.953642032329231	-0.440022137435193	-1.17806287916387	-1.00058909797856	0.000234199003651042	4	FALSE	8.76342139101998
10481540	Fnbp1	14269	formin binding protein 1	-1.73412652154904	-0.545762901372949	0.187606343179079	0.368482308870641	1.00015406886565	0.723646702006603	0.00498358443086883	2	FALSE	10.2659980214449
10578493	Tlr3	142980	toll-like receptor 3	-0.79368409264583	-0.746814912516645	-0.942866746848746	0.0687544854283954	1.16586663240036	1.24874463418247	0.00238573949814949	2	FALSE	6.62261490147839
10578377	Frg1	14300	FSHD region gene 1	-0.426798273393793	1.54684534357532	0.563189600493746	0.181844626616017	-0.522907520223954	-1.34217377706735	0.0461204146209009	10	FALSE	9.00256381020326
10412260	Fst	14313	follistatin	-0.060039060366661	-1.32200618099324	0.52428186857376	1.28018689669054	0.578004362977692	-1.00042788688209	0.0144902958464861	19	FALSE	8.02512176131107
10435641	Fstl1	14314	follistatin-like 1	-1.23673857510467	-1.19619771352515	-0.0330978727623415	0.894017677960824	0.743536267264974	0.828480216166378	0.0382363165885781	2	FALSE	10.0906569057832
10527936	Fzd1	14362	frizzled homolog 1 (Drosophila)	1.22143726362424	0.93635004010611	0.461889871225022	-0.57892658720916	-1.03634223177984	-1.00440835596638	0.000104585478648626	4	FALSE	9.06709657050733
10346607	Fzd7	14369	frizzled homolog 7 (Drosophila)	1.60789468449593	-0.0991094329101554	0.509139838672057	0.0233954943214534	-0.845180357700467	-1.19614022687883	0.0478881054404211	4	FALSE	8.8689552129463
10361246	G0s2	14373	G0/G1 switch gene 2	-1.02766483868999	-0.942807554885958	-0.493992114985062	0.187342315210164	0.83586421916506	1.44125797418578	0.00222017868630376	2	FALSE	7.9619329952141
10605338	G6pdx	14381	glucose-6-phosphate dehydrogenase X-linked	1.02131089404898	0.616609668584807	0.926366179425314	-0.265425068391588	-1.09590835715369	-1.20295331651381	0.0115924572826453	4	FALSE	9.67290114354612
10383088	Gaa	14387	glucosidase, alpha, acid	-1.45052309118776	-0.879006559542925	-0.0312595680059409	0.406291793525983	0.823544523404707	1.13095290180593	0.00114756751709246	2	FALSE	9.45880136858143
10487252	Gabpb1	14391	GA repeat binding protein, beta 1	0.793759251533517	1.09596323804686	0.808948740205329	-0.794402415006532	-0.764760835698504	-1.13950797908067	0.0481766166120144	4	FALSE	8.44886524570811
10385297	Gabra1	14394	gamma-aminobutyric acid (GABA) A receptor, subunit alpha 1	-1.53080530362054	-0.584358796348961	-0.246678644575928	0.293276388718135	0.914251637397973	1.15431471842932	6.17395445033915e-05	2	FALSE	8.62714686430692
10604961	Gabra3	14396	gamma-aminobutyric acid (GABA) A receptor, subunit alpha 3	-0.66596528864665	-1.49633034688968	-0.319265281230973	0.50220346950426	1.03668473758366	0.942672709679384	0.000124290611843686	9	FALSE	8.9363619104731
10530421	Gabra4	14397	gamma-aminobutyric acid (GABA) A receptor, subunit alpha 4	-1.17192553862934	-1.27698934810294	0.086750695362468	0.622157040766969	0.660872960441165	1.07913419016168	0.000597632713772722	2	FALSE	9.17767025453128
10522324	Gabrb1	14400	gamma-aminobutyric acid (GABA) A receptor, subunit beta 1	-1.43321588575556	-1.02499036921305	0.110686443497551	0.607822423050752	0.85732113533492	0.882376253085392	0.000480691830224791	2	FALSE	10.9139786303671
10375259	Gabrb2	14401	gamma-aminobutyric acid (GABA) A receptor, subunit beta 2	-1.29787839710029	-1.12953521023275	-0.006363517186857	0.60295344744987	0.922856728797838	0.907966948272192	0.00215652560127919	2	FALSE	10.1994510714820
10553773	Gabrb3	14402	gamma-aminobutyric acid (GABA) A receptor, subunit beta 3	-1.62407333447440	-0.84099927129726	0.375991449837665	0.574556112477946	0.621747431125288	0.892777612330753	0.00383145729015933	2	FALSE	11.1163338871361
10519124	Gabrd	14403	gamma-aminobutyric acid (GABA) A receptor, subunit delta	-1.19337435262526	-0.963677900075346	-0.319943098640335	0.258827761555621	1.20314078478738	1.01502680499794	0.00673914640353753	2	FALSE	6.86495357915417
10530393	Gabrg1	14405	gamma-aminobutyric acid (GABA) A receptor, subunit gamma 1	-0.979519613904476	-1.27009119500383	-0.315136213656876	0.554474552972226	1.01057306736409	0.999699402228865	0.000383262608490813	9	FALSE	7.22523090375162
10385283	Gabrg2	14406	gamma-aminobutyric acid (GABA) A receptor, subunit gamma 2	-1.31975352147709	-1.05817884308134	-0.0454304612055645	1.02035222256099	0.93720237133649	0.465808231866503	0.0149744520721539	3	FALSE	11.1646091431146
10563858	Gabrg3	14407	gamma-aminobutyric acid (GABA) A receptor, subunit gamma 3	-1.54789944048549	-0.790457390017354	-0.00387791742588924	0.626048346044155	1.09745170181150	0.618734700073083	0.00342969814749477	2	FALSE	8.09052307689315
10472707	Gad1	14415	glutamic acid decarboxylase 1	-1.55517867464744	-0.805574140229245	0.0254678751221140	0.552953170421054	0.75385145500618	1.02848031432734	0.000128904180525885	2	FALSE	9.97573984939955
10469672	Gad2	14417	glutamic acid decarboxylase 2	-1.32957593674638	-0.85787491749474	-0.306406850849986	0.490935145917051	0.722600570997783	1.28032198817628	0.00612184091653612	2	FALSE	9.69780004677263
10373052	B4galnt1	14421	beta-1,4-N-acetyl-galactosaminyl transferase 1	-1.1994779895206	-1.07145020277202	0.234096439435334	0.00570264730461429	0.631070969747132	1.40005813580553	0.00519589613460155	2	FALSE	8.84934172519352
10483249	Galnt3	14425	UDP-N-acetyl-alpha-D-galactosamine:polypeptide N-acetylgalactosaminyltransferase 3	-1.39279918136179	-0.224124121619223	-0.57179802457304	-0.120396021855776	1.18933775497786	1.11977959443197	0.00259720400137307	11	FALSE	6.92225675912442
10504094	Galt	14430	galactose-1-phosphate uridyl transferase	-1.08102014676409	-0.86514508848098	-0.533777187594185	0.168374640798388	0.934448729983118	1.37711905205773	0.00944016993457975	2	FALSE	8.5559401565299
10351039	Gas5	14455	growth arrest specific 5	0.959629125512862	0.857800455015768	0.6751062839212	-0.0930101449541989	-1.19762979536093	-1.20189592413470	0.0401339842739371	4	FALSE	9.48487834858542
10577164	Gas6	14456	growth arrest specific 6	-1.36527550375627	-0.980720735196664	-0.134451415667549	0.562780569416614	0.94030031469473	0.97736677050914	4.43742274504729e-05	2	FALSE	8.47954231516267
10377215	Gas7	14457	growth arrest specific 7	-0.832915029085604	-1.47834704774472	-0.151682879423050	0.715920227008417	0.701545229533735	1.04547949971122	0.000151587292645842	2	FALSE	10.1322150727293
10603417	Gata1	14460	GATA binding protein 1	1.47389003126821	-0.244449895645148	-0.516577098938743	0.699235331951501	-1.41847446962788	0.00637610099205633	0.0375900207010551	5	FALSE	6.6987750289411
10526055	Gbas	14467	glioblastoma amplified sequence	-1.34405459945795	-0.73257874541083	-0.327525451401507	0.264669897563555	0.760862460875973	1.37862643783075	0.0209944926369884	2	FALSE	8.79793379050468
10404702	Gcnt2	14538	glucosaminyl (N-acetyl) transferase 2, I-branching enzyme	1.13651524639056	1.17130623629798	-0.245767777225008	-0.720966949938645	-1.32511301095023	-0.0159737445746603	0.00498252708372625	7	FALSE	7.32960574598061
10466659	Gda	14544	guanine deaminase	-1.23133749489576	-0.718973694099624	-0.605528897486249	0.331471688087703	1.02152359784459	1.20284480054935	1.39828356879196e-05	2	FALSE	8.19218459787735
10395273	Gdap10	14546	ganglioside-induced differentiation-associated-protein 10	0.745992673553647	0.833009879941214	0.949078265968005	-0.189496864635626	-0.971247288773242	-1.367336666054	0.00267511343818427	1	FALSE	7.86914455464844
10426812	Gpd1	14555	glycerol-3-phosphate dehydrogenase 1 (soluble)	-1.42049180264147	0.81139036836178	-0.58842561146855	0.193074587826218	-0.345082404875829	1.34953486279786	0.0259628960278330	11	FALSE	7.44996790800338
10572368	Gdf1	14559	growth differentiation factor 1	-1.0442145686376	-0.655567497151116	-0.812875338653961	0.465599898674818	0.520003483644148	1.5270540221237	0.00244151707710075	2	FALSE	9.27934331591984
10414025	Gdf10	14560	growth differentiation factor 10	-0.546297288833274	-1.34291954844817	-0.725519846137498	0.661833327647654	1.09222775355167	0.860675602219624	0.0188119311954703	9	FALSE	7.62989637050263
10477737	Gdf5	14563	growth differentiation factor 5	1.31029853663566	1.11935914306142	-1.04609829764359	-0.0552549210264669	-0.823183247162238	-0.505121213864785	0.0282335619383964	6	FALSE	6.40383285665477
10449258	Arhgdig	14570	Rho GDP dissociation inhibitor (GDI) gamma	-1.95689037870775	-0.00460168676053221	0.119102032102774	0.487562484444346	0.698360805915787	0.65646674300538	2.30106680576865e-05	2	FALSE	9.8715471650477
10472162	Gpd2	14571	glycerol phosphate dehydrogenase 2, mitochondrial	-1.55685840657590	-0.79183105658544	0.0303745871929857	0.466869490174787	1.01622334209166	0.835222043701911	0.00269030459697248	2	FALSE	9.9812719241142
10391798	Gfap	14580	glial fibrillary acidic protein	-1.85596816909736	0.438069675435691	-0.385478858558456	0.424383321553981	0.484594974779669	0.894399055886481	0.00992824719546501	11	FALSE	8.71025109450236
10487787	Gfra4	14588	glial cell line derived neurotrophic factor family receptor alpha 4	-1.66006184090139	-0.32828572621056	-0.216954672731440	0.287096099299339	0.66999040426955	1.24821573627450	0.0153473073285336	2	FALSE	7.53291436503557
10512129	B4galt1	14595	UDP-Gal:betaGlcNAc beta 1,4- galactosyltransferase, polypeptide 1	0.712868651635657	1.37763470261217	0.344437201190657	-0.722584741492311	-1.34968271986484	-0.362673094081338	0.00516479349140013	4	FALSE	6.7306515852655
10583286	Gpr83	14608	G protein-coupled receptor 83	-0.579159617812603	-1.07968127821246	-0.716771649668322	0.00916043031627854	0.879113285731803	1.48733882964530	0.00229282768872578	2	FALSE	6.32588924223613
10363173	Gja1	14609	gap junction protein, alpha 1	-0.114705263480683	-1.47636942741395	-0.740743986663777	0.232768782319307	1.07490038037108	1.02414951486802	0.0400794105876862	9	FALSE	8.7047875710712
10420359	Gja3	14611	gap junction protein, alpha 3	-0.237473131388113	-0.607731480460562	-1.21167755966634	-0.17856812543881	0.581254804269157	1.65419549268466	0.00586970676130299	9	FALSE	6.70901349005222
10391762	Gjc1	14615	gap junction protein, gamma 1	1.20940720094171	0.901333264364803	0.384447141599801	-0.381314332126948	-0.74268973336599	-1.37118354141337	0.0028654806922675	4	FALSE	7.998148538269
10485979	Gjd2	14617	gap junction protein, delta 2	-1.47508971890487	-0.524899119921316	-0.0425619179746069	-0.162225751232923	0.890323642785364	1.31445286524835	0.0371574524715198	11	FALSE	7.8400714878777
10362829	Ostm1	14628	osteopetrosis associated transmembrane protein 1	-1.83599976106617	-0.376291858363376	0.343126436979101	0.332930404444105	0.569469129309005	0.966765648697332	0.0206812169622832	2	FALSE	8.94095613022325
10587266	Gclc	14629	glutamate-cysteine ligase, catalytic subunit	-1.37643242079878	-0.89283427642999	-0.215949202467975	0.460698791115588	1.01811304636791	1.00640406221323	0.0138808767452138	2	FALSE	8.90402695124403
10357137	Gli2	14633	GLI-Kruppel family member GLI2	1.59203900348334	0.740194179861426	-0.371737697554592	-0.195749185078868	-1.18556696238658	-0.579179338324729	0.00214221836611559	5	FALSE	7.40776080925847
10403727	Gli3	14634	GLI-Kruppel family member GLI3	1.82405021537393	0.498533040056077	-0.49281661092839	-0.403936993314964	-0.742724355025832	-0.683105296160819	0.000234575308721457	4	FALSE	7.16661969094063
10374453	Glul	14645	glutamate-ammonia ligase (glutamine synthetase)	-0.805191176692108	-1.09052249167526	-0.605832789411511	0.33465901375178	0.673750396235022	1.49313704779208	0.00446193448905282	2	FALSE	10.3898133696617
10442616	Hagh	14651	hydroxyacyl glutathione hydrolase	-1.24740388145217	-0.852713576606774	-0.370681033571555	0.256252210247834	0.931651569252834	1.28289471212984	0.000383257482009146	2	FALSE	10.0987660549896
10498907	Glrb	14658	glycine receptor, beta subunit	-1.49677059766839	-0.884751915407643	0.0345191860906832	0.486498780749061	0.994597455440848	0.865907090795444	0.000107694205116461	2	FALSE	9.8183242004511
10507500	Slc6a9	14664	solute carrier family 6 (neurotransmitter transporter, glycine), member 9	-1.98979457177253	0.546726188989167	0.0510861143667636	0.238671324547441	0.483997019671805	0.669313924197347	0.000619266275716595	2	FALSE	8.87147116222072
10376208	Gm2a	14667	GM2 ganglioside activator protein	-1.48790971123462	-0.695084270664824	-0.0550369737715986	0.132230560085475	0.872247346498574	1.23355304908699	0.000207296676863146	2	FALSE	9.4127458838874
10444978	Gnl1	14670	guanine nucleotide binding protein-like 1	-1.85494463585437	-0.102423760868656	-0.0265070518689804	0.312725595134612	0.671533875283982	0.999615978173418	0.00380463833083565	2	FALSE	9.67619781909274
10528227	Gnai1	14677	guanine nucleotide binding protein (G protein), alpha inhibiting 1	-1.77296011653537	-0.585188134315269	0.299224554247994	0.598529775762128	0.727127410065806	0.733266510774718	0.000986992900252418	2	TRUE	10.8954004316349
10501265	Gnai3	14679	guanine nucleotide binding protein (G protein), alpha inhibiting 3	0.548348533052062	0.899521075346092	0.737726711349294	0.282959673273447	-0.903381865805584	-1.56517412721532	0.00661104414434045	4	TRUE	9.60131739727485
10456363	Gnal	14680	guanine nucleotide binding protein, alpha stimulating, olfactory type	-1.43722373075951	-1.05193112459359	0.225861578616711	0.540160724471162	0.846584628050818	0.876547924214413	0.000115457120666538	2	FALSE	9.40629634380945
10363962	Gnaz	14687	guanine nucleotide binding protein, alpha z subunit	-1.55136985419947	-0.947415961782099	0.308929805585259	0.731337542603338	0.699896975851577	0.758621491941393	0.00259720400137307	3	FALSE	8.55685558945926
10497689	Gnb4	14696	guanine nucleotide binding protein (G protein), beta 4	-1.75509104641236	-0.552178357763398	0.515145756952057	0.790846544810772	0.834302419319126	0.166974683093811	0.00405895349111062	2	FALSE	9.1817778315937
10587194	Gnb5	14697	guanine nucleotide binding protein (G protein), beta 5	-1.44545344618328	-1.03434001061451	0.397338730239157	0.3252308566897	0.749704921453692	1.00751894841525	0.0206525603221046	2	FALSE	10.0265926878004
10538842	Gng12	14701	guanine nucleotide binding protein (G protein), gamma 12	-1.19947879526858	-0.679130364294474	-0.691547619500207	0.330185546553186	1.075061226616	1.16491000589408	0.00659960524348493	2	FALSE	10.7636503750403
10465820	Gng3	14704	guanine nucleotide binding protein (G protein), gamma 3	-1.76320480501564	0.162749535860341	-0.32822082617028	0.117545898762688	1.13247825418940	0.678651942373484	0.00673442620447972	2	FALSE	10.4571680102447
10461237	Bscl2	14705	Bernardinelli-Seip congenital lipodystrophy 2 homolog (human)	-1.19059545402153	0.083413130207785	-0.98236806506601	-0.130761177914324	0.856692288154283	1.36361927863979	0.0137470462168584	2	FALSE	9.55373398253154
10403658	Gng4	14706	guanine nucleotide binding protein (G protein), gamma 4	-1.68479735335120	-0.689433296246439	0.141004609394324	0.718740031639469	0.794900275480244	0.719585733083595	3.56248957738506e-05	2	FALSE	9.80175686944542
10371025	Gng7	14708	guanine nucleotide binding protein (G protein), gamma 7	-1.35476310596134	-1.13601468994764	0.160423303387918	0.617681054826063	0.84641509863657	0.866258339058429	0.000468321610727737	2	FALSE	8.69940202905436
10467842	Got1	14718	glutamate oxaloacetate transaminase 1, soluble	-1.41372930684316	-0.741223850632118	-0.149365217918094	0.150450957870205	0.86784190470761	1.28602551281556	0.00105702072817040	2	FALSE	10.6806657351614
10535025	Got2	14719	glutamate oxaloacetate transaminase 2, mitochondrial	-1.51200183495914	-0.8078299692987	-0.0160900005190541	0.399362498134994	0.853429915230231	1.08312939141168	0.00402471822099844	2	FALSE	10.8450370675789
10363070	Gp49a	14727	glycoprotein 49 A	0.0394851961304267	1.52520985758250	0.426321525982826	-0.61933526917898	0.0777347443073365	-1.44941605482410	0.0144244401051984	1	FALSE	6.2198267359032
10363082	Lilrb4	14728	leukocyte immunoglobulin-like receptor, subfamily B, member 4	-0.405836869167692	1.84826147934046	0.414889846477724	-0.364522318481857	-0.747304457661914	-0.745487680506727	0.00228849402499664	10	FALSE	6.99382582466412
10604576	Gpc3	14734	glypican 3	-0.373074568750180	-1.63961916363050	0.214052732305116	1.12101390865644	0.904668814875811	-0.227041723456692	0.00658967157811367	3	FALSE	7.28138597697759
10604564	Gpc4	14735	glypican 4	0.0375417738031427	-0.944845740018286	-1.27255807298029	-0.0111178646138278	1.30301467009514	0.887965233714115	0.00936526565116366	9	FALSE	8.24099678498686
10535732	Gpr12	14738	G-protein coupled receptor 12	-0.636253144750806	-1.74314528351162	0.664177663960033	0.757906931164829	0.682184166828454	0.275129666309123	0.00240611029804255	3	FALSE	9.70827124459532
10513256	Lpar1	14745	lysophosphatidic acid receptor 1	1.656993655733	0.54889208935291	0.0791883287373031	-1.11429790618756	-0.48588816770635	-0.684887999929309	0.000468138798257344	4	FALSE	7.33446543023721
10562360	Gpi1	14751	glucose phosphate isomerase 1	-1.13734445362272	-0.796401622465763	-0.633633851886962	0.322081208978393	0.970529805613195	1.27476891338386	0.000715409107565789	2	FALSE	11.1956687388119
10449163	Pigq	14755	phosphatidylinositol glycan anchor biosynthesis, class Q	-0.99638922281549	-0.932957938400992	-0.534236725464293	0.0809355488323791	1.13505690932226	1.24759142852614	0.00310340383254953	2	FALSE	8.98427931279658
10543466	Gpr37	14763	G protein-coupled receptor 37	-1.74982669683802	0.90118388774726	-0.489532776952454	0.00973090602440907	0.620322070535693	0.708122609483101	0.00283971544430726	11	FALSE	9.1581080603517
10574259	Gpr56	14766	G protein-coupled receptor 56	1.1278546392448	-1.22798695689055	-1.07759007514941	-0.108384017831792	0.311383466468586	0.97472294415838	0.0366378280058434	9	FALSE	10.2585494831734
10376201	Gpx3	14778	glutathione peroxidase 3	-1.13189579233865	-0.253488572345664	-1.09475969418840	0.317795904461414	1.17387699954719	0.988471154864103	0.0119593297743346	2	FALSE	6.94456679365197
10571274	Gsr	14782	glutathione reductase	-1.95779470669033	0.125906457324488	0.00599205876186129	0.606070102543373	0.468769971338948	0.751056116721678	0.0462791699891094	2	FALSE	9.03889699025253
10547888	Gpr162	14788	G protein-coupled receptor 162	-1.45788063128101	-0.652714852055202	-0.181175718466706	0.101732981786783	1.03485498560092	1.15518323441522	0.00134748113347781	2	FALSE	8.36239181190271
10541695	Lpcat3	14792	lysophosphatidylcholine acyltransferase 3	-1.50026923749900	-0.742302809752114	-0.181699934155092	0.558152593759042	1.17015543944132	0.695963948205842	0.0323101211601224	2	FALSE	8.781224717455
10365136	Aes	14797	amino-terminal enhancer of split	-1.36613629433048	-0.945303431405052	0.499207457587996	-0.161437087513344	0.894320716145798	1.07934863951507	0.0283388347293965	11	FALSE	9.96034879097323
10376245	Gria1	14799	glutamate receptor, ionotropic, AMPA1 (alpha 1)	-1.26049046399941	-1.22404055106579	0.645815112404042	0.305545535861553	0.429578062701669	1.10359230409795	0.0143063345183547	2	FALSE	11.3169046651773
10590663	Gria4	14802	glutamate receptor, ionotropic, AMPA4 (alpha 4)	-1.00808107155488	-1.466633783808	0.173203929621488	0.766886262973628	0.90352416641351	0.631100496354255	0.0368536530430463	3	FALSE	9.95324589834414
10414137	Grid1	14803	glutamate receptor, ionotropic, delta 1	-1.40175789849151	-0.744026030911081	-0.291674998667715	0.304038455766040	0.947872287483557	1.18554818482070	0.000119167384547797	2	FALSE	8.82641485416967
10538732	Grid2	14804	glutamate receptor, ionotropic, delta 2	-0.956555068370683	-0.310610677464512	-0.912259496314507	-0.291789076294634	1.32972158616184	1.14149273228250	0.00842602589916175	11	FALSE	7.31487757807856
10440621	Grik1	14805	glutamate receptor, ionotropic, kainate 1	-1.70879084830524	-0.747937279068217	0.647941864113121	0.582679378292105	0.682374072486255	0.54373281248197	0.000642430007954566	2	FALSE	9.22699372563996
10368999	Grik2	14806	glutamate receptor, ionotropic, kainate 2 (beta 2)	1.04704854849192	0.79633774185056	0.818158817137456	-0.515919833405793	-0.946075694768405	-1.19954957930574	0.0415380695028924	4	FALSE	9.87634894562745
10480676	Grin1	14810	glutamate receptor, ionotropic, NMDA1 (zeta 1)	-1.48003731316226	-0.917533379027698	-0.0107637478407863	0.667150677821984	0.813339291897399	0.927844470311362	5.81409665071188e-05	2	FALSE	9.88783280196971
10437629	Grin2a	14811	glutamate receptor, ionotropic, NMDA2A (epsilon 1)	-1.40605023620798	-1.07113128796227	0.342159994545745	0.441544334801281	0.592049442703414	1.10142775211981	1.39828356879196e-05	2	FALSE	8.65234781109374
10548791	Grin2b	14812	glutamate receptor, ionotropic, NMDA2B (epsilon 2)	-1.11134477184614	-1.26449995892133	1.10426902932525	0.33146045268357	0.0257783255796683	0.914336923178974	0.0248153445352229	3	FALSE	10.5024134536222
10563421	Grin2d	14814	glutamate receptor, ionotropic, NMDA2D (epsilon 4)	-1.30608811123738	-0.974308597643635	-0.205969848193287	0.427369128368521	1.03466815756910	1.02432927113668	0.0194135566287344	2	FALSE	8.72798448968818
10458569	Nr3c1	14815	nuclear receptor subfamily 3, group C, member 1	-1.43700685675596	-0.736578961981988	-0.357970918721507	0.659777290491715	0.73937722304491	1.13240222392283	0.00306650875866228	2	FALSE	7.14191076620371
10367830	Grm1	14816	glutamate receptor, metabotropic 1	-1.61115281546752	-0.671735919363815	0.0563898251164379	0.303278144407017	0.896760715961601	1.02646004934627	0.0032225018078777	2	FALSE	8.76301296465567
10543494	Grm8	14823	glutamate receptor, metabotropic 8	-1.06001295030935	-0.597386076756912	-0.887291704826361	0.281826157168632	1.34650416649190	0.916360408232091	0.00287365765689396	2	FALSE	6.46638390825752
10587315	Gsta4	14860	glutathione S-transferase, alpha 4	-1.41907346923814	-0.794322709495724	-0.360111254855848	0.75496669901198	0.941534030546953	0.877006704030774	0.00169471747257149	2	FALSE	9.50204403640775
10501229	Gstm1	14862	glutathione S-transferase, mu 1	-1.39161353355765	-0.664216316703321	-0.471534270877152	0.445700241238004	0.909353938458179	1.17230994144194	7.92603861453079e-05	2	FALSE	9.9471797186123
10495243	Gstm5	14866	glutathione S-transferase, mu 5	-0.449733707054863	-1.01295633817926	-0.906337804404118	-0.0424520005590671	1.34855296316550	1.06292688703181	0.0182829543306558	2	FALSE	10.7437939799406
10463836	Gsto1	14873	glutathione S-transferase omega 1	-1.81744012781073	-0.408483799331959	0.470566497802966	1.01436394177522	0.421239516527786	0.319753971036723	0.00407040956031085	2	FALSE	8.21722005384994
10507671	Guca2a	14915	guanylate cyclase activator 2a (guanylin)	1.43984193204652	-0.0333835400128003	0.795872450834558	-0.101518514751238	-1.24446229531670	-0.85635003280034	0.0250509926598013	4	FALSE	7.18711492960625
10386359	Guk1	14923	guanylate kinase 1	-1.78201495662647	-0.303920612117225	-0.135026031601382	0.824829039264509	0.869657245644972	0.526475315435594	0.0168940005951412	2	FALSE	10.0310932335553
10605571	Gyk	14933	glycerol kinase	-1.68456491943216	-0.666410189284179	0.459904878330190	0.172893878102750	0.877373592003404	0.84080276028	0.0100068068823895	2	FALSE	7.57713779844813
10569341	H19	14955	H19 fetal liver mRNA	1.46365771275745	0.710564674471785	0.226561599443187	-0.297876160408931	-1.08002763459125	-1.02288019167224	0.00537854765430445	4	FALSE	8.3037018464364
10444780	H2-D1	14964	histocompatibility 2, D region locus 1	-1.93534791796141	-0.0305292317484478	0.347767734191064	0.286192536551799	0.379910758763712	0.952006120203287	0.00495048446595409	2	FALSE	8.21600832174375
10450075	H2-K1	14972	histocompatibility 2, K1, K region	-2.01423745619088	0.526744053473977	0.258996294610318	0.516942554052283	0.158388642985314	0.553165911068994	0.0124059164888746	14	FALSE	8.13933186282276
10444229	H2-DMa	14998	histocompatibility 2, class II, locus DMa	-1.61631500982577	-0.602814869584967	-0.0880069220739052	0.643925878958593	0.500985604260526	1.16222531826552	0.0043212750318736	2	FALSE	7.94011861860257
10444830	H2-Q7	15018	histocompatibility 2, Q region locus 7	-1.61507940353865	-0.33125350917638	-0.41740333465369	0.483273054662351	0.710079109706667	1.17038408299970	0.00711201582099482	2	FALSE	7.27838695627911
10540507	H3f3a	15078	H3 histone, family 3A	1.17273506271437	0.695975911515142	0.681188944772185	-0.273451179112701	-1.06609031154655	-1.21035842834245	0.02949109351826	4	FALSE	11.6427185522588
10391084	Hap1	15114	huntingtin-associated protein 1	-0.900947238520797	-0.827544291262465	-0.640996589364905	-0.0774554793309329	1.00803961330173	1.43890398517738	0.000153164779002278	2	TRUE	8.6903161600007
10575095	Has3	15118	hyaluronan synthase 3	-1.12478835628477	0.227596311045204	1.41849448777796	0.835684292889112	-0.517481375204346	-0.839505360223161	0.0165677235240032	16	FALSE	7.21994626990253
10375051	Hba-a1	15122	hemoglobin alpha, adult chain 1	1.34577792081047	0.969526934524152	0.213424707582419	-0.67684694872971	-0.80246498362385	-1.04941763056348	1.39828356879196e-05	4	FALSE	9.13076756750067
10566254	Hbb-b1	15129	hemoglobin, beta adult major chain	1.27359680538624	1.01109171519537	0.296967812421007	-0.686674118536075	-0.93241301850204	-0.962569195964502	4.891887388344e-05	4	FALSE	8.52300354909952
10566272	Hbb-y	15135	hemoglobin Y, beta-like embryonic chain	1.72603322730563	0.582182063268214	-0.156988648784000	-0.442953585737463	-0.823139661541983	-0.885133394510405	0.00736208271682663	4	FALSE	5.72090000601431
10477250	Hck	15162	hemopoietic cell kinase	-0.881812518338646	1.13796401047136	1.01482428517323	0.362948670181845	-0.352747846349162	-1.28117660113862	0.0248219973098932	10	FALSE	6.76926698255159
10435565	Hcls1	15163	hematopoietic cell specific Lyn substrate 1	-0.304705559663987	1.10115137252517	1.24113511659359	0.0154018241154560	-1.17913064047493	-0.873852113095303	0.00606541560509407	10	FALSE	7.08947410828688
10407337	Hcn1	15165	hyperpolarization-activated, cyclic nucleotide-gated K+ 1	-1.58073159545159	-0.728329324070354	-0.0438189938179536	0.525638237740458	0.805912232938135	1.02132944266131	0.000489065653073894	2	FALSE	9.51683750853494
10364478	Hcn2	15166	hyperpolarization-activated, cyclic nucleotide-gated K+ 2	-1.64894159554998	-0.802092841566776	0.319121072010639	0.594459382074741	0.75235479763424	0.785099185397136	0.000175966486316272	2	FALSE	8.79832661576726
10362520	Hdac2	15182	histone deacetylase 2	0.88544120446856	0.865137519657434	0.699438225121159	-0.0101709772386776	-1.1900107610067	-1.24983521100178	0.00402624755900398	4	TRUE	10.7594782615306
10548761	Hebp1	15199	heme binding protein 1	-1.35600063127566	-0.759316702842833	-0.436427804668936	0.464949916367223	1.02474782316906	1.06204739925115	0.000550460456473553	2	FALSE	9.2138739473185
10458340	Hbegf	15200	heparin-binding EGF-like growth factor	-1.66529373392470	-0.751926949608581	0.283584030117449	0.90848575245982	0.561885152655376	0.66326574830062	0.00490431167530547	2	TRUE	9.67233049418634
10462973	Hells	15201	helicase, lymphoid specific	0.647371917988707	1.64910451515897	-0.0703009552339505	-0.73579993617	-0.425492212728367	-1.06488332901537	0.00923064821658288	1	FALSE	7.36346501889481
10395596	Foxg1	15228	forkhead box G1	1.03510581770534	0.878416602609741	0.7774560079783	-0.656442890946517	-1.17838523922318	-0.856150298123686	0.0284300409259589	4	FALSE	11.1738620248959
10519857	Hgf	15234	hepatocyte growth factor	-1.00080762029665	-0.91674043008429	-0.792700766775151	0.683057771515889	0.949264743371424	1.07792630226878	0.00542199519239232	2	FALSE	5.49051739637409
10579894	Hhip	15245	Hedgehog-interacting protein	-1.11525828364835	-1.22669252924230	-0.190505250150216	0.94448612813398	0.97041320470368	0.617556730203206	0.0334916558895321	3	TRUE	6.23717750703375
10369541	Hk1	15275	hexokinase 1	-1.57165828405334	-0.708335642158453	0.0532952214520321	0.26075704207405	0.871496775948967	1.09444488673675	0.00227124531208555	2	FALSE	9.8658325091245
10600017	Hmgb3	15354	high mobility group box 3	0.83698628058461	0.988511198105507	0.830758575984677	-0.488288872789886	-0.936211990819778	-1.23175519106514	0.00595394618541655	4	FALSE	9.29540502811502
10411332	Hmgcr	15357	3-hydroxy-3-methylglutaryl-Coenzyme A reductase	-1.86927936371047	-0.116757876613360	-0.115375112853216	0.752801903544416	0.63712281244343	0.711487637189218	0.0440869321215147	2	FALSE	10.4276980943220
10572897	Hmox1	15368	heme oxygenase (decycling) 1	-1.87911509526488	0.193405143822912	-0.140231693096558	0.255328628686374	0.547345744424152	1.02326727142799	0.000470108090496369	2	FALSE	8.53034786100415
10392943	Hn1	15374	hematological and neurological expressed sequence 1	0.771246843546612	0.848282234648568	0.616622186026554	0.298528375417268	-1.31179770814848	-1.22288193149051	0.0248476885105139	4	FALSE	12.0223877018436
10427310	Hnrnpa1	15382	heterogeneous nuclear ribonucleoprotein A1	0.768960202207473	1.06787236330418	0.648885343619037	-0.207121635381796	-0.81650038848221	-1.46209588526668	0.00952299566056405	4	FALSE	10.8193015018423
10385686	Hnrnpab	15384	heterogeneous nuclear ribonucleoprotein A/B	0.922405121541722	1.00487596670322	0.558683162459457	-0.130117207796169	-1.31082964382206	-1.04501739908617	0.00996145086390015	4	FALSE	11.0953305945783
10516544	Hpca	15444	hippocalcin	-0.395249882138485	-0.636275346772389	-0.485481804285501	-0.956696521442414	0.898942204200667	1.57476135043813	0.00526943275709241	11	FALSE	10.1298801456258
10599627	Hprt	15452	hypoxanthine guanine phosphoribosyl transferase	-1.60895894264382	-0.484194942592962	-0.189720452147413	0.490018271107568	0.513330013514618	1.279526052762	0.00227576609926399	2	FALSE	9.4500839865827
10534056	Hpvc-ps	15456	human papillomavirus 18 E5 central sequence motif, pseudogene	0.752980895170904	1.18550580562165	0.758978175932726	-0.769346224364853	-0.98447381941758	-0.943644832942841	0.0188380759142360	4	FALSE	8.89577203318673
10428081	Hrsp12	15473	heat-responsive protein 12	-0.660940757896803	-1.06848887019469	-0.810698927631952	0.218142619785933	1.05886424614085	1.26312168979666	0.0133988498368227	2	FALSE	9.71098102279287
10361234	Hsd11b1	15483	hydroxysteroid 11-beta dehydrogenase 1	-1.08133379473397	-0.854750860350832	-0.617518253595096	0.251434603902328	1.09826092940925	1.20390737536832	0.000708922592160695	2	FALSE	7.1593973072466
10359917	Hsd17b7	15490	hydroxysteroid (17-beta) dehydrogenase 7	-1.67812895510829	0.179453343076797	0.319147247564342	0.657311285184814	1.12175111280363	-0.599534033521291	0.0209911475400477	14	FALSE	10.1713973883266
10356457	Dnajb3	15504	DnaJ (Hsp40) homolog, subfamily B, member 3	-0.804616975173467	0.146319578158136	1.22784048694304	1.03201569655192	-0.312907395821847	-1.28865139065779	0.0491343890145663	16	FALSE	8.85016581966223
10396652	Hspa2	15512	heat shock protein 2	-1.11744193278845	-0.810452825875108	-0.475948362963914	0.056118389240487	0.940508646995252	1.40721608539174	0.000311070067187034	2	TRUE	8.27535396166225
10423548	Sdc2	15529	syndecan 2	-1.93165339918566	0.399196423903747	0.287859588847521	-0.109602909510437	0.456247030353713	0.897953265591115	0.00169471747257149	2	FALSE	7.75071837548806
10595324	Htr1b	15551	5-hydroxytryptamine (serotonin) receptor 1B	-1.01234993278696	1.48898273339795	-1.11283959091186	0.565414927410045	0.349614242547925	-0.278822379657097	0.0140671900759102	15	TRUE	6.66137901507435
10509238	Htr1d	15552	5-hydroxytryptamine (serotonin) receptor 1D	1.92817748167492	-0.360478471497790	-0.953378867709814	0.0624527153604256	-0.410304831116179	-0.266468026711564	0.00552540252233808	5	FALSE	7.31275242719549
10416406	Htr2a	15558	5-hydroxytryptamine (serotonin) receptor 2A	-1.47477723082520	-0.490912484556971	-0.414086426575731	0.264728855743322	1.28749712499859	0.827550161215989	0.0028632117318061	2	FALSE	7.32183152246914
10602261	Htr2c	15560	5-hydroxytryptamine (serotonin) receptor 2C	-1.20208086091993	-0.83117759865721	-0.492701710291485	0.26778276803838	1.12875102534587	1.12942637648437	0.000299400823749695	2	FALSE	8.01820788706369
10456161	Htr4	15562	5 hydroxytryptamine (serotonin) receptor 4	-0.731048214669705	-0.929382196108004	-0.909833018678094	0.2401417204116	1.13660488724794	1.19351682179627	7.48192752395242e-05	2	FALSE	7.04070411433344
10520355	Htr5a	15563	5-hydroxytryptamine (serotonin) receptor 5A	-1.13773353210495	-0.781005452725153	-0.616040656706359	0.228644491091309	1.20143508837239	1.10470006207277	0.000314960576785812	2	TRUE	8.16947750301071
10467182	Htr7	15566	5-hydroxytryptamine (serotonin) receptor 7	-1.50088936549464	-0.795447828745339	-0.194109412460948	0.757628662639148	0.838255853199425	0.894562090862347	0.00263431885527590	2	FALSE	7.75867537017389
10514352	Elavl2	15569	ELAV (embryonic lethal, abnormal vision, Drosophila)-like 2 (Hu antigen B)	0.655222750711897	1.1897589014834	0.577540209438058	-0.07833017554116	-0.987906724474233	-1.35628496161798	0.0135685155139037	4	FALSE	10.9471150576853
10588691	Hyal1	15586	hyaluronoglucosaminidase 1	0.295982258433685	0.0629530479496355	-1.52312073331168	-0.402640445051362	0.00915727289828289	1.55766859908144	0.00685683141634388	9	FALSE	6.21646847429614
10543120	Ica1	15893	islet cell autoantigen 1	-1.84316920791067	-0.466704773133539	0.392488173320933	0.587902752057703	0.691895864683281	0.637587190982294	0.0111086075464453	2	FALSE	9.70426596765196
10583535	Icam5	15898	intercellular adhesion molecule 5, telencephalin	-1.09924203954726	-0.918426788112192	-0.481297778410867	0.194821821497132	1.04249482707071	1.26164995750248	1.45480413352406e-05	2	FALSE	8.48146004710177
10399691	Id2	15902	inhibitor of DNA binding 2	0.553723991087726	1.46472979194859	0.536638828366888	-0.64050391792941	-0.865357018383898	-1.04923167508989	0.0043212750318736	1	FALSE	8.7815968375548
10404975	Id4	15904	inhibitor of DNA binding 4	1.55567284172545	0.744778087449725	0.094222296284439	-0.5370184237324	-0.964043166064292	-0.89361163566293	0.0161617819343493	4	FALSE	9.01976777019149
10467230	Ide	15925	insulin degrading enzyme	-1.61646212234713	-0.698214471788489	-0.0367585427546325	0.798445618225793	0.942012039596057	0.610977479068406	0.00452892783311363	2	FALSE	9.29033935096913
10604906	Ids	15931	iduronate 2-sulfatase	-1.32641390240471	-0.949440631705302	0.039533546148386	0.368770301282682	0.455360551376548	1.41219013530240	0.0126475961997413	2	FALSE	10.5101603241365
10358978	Ier5	15939	immediate early response 5	0.806999815194818	1.31526021002311	0.409491877478478	-0.401782969780666	-0.961676920543375	-1.16829201237237	0.00244456930461648	4	FALSE	8.18750467145433
10462623	Ifit1	15957	interferon-induced protein with tetratricopeptide repeats 1	0.331101123960444	1.68441048117544	-0.291277912900377	-0.530877103792175	0.101322451176768	-1.29467903962010	0.0290119010475575	1	FALSE	5.9018247188095
10361897	Ifngr1	15979	interferon gamma receptor 1	-1.01041908620182	-0.568680261277124	0.0723026777423945	-0.886301204768258	1.16971789729147	1.22337997721334	0.0213848352481950	11	FALSE	7.90993940344452
10436865	Ifngr2	15980	interferon gamma receptor 2	-1.07576010453492	-1.25886670932282	0.00553495842284486	0.509480813152484	1.32387151727977	0.49573952500266	0.014199582937539	3	FALSE	9.82101669857558
10365559	Igf1	16000	insulin-like growth factor 1	-1.85405423037273	-0.244500238432758	0.975938313102309	0.657548550827507	0.162773792351131	0.302293812524534	0.00859903765079967	2	FALSE	7.4717810071738
10554094	Igf1r	16001	insulin-like growth factor I receptor	1.33183930008002	0.761044831561838	0.548434609086529	-0.764419949354562	-0.922295028320827	-0.954603763052991	0.000659297520632437	4	FALSE	9.32151100711016
10569344	Igf2	16002	insulin-like growth factor 2	1.47182151079123	0.501123891420896	0.481744815801097	-0.381757116226034	-1.20420727379120	-0.868725827995983	0.0189713890607552	4	FALSE	7.4613367683648
10502655	Cyr61	16007	cysteine rich protein 61	1.61844947116014	0.684669071360834	-0.0113493820845668	-0.445546914973868	-0.989970752877395	-0.856251492585146	0.0348143692864951	4	FALSE	7.20052862740153
10384223	Igfbp3	16009	insulin-like growth factor binding protein 3	-1.15107378583761	-1.31057205910032	0.0678896370681396	0.721075442499149	0.706069991870753	0.966610773499894	0.000119244299957288	2	FALSE	9.336887863941
10381096	Igfbp4	16010	insulin-like growth factor binding protein 4	-0.544983296508003	-1.22899987593064	-0.48328357263926	-0.102236236158852	0.892601623223081	1.46690135801368	0.000607902488974948	2	TRUE	8.84388489818236
10355500	Igfbp5	16011	insulin-like growth factor binding protein 5	-1.56042064212870	-0.81367059959883	0.951116446877768	0.546188189815556	0.835700592513172	0.0410860125210439	0.0315393271779217	3	FALSE	9.25331509902362
10566050	Il18bp	16068	interleukin 18 binding protein	1.27425555312478	0.892569720419078	0.433703155048127	-1.07716643694620	-0.573412250216912	-0.949949741428866	0.0376541538666281	4	FALSE	7.81511133060035
10504106	Il11ra1	16157	interleukin 11 receptor, alpha chain 1	0.393149146430814	-0.868228223457008	-1.35365635693228	-0.210451696685637	0.75902114308585	1.28016598755826	0.0114235249782069	9	FALSE	7.5819945068891
10469289	Il15ra	16169	interleukin 15 receptor, alpha chain	0.0978392832546812	-0.851751295138727	-1.19498226950342	0.0199609459647508	0.265834348161991	1.66309898726073	0.0145271444256721	9	FALSE	5.89043760450928
10565218	Il16	16170	interleukin 16	-0.782834205234448	-0.981491780005526	-0.577535333531592	-0.119163823812933	1.07595669418490	1.3850684483996	0.000331315383301847	2	FALSE	6.90376190133416
10541246	Il17ra	16172	interleukin 17 receptor A	0.446320029733202	1.51128429608759	0.567804442885029	-0.89906288104386	-0.634844896584305	-0.991500991077656	0.0151711201144384	1	FALSE	6.65634727017953
10585194	Il18	16173	interleukin 18	-1.51353859189415	-0.570897408366428	-0.380970620265806	0.573921527834336	1.19058394236807	0.70090115032398	0.00956627433471074	2	FALSE	8.89648965119047
10487597	Il1b	16176	interleukin 1 beta	0.929394442580322	1.49005047792911	-0.915946251641636	-0.588384117542948	-0.062522583117798	-0.852591968207045	0.0486371805658816	6	FALSE	6.93340961514626
10434845	Il1rap	16180	interleukin 1 receptor accessory protein	-1.59192603675486	-0.10194401903212	-0.398262102552129	-0.0314519818306800	0.918662442116266	1.20492169805353	0.000278199609244099	2	FALSE	7.20064422901226
10407173	Il6st	16195	interleukin 6 signal transducer	-1.67398371216973	-0.375184681861790	0.0968198223710228	0.204078812966314	0.385376671539423	1.36289308715475	0.0482929039196389	2	FALSE	9.6362467945997
10583610	Ilf3	16201	interleukin enhancer binding factor 3	1.03595479826148	0.739686600229416	0.77398325837112	-0.233240610059901	-1.01089538929070	-1.30548865751142	0.0052622915202616	4	FALSE	10.3018388963925
10546510	Lrig1	16206	leucine-rich repeats and immunoglobulin-like domains 1	-1.22075599298716	-0.963412495392097	-0.400987280614497	0.582348595496831	0.806400770985216	1.19640640251171	0.00490431167530547	2	FALSE	8.93386146377691
10454039	Impact	16210	imprinted and ancient	-1.28854527328292	-0.784196387467846	-0.524052037166677	0.507041309197323	0.97619885235112	1.11355353636900	0.000282025291386104	2	FALSE	10.6884144097798
10403743	Inhba	16323	inhibin beta-A	-1.72464440357646	-0.318309492763530	-0.125417198289069	0.986663811789403	0.934968263129944	0.246739019709707	0.0165931605772477	2	FALSE	8.00622888406363
10354521	Inpp1	16329	inositol polyphosphate-1-phosphatase	-1.62517905741162	-0.259919579228435	-0.101170821748356	0.160053018202466	1.45525630718391	0.370960133002036	0.0107583195782480	2	FALSE	7.05418406275714
10576696	Insr	16337	insulin receptor	0.894040959162842	1.05851298305793	0.746129768854394	-0.661846018017378	-1.09304240370201	-0.943795289355777	0.00586970676130299	4	FALSE	8.8850263735547
10571705	Irf2	16363	interferon regulatory factor 2	-1.29335145583454	-0.640791009491824	-0.264542869368787	0.0112414178202167	0.617243128949705	1.57020078792523	0.00399572282626796	11	FALSE	8.51126039249667
10416837	Irg1	16365	immunoresponsive gene 1	-0.480447425430195	1.95850667950636	-0.114958297674764	-0.900988518030428	-0.259798044553276	-0.202314393817696	0.00510120306325806	15	FALSE	7.3509312978578
10415319	Irf9	16391	interferon regulatory factor 9	0.157592774905877	1.42006631158026	0.748590093556683	-0.184536352624379	-0.882882377155174	-1.25883045026327	0.00250673869075742	1	FALSE	9.01752040785436
10390117	Itga3	16400	integrin alpha 3	-1.24220081696990	-0.927916736534428	-0.390800593768271	0.46805989202851	0.915902012639054	1.17695624260503	0.00100299172874679	2	FALSE	8.14501571803136
10473125	Itga4	16401	integrin alpha 4	0.243445859111670	0.903131354386616	-1.29532043745104	-1.07269247288637	0.086022168723556	1.13541352811557	0.0260704384854748	17	FALSE	7.72963440159786
10367440	Itga7	16404	integrin alpha 7	-0.985115758859164	-0.506042438222282	-0.640717003833123	0.235554078650333	0.079412297817907	1.81690882444633	0.0333539954804584	9	FALSE	6.42500617699331
10473281	Itgav	16410	integrin alpha V	-1.34921647532755	-0.717125266560524	-0.429441048411293	0.322293981872596	1.00006560122458	1.17342320720218	0.00256336941858641	2	FALSE	8.9217834812639
10381809	Itgb3	16416	integrin beta 3	-0.663330758116112	-1.03017947943388	-0.838902355821275	0.198788001543598	1.29437962233174	1.03924496949593	0.000786994883801537	2	FALSE	6.36055868536738
10435305	Itgb5	16419	integrin beta 5	-0.95012205938330	-1.20857794886766	-0.446349499883283	0.527326802848782	1.05935721449264	1.01836549079282	0.000135570429397803	9	FALSE	8.187778404881
10436182	Cd47	16423	CD47 antigen (Rh-related antigen, integrin-associated signal transducer)	-1.75865890129236	-0.440266153772911	0.00348558501987830	0.536571335013277	0.672205108392998	0.98666302663912	0.0094858793341661	2	FALSE	10.0323502534690
10385428	Itk	16428	IL2-inducible T-cell kinase	-0.606838474483101	-1.03607323354088	-0.812463518110003	0.16368508576492	0.795496889560444	1.49619325080862	0.0268976335052586	2	FALSE	6.57639733573582
10549282	Itpr2	16439	inositol 1,4,5-triphosphate receptor 2	-0.631852144689368	-1.13564765836092	-0.696044692343971	0.124545809002076	0.975051453572131	1.36394723282005	0.00333867222949773	2	FALSE	7.55193686307949
10514668	Jak1	16451	Janus kinase 1	-1.65378995502962	-0.766344368870894	0.255348947076805	0.579780301554094	0.893066611200841	0.691938464068781	0.0083567497903414	2	FALSE	10.7143117563743
10462363	Jak2	16452	Janus kinase 2	0.583739214900058	0.981208780913369	0.941668644345187	-0.165951539245054	-1.02397417042966	-1.31669093048390	0.00178210417418897	1	FALSE	9.13302035037094
10351623	F11r	16456	F11 receptor	1.79088683000562	0.544746360345114	-0.887769805885962	-0.441209994504316	-0.560330000807383	-0.446323389153066	0.0161864110352465	7	FALSE	4.77160978751095
10419790	Jub	16475	ajuba	1.70879934853807	0.0846697800334468	0.152215905335143	0.0323602825025732	-0.774211918040107	-1.20383339836912	0.00960060144073373	4	TRUE	5.91237721135724
10572456	Jund	16478	Jun proto-oncogene related gene d	-1.87982783873173	-0.340535363333354	0.271297209231472	0.592280639396398	0.626185474834461	0.730599878602754	0.0352889686441427	2	FALSE	6.74804695841021
10391103	Jup	16480	junction plakoglobin	-0.493525185871169	0.854028299142112	1.49286433395182	-0.0141741053292824	-0.688395831961116	-1.15079750993236	0.0195951367003023	10	FALSE	8.48121940410718
10548047	Kcna1	16485	potassium voltage-gated channel, shaker-related subfamily, member 1	-1.72892694126920	-0.196722768112530	-0.0698649213273301	0.0727470453967366	0.72324417935156	1.19952340596077	0.000362517287134334	2	FALSE	8.39150176046594
10495193	Kcna2	16490	potassium voltage-gated channel, shaker-related subfamily, member 2	-1.38079509323040	-0.842568691066282	-0.274667149694480	0.458296084258822	0.925669657453265	1.11406519227907	0.000301620036414735	2	FALSE	7.78669654010023
10474373	Kcna4	16492	potassium voltage-gated channel, shaker-related subfamily, member 4	-1.19427759076998	-1.32979741399562	0.242590038369395	0.699409468328776	0.73702431543354	0.845051182633885	0.000445812100252403	2	FALSE	8.14365611010904
10548051	Kcna6	16494	potassium voltage-gated channel, shaker-related, subfamily, member 6	-1.59106839573388	-0.855081429064677	0.193035284143090	0.720150189608236	0.823351949823036	0.709612401224192	0.000223416513996890	2	FALSE	8.18568207902345
10492402	Kcnab1	16497	potassium voltage-gated channel, shaker-related subfamily, beta member 1	-1.11749421893015	-0.68150215415874	-0.684580771225054	0.150103118266477	0.975649086964554	1.35782493908291	5.30111665641976e-05	2	FALSE	8.94844180215828
10518927	Kcnab2	16498	potassium voltage-gated channel, shaker-related subfamily, beta member 2	-1.29828108335146	-0.774267025324475	-0.303786285485103	0.116516805288903	0.962985516467632	1.2968320724045	4.6911951487879e-05	2	FALSE	8.77861904584638
10489872	Kcnb1	16500	potassium voltage gated channel, Shab-related subfamily, member 1	-1.52530392518291	-0.739876822593655	0.0822832215776977	0.143659283913529	0.921193005697973	1.11804523658736	0.000439738864728924	2	FALSE	8.5256173919526
10598448	Kcnd1	16506	potassium voltage-gated channel, Shal-related family, member 1	-0.922210548313103	-1.21953557897514	-0.302062409597914	0.204714271569353	1.01386014332147	1.22523412199534	0.00295391030400834	9	FALSE	8.41415353913587
10536611	Kcnd2	16508	potassium voltage-gated channel, Shal-related family, member 2	-1.29308504729815	-1.22562504824919	0.222108264877696	0.689677499859467	0.873047594712876	0.733876736097292	9.59799076234056e-05	2	FALSE	9.76946195554071
10352798	Kcnh1	16510	potassium voltage-gated channel, subfamily H (eag-related), member 1	-1.50672039280665	-0.691790280728575	-0.195899996143696	0.351177621210719	0.98908430877479	1.05414873969342	0.000638718480140293	2	FALSE	7.91138844874785
10528548	Kcnh2	16511	potassium voltage-gated channel, subfamily H (eag-related), member 2	-1.08011818559211	-1.01141214702570	-0.140385340794760	-0.109789542008968	1.30656688218340	1.03513833323813	0.00379569172187802	2	FALSE	7.28015363128955
10426704	Kcnh3	16512	potassium voltage-gated channel, subfamily H (eag-related), member 3	-0.372478820538075	-0.80891961595446	-1.14446977536781	-0.0779072259751764	1.17058434198808	1.23319109584744	9.87693016044547e-05	9	FALSE	7.93164578029714
10351781	Kcnj10	16513	potassium inwardly-rectifying channel, subfamily J, member 10	-0.334033026000781	-1.13986009801821	-1.02286443742345	0.286103338084987	1.01168398738845	1.19897023596899	0.00508494781237493	9	FALSE	8.56109708344161
10376747	Kcnj12	16515	potassium inwardly-rectifying channel, subfamily J, member 12	-1.29751350481567	-0.90916064001751	-0.424858228568045	0.894673400046105	0.885765600281763	0.85109337307335	0.00664987044522896	2	FALSE	6.12548729301925
10382316	Kcnj16	16517	potassium inwardly-rectifying channel, subfamily J, member 16	-0.728148445868897	-1.15444460196107	-0.753220944472225	0.476101472436515	1.15355841153479	1.00615410833089	0.00104002561893221	2	FALSE	7.17012042858264
10472155	Kcnj3	16519	potassium inwardly-rectifying channel, subfamily J, member 3	-1.00259103869636	-1.51205117800001	0.341200050982473	0.793056186086222	0.6179983612804	0.762387618347269	0.00154719769590641	3	TRUE	9.23054689464362
10430533	Kcnj4	16520	potassium inwardly-rectifying channel, subfamily J, member 4	-1.68123262202001	-0.521840038579526	0.0239024744963284	0.359117958358539	0.669913897784495	1.15013832996017	0.000181780095874583	2	FALSE	8.86864858622995
10441073	Kcnj6	16522	potassium inwardly-rectifying channel, subfamily J, member 6	-1.53979110143622	-0.753158369727102	0.089781268033432	0.203499689939131	0.919255249311934	1.08041326387882	0.000567180631754915	2	TRUE	6.8473591994293
10360297	Kcnj9	16524	potassium inwardly-rectifying channel, subfamily J, member 9	-1.09491872477257	-1.12395075684895	-0.235901099187951	0.261146089331827	1.03338169732400	1.16024279415365	0.000117925499932078	2	FALSE	7.76722229486875
10465500	Kcnk4	16528	potassium channel, subfamily K, member 4	-0.547074170107809	-1.19469997499222	-0.50117560508929	-0.187066979499390	1.08321282828244	1.34680390140627	0.00241619943088203	9	FALSE	7.41771809784317
10418053	Kcnma1	16531	potassium large conductance calcium-activated channel, subfamily M, alpha member 1	-1.64936804162040	-0.54425661719946	-0.130819092292679	0.453524017124995	0.863342589638058	1.00757714434949	5.59700034411508e-05	2	FALSE	9.07933647650798
10423647	Kcns2	16539	K+ voltage-gated channel, subfamily S, 2	-1.38640305264859	-0.721586852053342	-0.201085637516980	0.208049376394793	1.41542645563068	0.685599710193433	0.0065201075777628	2	FALSE	6.84875338058779
10530692	Kdr	16542	kinase insert domain protein receptor	1.66195340944371	-1.04610996972565	-0.983729789419219	-0.169309359966344	0.306579579869832	0.230616129797671	0.000785197230354204	18	FALSE	6.90472667419274
10408975	Kif13a	16553	kinesin family member 13A	-1.86642986883559	0.0162623107149062	-0.213933902690860	0.635757857826568	0.866054304378343	0.562289298606635	0.0353428656063227	2	FALSE	9.02539750608074
10415911	Kif13b	16554	kinesin family member 13B	0.813642691806404	1.07314157069404	0.793889602431347	-0.627481913434434	-1.19176239475636	-0.861429556741001	0.00226100450754911	4	TRUE	7.66632765100214
10509526	Kif17	16559	kinesin family member 17	-1.30754463074056	-0.925292947011361	-0.273525275278761	0.429401188599818	0.94341857343845	1.13354309099242	0.000397983631732021	2	FALSE	7.50476954019468
10356712	Kif1a	16560	kinesin family member 1A	-1.29514002539858	-1.03292076650279	-0.169557036383400	0.519175510740689	1.00099407840309	0.977448239140995	0.00579137757885299	2	FALSE	11.0419711663770
10377982	Kif1c	16562	kinesin family member 1C	-0.938003668376608	-0.834519339495347	-0.620543584782601	-0.0687812162215031	1.27319728120524	1.18865052767082	0.0107340488142940	2	FALSE	7.41666615956619
10373113	Kif5a	16572	kinesin family member 5A	-1.31872896586901	-0.96573698832772	-0.0433581303769008	0.194049397020453	0.988549360082073	1.14522532747111	0.00703133119557162	2	TRUE	10.7757261767342
10351140	Kifap3	16579	kinesin-associated protein 3	-1.73951343312758	-0.599799581049285	0.436935828272903	0.819398423137561	0.829226487411798	0.253752275354595	0.0317499473188150	2	FALSE	9.79487010159792
10424945	Kifc2	16581	kinesin family member C2	-1.05031358967303	-1.12186115253642	-0.330483343771701	0.301605767795451	1.01173431148153	1.18931800670417	5.58201366729237e-05	2	TRUE	9.1019115873595
10469145	Kin	16588	antigenic determinant of rec-A protein	0.395050749019343	1.59561116122233	0.425983448640281	-0.469154713746278	-0.977743915487889	-0.969746729647783	0.0486642127194362	1	FALSE	9.5023427085606
10351471	Uhmk1	16589	U2AF homology motif (UHM) kinase 1	-1.52986428916707	-0.712963931994813	-0.100843888006343	0.326692482969279	1.01840984279050	0.998569783408441	0.000412509880233337	2	FALSE	9.2445057114752
10460554	Klc2	16594	kinesin light chain 2	-1.69042420434568	-0.567687147315878	0.00102519201199748	0.577924860654695	0.644122492169372	1.0350388068255	0.0337153747803538	2	FALSE	9.6224927218187
10422013	Klf12	16597	Kruppel-like factor 12	-0.0243723005440412	1.21867438462265	1.24024356959653	-0.804477917039023	-0.827064896761334	-0.803002839874786	0.0191978040036129	10	FALSE	9.62348529527544
10462091	Klf9	16601	Kruppel-like factor 9	-0.909494523945504	-0.528310062809664	-0.699580368486692	-0.382503197187436	1.05614435806	1.4637437943693	0.000254510433070442	11	FALSE	7.77205482936902
10516678	Kpna6	16650	karyopherin (importin) alpha 6	-1.82203416628135	-0.52410622915138	0.499849361715252	0.551550373128327	0.728826667898256	0.565913992690887	0.0390132784547408	2	FALSE	9.30061420683851
10542740	Sspn	16651	sarcospan	-1.08887958735321	-0.851936012130531	-0.444023730707269	-0.0178344616502067	1.24955752960979	1.15311626223142	0.00173598886371311	2	FALSE	7.18569690501557
10388914	Ksr1	16706	kinase suppressor of ras 1	-1.16143773582782	-1.15239741071459	-0.0210979437161985	0.226573777068664	0.898179180422807	1.21018013276713	0.0244914433520024	2	FALSE	8.50160398886523
10354111	Aff3	16764	AF4/FMR2 family, member 3	1.00312058295495	0.912672347444777	0.697032801183067	-0.9825883853442	-1.25135640577651	-0.378880940462089	0.0340005732201256	4	FALSE	9.18717813048676
10446473	Lama1	16772	laminin, alpha 1	1.38280874295924	0.835930135890104	0.341921555319872	-0.977205906178487	-0.96998961859747	-0.613464909393267	0.0265915527889592	4	FALSE	6.91234666360822
10368409	Lama2	16773	laminin, alpha 2	1.55623742478525	-0.340117513255311	-0.957685732641032	-0.966529701603089	0.778549759965877	-0.0704542372516953	0.0301499503027476	13	FALSE	6.35232452663144
10362538	Lama4	16775	laminin, alpha 4	1.82170101783323	-0.662929473749843	-0.228872147464659	-0.280075107231871	0.345896913587901	-0.99572120297475	0.0316536020753038	8	FALSE	6.61093879704014
10588942	Lamb2	16779	laminin, beta 2	-0.0379596271759736	-1.23267754315733	-1.12564490461378	0.47369997104945	0.69724933712771	1.22533276676992	0.00568081271426732	9	FALSE	7.40904159394911
10358787	Lamc2	16782	laminin, gamma 2	-1.06855626333695	0.556668604564988	-1.16613015298064	-0.301233941104009	0.726009293852032	1.25324245900457	0.0157158403170494	17	FALSE	6.68399437521137
10570344	Lamp1	16783	lysosomal-associated membrane protein 1	-1.48625226522733	-0.593688776857416	-0.409422452495579	0.472468329714437	0.925376167012682	1.0915189978532	0.037805386046676	2	FALSE	10.4731989739794
10604187	Lamp2	16784	lysosomal-associated membrane protein 2	-1.99503763560015	0.334639391060112	0.0397859375973752	0.417526068886606	0.665660680427211	0.537425557628836	0.00580637962148207	2	FALSE	9.95291713735235
10564818	Anpep	16790	alanyl (membrane) aminopeptidase	2.01295048444094	-0.329751518018963	-0.58879248351146	-0.214453257067840	-0.612413058621056	-0.267540167221627	0.0444884120046621	5	FALSE	5.5584162799427
10508663	Laptm5	16792	lysosomal-associated protein transmembrane 5	1.00828497121188	-0.430070223939792	1.31132207743872	0.139799680764028	-1.02436751977946	-1.00496898569538	0.00498358443086883	19	FALSE	6.98978226701575
10579744	Large	16795	like-glycosyltransferase	-1.17369255867702	-1.26522394128025	0.105264230629774	0.48205652714785	0.746924024101748	1.10467171807790	0.0128396522904471	2	FALSE	10.3323698368358
10493267	Arhgef2	16800	rho/rac guanine nucleotide exchange factor (GEF) 2	0.744339207442061	1.4828989413486	0.142942625274007	-1.09972737600739	-0.959349407299565	-0.311103990757726	0.00286747278766435	4	TRUE	8.30176437910628
10551030	Arhgef1	16801	Rho guanine nucleotide exchange factor (GEF) 1	1.67131305690501	0.48935653490775	-0.153551736657683	-0.528935715518385	-1.27359107057134	-0.204591069065362	0.0137430432838448	4	FALSE	7.19432541160394
10468159	Ldb1	16825	LIM domain binding 1	1.67014492381788	0.569625729355572	0.0850325506603443	-0.556684904294468	-0.938339367056674	-0.829778932482648	0.0178195615109492	4	FALSE	10.4921736257542
10529875	Ldb2	16826	LIM domain binding 2	1.42503260903204	-1.65070579929224	-0.327839062466626	0.332023080787951	0.143955455276935	0.077533716661935	0.0278416441440938	18	FALSE	9.38809024553952
10553301	Ldha	16828	lactate dehydrogenase A	-0.456186953895435	-1.48341402808837	-0.518730199081435	0.429825830589657	0.814092686939622	1.21441266353596	0.00479126806316862	2	FALSE	11.8003085285613
10583732	Ldlr	16835	low density lipoprotein receptor	-1.67299551638523	0.075398714352445	-0.378171159424649	-0.0290310905417141	1.14720143645298	0.85759761554618	0.0115106193873136	2	FALSE	9.23171166764021
10421853	Lect1	16840	leukocyte cell derived chemotaxin 1	1.67868977452755	-1.38618924587102	-0.119906004504999	-0.359706129336131	0.316276131404553	-0.12916452621995	0.0208647818572649	18	FALSE	7.5598744302907
10496091	Lef1	16842	lymphoid enhancer binding factor 1	1.20864616869185	1.14361825155918	0.15908192315183	-0.575170861459818	-0.948145235832316	-0.988030246110723	7.9489285307462e-05	4	FALSE	6.82341281573366
10425161	Lgals1	16852	lectin, galactose binding, soluble 1	-1.89299628824418	0.300362246885941	-0.108765183618489	0.142230518147818	0.581109342768293	0.978059364060605	0.00172125547983891	2	FALSE	9.47738135341432
10389283	Lhx1	16869	LIM homeobox protein 1	1.68282505606350	0.76705654783746	-0.732176111175072	-0.577694071574641	-0.396658133697612	-0.743353287453637	0.00131890203894511	7	FALSE	6.33191561936226
10471833	Lhx2	16870	LIM homeobox protein 2	1.20144092340958	0.961988057645333	0.372859545893556	-0.447516941331712	-0.809503202647188	-1.27926838296958	0.023189614291173	4	FALSE	10.8045153784460
10525069	Lhx5	16873	LIM homeobox protein 5	1.72798028856312	0.66664953402177	-0.418813130980749	-0.51844128694703	-0.906880265841923	-0.55049513881519	0.00251221055038022	4	FALSE	6.2055378512576
10358272	Lhx9	16876	LIM homeobox protein 9	1.29343950496468	0.889195515949518	0.320901182562245	-0.383731955454072	-0.919665228297737	-1.20013901972464	0.000480811725995956	4	FALSE	8.45420030618252
10373918	Lif	16878	leukemia inhibitory factor	-0.676989988526445	-0.39276329271448	-1.24431444887735	-0.0233384710809073	1.3998140530786	0.937592148120579	0.0444884120046621	11	FALSE	6.49082279644915
10422822	Lifr	16880	leukemia inhibitory factor receptor	-0.769449032671763	-0.97626150170173	-0.531104356747262	-0.174898357071212	0.964369083596003	1.48734416459596	0.0316921462777966	2	FALSE	7.94368624201653
10379564	Lig3	16882	ligase III, DNA, ATP-dependent	0.790484661030645	1.10233753192571	0.792545022144848	-0.624094884644363	-0.935920487899164	-1.12535184255768	0.0430694777881082	4	TRUE	8.75398750446748
10459772	Lipg	16891	lipase, endothelial	-1.27542833302466	-1.16290297921920	0.00717636419865171	0.6302391498068	0.86854014609371	0.932375652144701	0.00262544668288101	2	FALSE	7.65118866620299
10376690	Llgl1	16897	lethal giant larvae homolog 1 (Drosophila)	1.40906597681873	1.05179185596895	-0.265246672411436	-0.81867157235891	-1.0199111233195	-0.35702846469784	0.020532232326621	4	FALSE	8.1564108601752
10499394	Lmna	16905	lamin A	-1.94214247480533	0.126142852338291	-0.0266572366071678	0.423462227271315	0.597608430955724	0.821586200847177	0.00368847578646283	2	TRUE	8.37453335596168
10455813	Lmnb1	16906	lamin B1	1.07169178487127	0.912388060563344	0.617936625150399	-0.369412896620744	-1.18131649704791	-1.05128707691637	0.000510693127725654	4	TRUE	10.1385499911899
10502510	Lmo4	16911	LIM domain only 4	-0.590217521147763	1.32432076156324	0.920723644951871	0.27618802921106	-1.19938417717347	-0.731630737404959	0.0425705162515284	10	FALSE	8.94342513100134
10450145	Psmb9	16912	proteasome (prosome, macropain) subunit, beta type 9 (large multifunctional peptidase 2)	-1.3497445193232	-1.13158341712646	0.137576930027114	0.915616725010146	0.612471026177258	0.815663255235136	0.00721793602315171	2	FALSE	7.87012778674785
10507798	Mycl1	16918	v-myc myelocytomatosis viral oncogene homolog 1, lung carcinoma derived (avian)	1.19475326455532	0.416522300951811	0.935697590931187	-0.396918841190651	-0.909750900677934	-1.24030341456973	0.0145326489631676	4	FALSE	9.24159042633404
10530666	Lnx1	16924	ligand of numb-protein X 1	-1.26168491855557	-1.00975574729059	-0.183085116988753	0.570912497044967	0.584676587763814	1.29893669802613	0.0109540890939537	2	FALSE	7.12963503957363
10499870	Lor	16939	loricrin	-1.46471402812388	-0.921338380654969	0.093122863910855	0.360771787948987	0.9537611153677	0.97839664155131	9.67561570625681e-05	2	FALSE	7.60111283129062
10594066	Loxl1	16949	lysyl oxidase-like 1	1.65329289295834	0.767994694124652	-0.362969059698483	-0.437779320141494	-0.952283383484565	-0.668255823758446	6.06080076031367e-05	4	FALSE	7.23453511266843
10572130	Lpl	16956	lipoprotein lipase	-0.501692794282133	-1.65191275381412	-0.229432659753505	0.643087095512816	1.01064058294073	0.729310529396213	0.0350990253910272	9	FALSE	8.83625040303038
10364984	Zbtb7a	16969	zinc finger and BTB domain containing 7a	-0.937275783179916	-0.854710794951163	-0.101651214723167	-0.567375440705351	1.10713191270641	1.35388132085319	0.0281932761388403	2	FALSE	5.95726036885293
10548701	Lrp6	16974	low density lipoprotein receptor-related protein 6	1.37524383977027	0.902816073442907	0.270673300827254	-0.728039184474477	-1.03852473154282	-0.782169298023134	0.0357050894591903	4	FALSE	8.90283029424872
10506714	Lrp8	16975	low density lipoprotein receptor-related protein 8, apolipoprotein e receptor	1.64004295888844	0.29371841205499	0.410719423951584	-0.403983698342763	-1.03855236522171	-0.90194473133054	0.00382334093467862	4	FALSE	10.2846708213905
10529445	Lrpap1	16976	low density lipoprotein receptor-related protein associated protein 1	-0.98044202642134	-0.174556415231124	-0.893740890128217	-0.392064437980459	1.02416902923166	1.41663474052948	0.0103654384848362	11	FALSE	10.5376812154163
10348493	Lrrfip1	16978	leucine rich repeat (in FLII) interacting protein 1	-1.72357316020242	-0.633940566755056	0.494885849098684	0.238484567814823	0.754161031005874	0.869982279038097	0.000728968676483157	2	TRUE	8.21600949739413
10349828	Lrrn2	16980	leucine rich repeat protein 2, neuronal	-1.46452668639954	-0.767755958441524	-0.0337593106282488	0.315079528952406	0.613424327091562	1.33753809942536	0.00828117647917178	2	FALSE	9.36339843544052
10559207	Lsp1	16985	lymphocyte specific 1	-1.03512138638056	-1.04178216961628	-0.55494026560652	0.490030809582016	1.09776953417373	1.04404347784761	0.000216859266425003	2	FALSE	7.5435505232247
10460666	Ltbp3	16998	latent transforming growth factor beta binding protein 3	1.45907870340994	-0.999554263304757	-0.99593763364337	-0.086002642575519	-0.271454784887645	0.893870621001348	0.0310013351983535	5	FALSE	7.71681650968463
10548000	Ltbr	17000	lymphotoxin B receptor	-0.302987520734413	-0.232223229727700	-1.63509629659260	0.0855465019309233	1.03014169670124	1.05461884842254	0.0408321397675864	9	FALSE	5.12043275626509
10486262	Ltk	17005	leukocyte tyrosine kinase	-0.663040483986385	-1.00320273977945	-0.768511693385302	0.128339172791757	0.774325555069978	1.53209018928941	0.00273374309591337	2	FALSE	6.94292337949538
10498576	Lxn	17035	latexin	-1.50626677998049	-0.61923463145488	-0.422419161262015	0.79304981468226	0.894126899264457	0.86074385875067	0.000374394057075137	2	FALSE	9.16687537731277
10458033	Stard4	170459	StAR-related lipid transfer (START) domain containing 4	-1.61049663306223	0.00763471529066575	-0.573556047229628	0.296170960301106	1.27321067535172	0.607036329348361	0.00407345992745393	2	FALSE	9.49437420567109
10554693	Stard5	170460	StAR-related lipid transfer (START) domain containing 5	-1.04845086460827	-0.158979088482335	-0.143433703772677	-0.982326483607859	0.876724607479964	1.45646553299118	0.0367053841602564	11	FALSE	9.02274321097404
10364583	Grin3b	170483	glutamate receptor, ionotropic, NMDA3B	1.45191784326471	0.650638045492265	0.245091468681238	-0.70808937418629	-1.35037730018393	-0.289180683067985	0.0363164152537190	4	FALSE	7.02159224904017
10507826	Hpcal4	170638	hippocalcin-like 4	-1.14953141533548	-1.12621560004976	-0.181455655064994	0.345234213229818	0.93787887632916	1.17408958089127	1.77380918291769e-05	2	FALSE	9.2425507532415
10488382	Cd93	17064	CD93 antigen	1.89673193793739	-0.571642878626587	0.330040426785809	-0.733627460725245	-0.50498589201684	-0.416516133354524	0.00763677884690845	8	FALSE	5.88344241332906
10435784	BC002163	170658	NADH dehydrogenase Fe-S protein 5 pseudogene	-1.26169040508331	-1.22657646058263	0.184848075061638	0.658966556844415	0.618350910426399	1.02610132333349	0.0497918077664527	2	FALSE	11.9910538212480
10419015	Cdhr1	170677	cadherin-related family member 1	-0.59058846022444	-0.8158908412037	-0.88645254524032	-0.197785773397522	1.07393397619238	1.41678364387360	0.00188421287713176	11	FALSE	6.42708791226961
10424676	Ly6e	17069	lymphocyte antigen 6 complex, locus E	-0.489271541266565	-0.246515110543338	-1.06270306151336	-0.496318888105716	0.559569219699449	1.73523938172952	0.0332542015374657	17	FALSE	9.71285469839324
10509379	Usp48	170707	ubiquitin specific peptidase 48	0.335114500344904	0.890615246639995	1.10770593659191	0.0595615524315836	-1.21553605283759	-1.17746118317080	0.034643485412934	1	FALSE	10.0045188647400
10553842	Otud7a	170711	OTU domain containing 7A	-1.69204047104356	-0.402877515459528	0.171746151443066	-0.0234691477126076	0.815308383380364	1.13133259939227	0.000333870326879088	2	FALSE	8.67187133851262
10487629	Idh3b	170718	isocitrate dehydrogenase 3 (NAD+) beta	-1.08944746645518	-0.883155371442258	-0.563235291616829	0.237387875612495	1.05404890700587	1.24440134689589	0.00624496363089217	2	FALSE	10.5760812201585
10423921	Oxr1	170719	oxidation resistance 1	-1.12033921417558	-1.11159213772489	-0.246873002227406	0.340700847578485	0.9166766972455	1.22142680930389	0.000716633600758182	2	TRUE	9.03514781588925
10518385	Mfn2	170731	mitofusin 2	-1.65342424266322	-0.702913567311652	0.223652333603703	0.44328398907147	0.622731109776118	1.06667037752357	0.00661104414434045	2	FALSE	9.8144521215719
10425852	Parvb	170736	parvin, beta	-0.434847411266011	-0.988936298391047	-1.02711739660824	0.151632290130919	0.913380641546693	1.38588817458768	0.000293970236324852	2	FALSE	6.93489397331184
10386921	Zfp287	170740	zinc finger protein 287	0.127563133806454	1.25824592442002	0.852975276505215	-0.096026385191094	-1.50036098863111	-0.642396960909477	0.0124196988032917	4	FALSE	7.2701092785224
10497222	Zfp704	170753	zinc finger protein 704	-0.500353334318389	0.781587812472797	1.33128619124605	0.451174292394649	-0.90248863999174	-1.16120632180337	0.000936281431561344	10	FALSE	10.3075026939924
10496872	Eltd1	170757	EGF, latrophilin seven transmembrane domain containing 1	1.92198610608404	-0.614813501177123	-0.729195059571903	0.0119499161305466	0.0382766678498605	-0.628204129315424	0.0453774442197465	8	FALSE	5.55830062585316
10383472	Rac3	170758	RAS-related C3 botulinum substrate 3	-1.33146547495086	-1.15753971702489	0.39607915752256	0.744802133715866	1.03942036976166	0.308703530975666	0.00588244699950477	3	FALSE	10.2400021579528
10345212	Khdrbs2	170771	KH domain containing, RNA binding, signal transduction associated 2	1.43718694667487	0.229268845366114	0.630598076282913	-0.188151574253437	-0.718936553330094	-1.38996574074037	0.000461117123620177	4	FALSE	8.92869446781285
10431371	Hdac10	170787	histone deacetylase 10	0.793591919352612	0.856595903640565	0.891441147576403	-0.218386196492883	-0.94325589143097	-1.37998688264572	0.0065984725817088	1	FALSE	8.20170223119053
10431326	Mlc1	170790	megalencephalic leukoencephalopathy with subcortical cysts 1 homolog (human)	-0.614948770031888	-1.33008965576591	-0.663094708589649	0.55909517330537	1.00065237719920	1.04838558388287	0.000230668418903537	9	FALSE	10.2817147519315
10489018	Rbm39	170791	RNA binding motif protein 39	0.596269839953019	1.16465234870041	0.75636886494453	-0.205130382504253	-1.17646864676863	-1.13569202432507	0.0289313407321194	4	TRUE	10.0545711814492
10608710	Ahsp	170812	alpha hemoglobin stabilizing protein	2.03160934105359	-0.232803198318077	-0.395049778066768	-0.434770875205085	-0.528137192969444	-0.440848296494209	0.000447052790780935	8	FALSE	5.72859024203792
10459193	Ppargc1b	170826	peroxisome proliferative activated receptor, gamma, coactivator 1 beta	-1.31237873770294	-0.921694834813777	-0.318214005920035	0.553219192645348	0.893016949942601	1.10605143584881	8.90541414559572e-05	2	FALSE	7.41318548420017
10353438	Tram2	170829	translocating chain-associating membrane protein 2	1.66116823535308	0.251160956111441	-0.334758098882456	0.150692204830394	-0.340099144932087	-1.38816415248037	0.00968159836082977	6	FALSE	7.1899078922099
10383717	Inpp5j	170835	inositol polyphosphate 5-phosphatase J	-1.47382497507930	-0.669902277611751	-0.170772426378635	0.159922753479906	1.03709201737181	1.11748490821797	0.000115457120666538	2	FALSE	8.29533878879372
10360158	Ly9	17085	lymphocyte antigen 9	0.350960400307193	0.724234678056455	1.26072507009887	-0.00870566164916246	-1.32920284084087	-0.998011645972476	0.0444884120046621	1	FALSE	6.56455507189735
10372648	Lyz2	17105	lysozyme 2	-0.324982392443611	0.440571135989304	1.71637560484894	0.0356769450649434	-0.866651245633383	-1.00099004782619	0.000166253004900427	10	FALSE	6.67597792525281
10492169	Mab21l1	17116	mab-21-like 1 (C. elegans)	1.28528662638039	0.81522585095127	0.550712217986768	-0.988916599712157	-0.932571525101842	-0.729736570504428	0.0137988865959591	4	FALSE	6.98960875236261
10604528	Mbnl3	171170	muscleblind-like 3 (Drosophila)	0.0555467885335873	1.59743244854604	0.70825732288994	-0.712999015477266	-0.628179248948774	-1.02005829554353	0.0409293894142969	1	FALSE	6.22642104539383
10464761	Syt12	171180	synaptotagmin XII	-1.08624180172597	-0.81521389792358	-0.491363839213849	0.0187445115120519	0.968406372401276	1.40566865495007	0.000680456018968422	2	FALSE	8.01516176208097
10579860	Smad1	17125	MAD homolog 1 (Drosophila)	0.926118101999278	1.25261419796877	0.425828264768138	-0.609585907114433	-0.874247114814317	-1.12072754280743	0.0205116888879451	4	TRUE	9.5279851067356
10456764	Smad2	17126	MAD homolog 2 (Drosophila)	0.805302311497505	1.24697324514742	0.126340405259614	0.081965632247464	-0.799571068149114	-1.46101052600290	0.00870744737426478	4	FALSE	9.58046974592358
10527878	Gm4741	171266	vomeronasal 1 receptor, G10-like	1.62657532880566	0.193947790286205	0.324317220145534	-0.137887158877621	-0.704719253517272	-1.30223392684251	0.0449915712167763	4	FALSE	6.47934267640358
10594404	Smad3	17127	MAD homolog 3 (Drosophila)	-0.48019016126748	-1.28848365742214	-0.657849372687263	0.359658814478190	0.58003234429701	1.48683203260167	0.0109526433432866	2	FALSE	7.55368534875017
10459705	Smad4	17128	MAD homolog 4 (Drosophila)	1.01329564264319	1.24458629970995	0.349156725927855	-0.837490005065147	-1.01760075892093	-0.751947904294908	0.00430802398527213	4	FALSE	9.73302097846137
10405605	Smad5	17129	MAD homolog 5 (Drosophila)	1.16417630156159	1.15340781633336	0.193206685611280	-0.499475465951678	-1.0548749935208	-0.956440344033764	0.000361570205476877	4	FALSE	9.11358556388765
10581992	Maf	17132	avian musculoaponeurotic fibrosarcoma (v-maf) AS42 oncogene homolog	-0.198393339632450	1.24924540313155	0.849247173621293	0.336493297129727	-0.938846521380593	-1.29774601286952	0.00610828808960944	10	FALSE	8.4306671531496
10607454	Magea1	17137	melanoma antigen, family A, 1	1.31902340851870	1.24477729785194	-0.575570329971638	-0.527110685614947	-0.861220611310073	-0.599899079473978	0.00893567629388056	4	FALSE	4.4438697943824
10589166	Slc26a6	171429	solute carrier family 26, member 6	-1.02341920837135	-0.869418108435334	-0.743121232708051	0.42194473739546	1.01888719028457	1.19512662183471	0.0108331910920333	2	FALSE	6.38767315116919
10486895	Mageb3	17147	melanoma antigen, family B, 3	1.03641023869615	1.14730022630752	0.0828732278233046	0.00808103434843327	-1.22557329033523	-1.04909143684018	0.0471172332443814	4	FALSE	5.03584966990293
10506736	Magoh	17149	mago-nashi homolog, proliferation-associated (Drosophila)	0.168096973502558	1.36872625766004	0.821828018977873	-0.171993409590305	-1.12947139910467	-1.05718644144549	0.0108594227441060	4	FALSE	10.1448700343077
10509901	Mfap2	17150	microfibrillar-associated protein 2	1.13891706114599	0.970788016335311	0.518254297737917	-0.521422200619857	-1.07797175271152	-1.02856542188784	0.000157957096328110	4	FALSE	8.5600761916073
10540727	Creld1	171508	cysteine-rich with EGF-like domains 1	-1.21594301605081	-0.96501372823961	-0.128852341882498	0.308292709908735	1.48837989745604	0.513136478808144	0.0139832820247852	2	FALSE	9.14540533073555
10362767	Mical1	171580	microtubule associated monoxygenase, calponin and LIM domain containing 1	1.04653094465817	1.24652045988484	0.274885428717462	-0.65724907493015	-1.05036367875179	-0.860324079578532	0.010500091813314	4	FALSE	8.27851991121256
10573583	Man2b1	17159	mannosidase 2, alpha B1	-0.660575644134608	-0.914290320590181	-0.609190958170232	-0.344105784337514	1.40966170359465	1.11850100363789	0.0124627538490865	2	FALSE	8.23466614944763
10529584	Man2b2	17160	mannosidase 2, alpha B2	-0.7306305965713	-0.520482793244427	-1.17655332353838	0.0604747353212583	1.13095215691131	1.23623982112153	0.00699746400202472	2	FALSE	7.43125672742604
10598771	Maoa	17161	monoamine oxidase A	-1.63108403157454	-0.372217993202298	0.0936778585262062	1.21518472503240	0.834275221342401	-0.139835780124184	0.0486642127194362	2	TRUE	9.02162935895461
10357579	Mapkapk2	17164	MAP kinase-activated protein kinase 2	0.786884492871001	1.16026377072454	0.641793322477609	-0.601236798091417	-1.37182809359629	-0.615876694385431	0.0310041032615895	4	FALSE	9.56978103336461
10447848	Mas1	17171	MAS1 oncogene	-0.932135753802534	-0.275628227892228	-0.666039959488271	-0.599980648565546	0.92724660061638	1.5465379891322	0.00211019664019333	11	FALSE	7.88970104900084
10438708	Masp1	17174	mannan-binding lectin serine peptidase 1	1.05007086045474	1.15208656313413	0.227728346643155	-0.244722908518716	-0.904392866983365	-1.28076999472995	0.00131698483205078	4	FALSE	8.9384314151754
10365037	Matk	17179	megakaryocyte-associated tyrosine kinase	-1.10835768061189	-1.24793683424271	-0.104822523888529	0.469985531903531	0.99237129796964	0.998760208869957	0.000275017530051976	2	FALSE	9.49848951752405
10423599	Matn2	17181	matrilin 2	-1.28007390078408	-0.690683269308992	-0.244787455652437	-0.140079995931355	1.05464484923020	1.30097977244666	0.0157158403170494	2	FALSE	6.90374700960134
10489471	Matn4	17183	matrilin 4	-0.757131547787253	-0.85324299738357	-0.897010920680974	0.111163292893542	1.12461963743595	1.27160253552231	0.0305182356948721	2	FALSE	6.93239596832414
10454809	Matr3	17184	matrin 3	0.745503018422212	0.793072950750834	0.833390586750156	0.0743439736338044	-1.47112304927938	-0.975187480277638	0.0468105028878554	1	FALSE	10.7897759084954
10456566	Mbd2	17191	methyl-CpG binding domain protein 2	-1.70598754325585	-0.0411752089256963	-0.154687909196049	-0.115446584710211	0.919455709322067	1.09784153676574	0.0230730330229657	2	TRUE	9.26952823692935
10457022	Mbp	17196	myelin basic protein	-0.655263943517306	-0.846114112066041	-0.691255105858064	-0.338560871484268	1.09414531414620	1.43704871877947	0.000447052790780935	11	FALSE	8.3223064237563
10459512	Mc4r	17202	melanocortin 4 receptor	0.927167340997796	-1.52901364587987	-0.34779155886797	-0.625625126192577	0.630492254462352	0.944770735480267	0.0162060085227859	9	FALSE	6.5600319335794
10357436	Mcm6	17219	minichromosome maintenance deficient 6 (MIS5 homolog, S. pombe) (S. cerevisiae)	1.14408282991393	1.27745007437915	-0.479328038361484	-0.154654001913919	-0.571398702566211	-1.21615216145145	0.0359366741247278	6	FALSE	9.24937935181865
10534974	Mcm7	17220	minichromosome maintenance deficient 7 (S. cerevisiae)	1.07937620798160	1.34583466367689	0.00473418039286145	-0.851469761052745	-0.626663399243679	-0.951811891754932	0.00316306996109006	1	FALSE	9.74131951073792
10420254	Mcpt8	17231	mast cell protease 8	1.18402744601197	0.434443655348803	0.0315388074670227	0.058235163355509	-1.84050508699946	0.132260014816160	0.0334233240034738	5	FALSE	5.90970497632787
10366554	Mdm1	17245	transformed mouse 3T3 cell double minute 1	1.68120399251285	0.150243936603039	0.532300727707395	-0.76001696804852	-0.846767814517933	-0.756963874256829	0.0129205554658188	4	TRUE	6.91471002911582
10372668	Mdm2	17246	transformed mouse 3T3 cell double minute 2	0.810154202795736	1.25602817019978	0.568067708652654	-1.16830961381671	-0.688786524284173	-0.777153943547285	0.0459262137143500	4	TRUE	9.00085579031325
10401181	Rdh11	17252	retinol dehydrogenase 11	-1.79451895770719	-0.489899519936688	0.201700914131776	0.582982696940025	0.8812937474249	0.618441119147185	0.0133957177124430	2	FALSE	9.65810831818256
10465772	Slc3a2	17254	solute carrier family 3 (activators of dibasic and neutral amino acid transport), member 2	-1.77029104387616	0.365618319162081	-0.333733994336898	0.198614382382212	0.32487561107442	1.21491672559433	0.0281641919116178	11	FALSE	10.9958142744511
10605247	Mecp2	17257	methyl CpG binding protein 2	0.0348419955352420	1.19144075168685	1.02908008235120	-0.0132249598621150	-1.17800372964423	-1.06413414006693	0.0273743200812363	1	TRUE	9.4642855983697
10493177	Mef2d	17261	myocyte enhancer factor 2D	-1.33155069484447	-1.09336970210166	0.323948611065655	0.308252824337622	0.561223465305909	1.23149549623694	0.018355160316822	2	FALSE	9.10951292649883
10582549	Mela	17276	melanoma antigen	0.0299825202053619	-1.406039728143	-0.112289227440344	-0.729717063084295	1.01641796244736	1.20164553601490	0.0477652762105596	9	FALSE	8.44455783244925
10475890	Mertk	17289	c-mer proto-oncogene tyrosine kinase	-0.589017003773157	-1.39345987972941	-0.366928297709053	0.162056042211967	0.812443464861463	1.37490567413820	0.00813784952210479	9	FALSE	6.92717018191511
10536505	Met	17295	met proto-oncogene	-1.53095800169706	0.304130752590676	0.359670256086012	1.24726772919883	0.444921212217298	-0.82503194839575	0.00568081271426732	14	FALSE	7.86693918599413
10366796	Mettl1	17299	methyltransferase like 1	-1.92153091995746	0.258548689509877	0.0513638937711611	0.0839319370344086	0.943113681686943	0.584572717955069	0.0478761676398704	2	FALSE	6.7495892749221
10564713	Mfge8	17304	milk fat globule-EGF factor 8 protein	-1.50143662500157	-0.73010689344595	-0.292193785476787	0.790926748771957	0.88006992225985	0.852740632892497	0.00452892783311363	2	FALSE	10.9712253485719
10430389	Mfng	17305	MFNG O-fucosylpeptide 3-beta-N-acetylglucosaminyltransferase	1.68041394852176	0.786341753219536	-0.458860653285006	-0.675955432048744	-0.70705017230791	-0.624889444099634	0.000463660983685672	7	FALSE	7.8206877984533
10425354	Mgat3	17309	mannoside acetylglucosaminyltransferase 3	-1.59818823522669	-0.610705383523105	0.173486471530098	0.331909986385577	0.361024515403187	1.34247264543094	0.0497354181314388	2	FALSE	8.8111421664599
10366052	Kitl	17311	kit ligand	-0.786782880245431	0.269391859974827	0.629834441568397	1.40547370128586	-0.132733050463757	-1.38518407211989	0.0377019398854887	16	FALSE	7.91626017974567
10603208	Mid1	17318	midline 1	1.26011550345945	0.839705784748754	0.568430323718505	-0.879884058455344	-0.966864140656936	-0.821503412814432	0.00023067599884845	4	FALSE	7.89350612553446
10540265	Mitf	17342	microphthalmia-associated transcription factor	0.383261084930733	-1.26215719798601	-0.45951550734346	-0.824387954649035	0.958011890676395	1.20478768437137	0.0477490348279517	9	FALSE	6.36830724261415
10456814	Pias2	17344	protein inhibitor of activated STAT 2	0.794150407654897	1.5807447928913	-0.279321661496838	-0.367043359759918	-1.15055281282387	-0.577977366465569	0.0190175875440333	7	FALSE	8.38198872096783
10469475	Mllt10	17354	myeloid/lymphoid or mixed-lineage leukemia (trithorax homolog, Drosophila); translocated to, 10	0.983852862018528	1.16001404252304	0.537203013094196	-0.909503352862485	-0.859387314982663	-0.912179249790632	0.0172275324955173	4	FALSE	8.01348371625297
10523670	Aff1	17355	AF4/FMR2 family, member 1	-1.70582892983536	1.22010977122915	-0.331255123523417	-0.146880100369233	0.428689741029812	0.535164641469054	0.00155327354550672	14	FALSE	7.3852243066785
10492355	Mme	17380	membrane metallo endopeptidase	1.35161188386935	-1.14810870810025	0.598779350534506	0.523382935280495	-0.248205883989	-1.07745957759511	0.0123422634473166	19	FALSE	6.44932738081543
10583056	Mmp12	17381	matrix metallopeptidase 12	0.310056095335327	1.16703178177765	-0.0786449823899648	0.696466104960905	-1.70179772437073	-0.393111275313191	0.0438988784605319	1	FALSE	6.41299705802953
10370037	Mmp11	17385	matrix metallopeptidase 11	1.31961520329722	1.02745360153025	0.103621448534067	-0.60667363217508	-1.17097202456638	-0.67304459662007	0.000763279968926631	4	FALSE	6.75555788366074
10415052	Mmp14	17387	matrix metallopeptidase 14 (membrane-inserted)	1.49908415071492	0.856426326022462	-1.07700196455980	-0.835107758232447	-0.400082471569748	-0.0433182823753986	0.0147306744484321	7	TRUE	9.04744980802752
10574350	Mmp15	17388	matrix metallopeptidase 15	-0.7579500436263	-0.96595410784013	-0.855797751006291	0.268341502695366	1.06388153054118	1.24747886923618	0.000715409107565789	2	FALSE	8.316705389208
10573924	Mmp2	17390	matrix metallopeptidase 2	1.46021897187807	0.616968828406044	-1.17469438687019	-0.505606197171662	0.423169518578923	-0.820056734821194	0.0377529645202069	6	FALSE	6.65148569181941
10488926	Mmp24	17391	matrix metallopeptidase 24	-1.55174293302590	0.208654424622941	1.32036107488361	0.614143533911845	0.0600622764712564	-0.651478376863741	0.0203646347304387	16	FALSE	9.5762397452232
10478633	Mmp9	17395	matrix metallopeptidase 9	1.39729812707109	-0.760468027976099	-1.32508452228903	-0.376928903066096	0.577392188025887	0.487791138234252	0.000445228240017506	13	FALSE	6.02542492945592
10595480	Me1	17436	malic enzyme 1, NADP(+)-dependent, cytosolic	-1.53772313012770	-0.651172223658857	-0.239262967622261	0.458342969457366	0.940348701081448	1.02946665087000	0.000131063552902214	2	FALSE	9.6777696308961
10450845	Mog	17441	myelin oligodendrocyte glycoprotein	1.08976956504412	0.440693193260622	0.639095619194544	0.229884915167496	-1.57270788097235	-0.826735411694435	0.0179401533713390	4	FALSE	8.3703970677322
10526381	Mdh2	17448	malate dehydrogenase 2, NAD (mitochondrial)	-1.14002603856748	-0.479164977597406	-0.91590567627941	0.282002434428567	1.04253490663510	1.21055935138062	0.0470452001888709	2	FALSE	11.2302994198797
10384603	Mdh1	17449	malate dehydrogenase 1, NAD (soluble)	-1.40335618437805	-0.833127252287215	-0.273757072087291	0.526695128100281	0.899811910021724	1.08373347063054	0.00215232664599589	2	TRUE	11.2936358972617
10461721	Mpeg1	17476	macrophage expressed gene 1	0.468216699680123	1.17574214503970	0.690484652941792	0.0670303735490878	-1.07111628420687	-1.33035758700385	0.0209944926369884	4	FALSE	7.04649548898729
10605370	Mpp1	17524	membrane protein, palmitoylated	-1.40445402197178	-0.904358310249712	-0.151936567367085	0.499702675786393	1.06420798572487	0.896838238077313	0.00134864581655878	2	FALSE	9.23436922786238
10529082	Mpv17	17527	MpV17 mitochondrial inner membrane protein	-0.942011098968542	-0.85540667323508	-0.55598727288294	0.0124951291923285	0.763216133804784	1.57769378208945	0.0236172348239004	2	FALSE	8.69035332870202
10469358	Mrc1	17533	mannose receptor, C type 1	1.92106174396211	0.128568390979166	-0.161975167177560	-0.399935875856257	-0.752612743488653	-0.735106348418812	0.0107340488142940	8	FALSE	5.8201750490627
10583264	Mre11a	17535	meiotic recombination 11 homolog A (S. cerevisiae)	0.539988009734989	1.47165170754546	0.381123497028752	-0.284692388611226	-1.27125422168114	-0.836816604016837	0.0158375419645523	4	FALSE	7.60302490931104
10486041	Meis2	17536	Meis homeobox 2	1.14088919639901	0.624316951068323	0.80808978872246	-0.443122013508533	-0.756531058610025	-1.37364286407123	0.00122945740779620	4	FALSE	10.2679043254948
10447395	Msh2	17685	mutS homolog 2 (E. coli)	0.855234159198363	1.17434815469781	0.595888398516159	-0.492847801460625	-1.15974262117914	-0.972880289772553	0.0148537551997966	4	FALSE	8.5029731806451
10411019	Msh3	17686	mutS homolog 3 (E. coli)	0.843735847027066	1.07075239215412	0.770545077157208	-1.16656853724413	-0.628638315325267	-0.889826463768999	0.0179833891297215	4	FALSE	7.34405948296248
10447417	Msh6	17688	mutS homolog 6 (E. coli)	0.465155249656033	1.42506220518820	0.683150194877312	-0.69873915964705	-0.794517684895003	-1.08011080517950	0.0163556201300444	1	FALSE	10.0071141792454
10524684	Msi1	17690	Musashi homolog 1(Drosophila)	1.01502041940991	0.825057844356889	0.75033088630277	-0.382735218873128	-1.37087471732834	-0.836799213868096	0.000605667751533567	4	FALSE	10.4566340697551
10449741	Sik1	17691	salt inducible kinase 1	0.329325289297468	0.703627221503338	1.13586796488163	0.289723026418110	-1.22219907662524	-1.23634442547530	0.0267608314502826	1	FALSE	9.01804147181953
10346250	Mstn	17700	myostatin	-1.27635156476630	-1.23675016138995	0.669923104857951	0.909134790226719	0.721809816559403	0.212234014512169	0.0240081489985032	3	FALSE	6.45057347322928
10574027	Mt1	17748	metallothionein 1	-1.07617491620406	-0.903099258700758	-0.675815840949459	0.508471451771894	1.13248436417270	1.01413419990967	0.000362634622536718	2	FALSE	11.2466006894267
10574023	Mt2	17750	metallothionein 2	-1.51661881114816	-0.517698367429042	-0.481326998290542	0.592661415257876	0.962265619023032	0.960717142586837	0.000232708355511090	2	FALSE	10.8340878554526
10574018	Mt3	17751	metallothionein 3	-0.859073480783613	-1.27288106012584	-0.386597012135698	0.351289382996756	0.982654790461236	1.18460737958716	9.75331839902454e-05	9	FALSE	11.2699382649367
10475314	Mtap1a	17754	microtubule-associated protein 1 A	-1.41170089570047	-0.913919128998316	-0.0736195164634254	0.393437293366695	1.00592941406117	0.999872833734352	4.10639602371754e-05	2	TRUE	9.61941640975432
10361956	Mtap7	17761	microtubule-associated protein 7	-1.23847382530520	-1.02811481261277	-0.0489652094461581	0.154410885688393	0.926213532606065	1.23492942906967	8.08330683260874e-05	2	TRUE	7.56407217037285
10523905	Mtf2	17765	metal response element binding transcription factor 2	1.06246075203567	1.01280988578185	0.448364949384356	-0.312882162341787	-0.878714455390035	-1.33203896947006	0.0027278735681327	4	FALSE	9.61629657797504
10545672	Mthfd2	17768	methylenetetrahydrofolate dehydrogenase (NAD+ dependent), methenyltetrahydrofolate cyclohydrolase	-1.83589939349488	1.14343118665171	0.327657801815588	0.237866811096939	0.337370451055947	-0.210426857125305	0.0259628960278330	14	FALSE	10.2546063992629
10502375	Mttp	17777	microsomal triglyceride transfer protein	-1.21615324019878	-1.05254069640884	-0.262050103196976	0.502644629060656	0.881358543047199	1.14674086769673	0.0174690891407015	2	FALSE	7.68920407508362
10465209	Mtvr2	17826	mammary tumor virus receptor 2	0.570591737645833	1.09782834642974	0.542370861111625	0.0480450080469254	-0.571944396474972	-1.68689155675916	0.0225617743929796	4	FALSE	9.82063757674922
10445214	Mut	17850	methylmalonyl-Coenzyme A mutase	-1.60346913140593	-0.0336232248995462	-0.601681495967564	0.265443207131524	1.14200138896601	0.831329256175507	0.0104293920737940	2	FALSE	8.69685977957484
10524555	Mvk	17855	mevalonate kinase	-1.59425582896364	0.0908892663056354	-0.349136688137917	0.200301672285808	1.50550688215746	0.146694696352674	0.0478881054404211	2	FALSE	9.16589445475877
10368199	Myb	17863	myeloblastosis oncogene	0.560119584342005	1.14997389097096	0.924447643228032	-1.10716931832604	-1.00551895074706	-0.521852849467897	0.00358698805687844	4	FALSE	6.46474959136397
10353010	Mybl1	17864	myeloblastosis oncogene-like 1	-1.40195884677220	0.0856187720054558	-0.723125385722342	-0.173846879144599	1.21772371815040	0.99558862148329	0.013337853402712	11	FALSE	7.86117260286005
10424400	Myc	17869	myelocytomatosis oncogene	-1.80444261041987	0.109172534498967	1.19835551809246	0.537370131674909	0.0364612354955718	-0.0769168093420447	0.0482259143448359	16	FALSE	8.98945966498797
10597648	Myd88	17874	myeloid differentiation primary response gene 88	-1.07393287905544	0.86087314694572	1.17328186034628	-0.519656754959973	-1.04547454472135	0.604909171444762	0.0405441567080403	10	TRUE	7.20310734042427
10487033	Myef2	17876	myelin basic protein expression factor 2, repressor	1.07705713420723	0.96363588381642	0.604209028081248	-0.544791260319864	-0.90130209065435	-1.19880869513069	0.0242312716208457	4	FALSE	9.56994641978758
10377148	Myh8	17885	myosin, heavy polypeptide 8, skeletal muscle, perinatal	-0.835323805673938	-1.57587846069781	0.404446345484193	1.09921958602975	0.321160527089857	0.586375807767953	0.0387194864777602	3	FALSE	6.33566414737093
10381798	Myl4	17896	myosin, light polypeptide 4	-1.55537257695470	-0.465845203777461	-0.257096204758087	0.201244050228869	1.26225019815593	0.814819737105463	0.00676509186387534	2	FALSE	8.19344252783023
10423293	Myo10	17909	myosin X	-0.722188682938334	-0.821713969394113	-1.00921610799162	0.267421247368933	1.36756170915228	0.918135803802866	0.0398318566006737	12	FALSE	8.80633468802631
10354432	Myo1b	17912	myosin IB	1.05788982473947	1.00417314048610	0.534351873575698	-0.402684468053606	-1.00044877789272	-1.19328159285495	3.57014547403957e-05	4	FALSE	9.27430022968152
10378697	Myo1c	17913	myosin IC	-1.38917143416475	-1.07415456842610	0.174987317601560	1.01779231063304	0.781439010868115	0.489107363488136	0.030123757120014	3	FALSE	8.20672911244494
10456653	Myo5b	17919	myosin VB	-1.341913195953	-0.962257691071666	-0.118343708009001	0.358432627511263	1.04982783965396	1.01425412786845	9.30483181722948e-05	2	FALSE	8.25200458782322
10587446	Myo6	17920	myosin VI	-1.46274604425941	-0.790175243410814	-0.186089812987884	0.490012894354813	0.798490530227578	1.15050767607572	0.000586827873592244	2	TRUE	7.8505996099093
10572533	Myo9b	17925	myosin IXb	0.985199838192634	1.11559577570501	0.579946113254467	-0.7087246978657	-0.95622957483029	-1.01578745445612	0.0017775368952263	4	FALSE	9.06120772733552
10479698	Myt1	17932	myelin transcription factor 1	1.12396988063113	1.16216268724774	0.259978387718493	-1.05283046248970	-0.964683287520774	-0.528597205586902	0.00230885686933398	4	FALSE	8.65831039937418
10373313	Nab2	17937	Ngfi-A binding protein 2	-0.78674602442467	-0.575861389791210	-1.00342212949976	-0.070942822830229	1.03394846210916	1.40302390443672	0.000374339004568683	11	FALSE	8.81127981057322
10606174	Nap1l2	17954	nucleosome assembly protein 1-like 2	-1.44843769725965	-0.737169910014376	-0.208773421451618	0.312495647100912	1.19944429782876	0.88244108379597	0.00293841885561564	2	FALSE	8.16073335419321
10488387	Napb	17957	N-ethylmaleimide sensitive fusion protein attachment protein beta	-1.44997849220402	-0.799463446173656	-0.173604967172847	0.410166616236689	0.875669920366934	1.13721036894689	4.891887388344e-05	2	FALSE	9.65960603797648
10572089	Nat2	17961	N-acetyltransferase 2 (arylamine N-acetyltransferase)	0.762977231567078	0.923379745133107	0.0658062960797599	-0.213304809710897	-1.84909665608224	0.310238193013189	0.0378453666279083	5	FALSE	5.33660160839418
10517677	Nbl1	17965	neuroblastoma, suppression of tumorigenicity 1	-1.52728487314521	-0.88988221285893	0.112309116724328	0.553684969683378	0.768286120282022	0.982886879314415	8.11431458903904e-06	2	FALSE	8.5814956100815
10436636	Ncam2	17968	neural cell adhesion molecule 2	-1.56760656136667	-0.768842369743442	-0.0377689457184169	0.789707914647646	0.980788910933848	0.603721051247037	0.000471188040248823	2	FALSE	9.8366861506886
10543134	Ndufa4	17992	NADH dehydrogenase (ubiquinone) 1 alpha subcomplex, 4	-1.59234628147286	-0.732238964752179	0.235259166067333	0.171544142389966	0.91123926399778	1.00654267376997	0.048991281772302	2	FALSE	12.4293352454189
10482528	Neb	17996	nebulin	0.944185628366789	1.05024552798260	0.503926678414461	-0.229234973700223	-0.885014059826154	-1.38410880123747	0.00169471747257149	4	FALSE	7.20221566177518
10408850	Nedd9	18003	neural precursor cell expressed, developmentally down-regulated gene 9	1.78009604309118	0.379284223912090	-0.0689633744902547	-0.696673409867813	-0.360693722918223	-1.03304975972699	0.0449848133068762	7	TRUE	8.17820822043763
10444578	Neu1	18010	neuraminidase 1	-1.57690189757842	-0.61327927792161	-0.118063148546161	0.397521520081923	0.690903607695284	1.21981919626898	0.011205422603982	2	FALSE	8.49836991281106
10463789	Neurl1a	18011	neuralized homolog 1A (Drosophila)	-1.11184757799653	-0.733515658095005	-0.576095993027145	0.0304111299203527	1.06440805841625	1.32664004078208	0.000546387387776194	2	FALSE	8.04874420112491
10484276	Neurod1	18012	neurogenic differentiation 1	0.699343460863014	1.10983703629748	0.682158654849806	-0.255647334638656	-0.764769758694789	-1.47092205867685	0.000315765318158635	4	FALSE	9.9150267043743
10409575	Neurog1	18014	neurogenin 1	1.670484802912	-1.02481991076777	-0.87662766759351	-0.388799883057928	0.464040955352250	0.155721703154953	0.0483275294335675	18	FALSE	6.05803278191723
10459944	Nfatc1	18018	nuclear factor of activated T-cells, cytoplasmic, calcineurin-dependent 1	-1.15538712590905	-1.01602294471456	0.0193236359343715	0.108041391646482	0.506429876651078	1.53761516639168	0.0437759660508256	2	FALSE	6.71495449631732
10489961	Nfatc2	18019	nuclear factor of activated T-cells, cytoplasmic, calcineurin-dependent 2	-0.887724045327187	-0.489546923592612	-0.87531959320421	-0.125625397822538	0.763450769267602	1.61476519067894	0.00389674469741618	11	FALSE	6.62853693889363
10390271	Nfe2l1	18023	nuclear factor, erythroid derived 2,-like 1	-1.55453636704939	-0.50258486103032	-0.209746199059586	0.180314166599910	0.846469339051032	1.24008392148836	0.00703180048051395	11	FALSE	10.1319655870452
10483809	Nfe2l2	18024	nuclear factor, erythroid derived 2, like 2	-0.961008554878422	-0.322358783108181	-1.20246165102697	0.280481066296766	1.01271844027614	1.19262948244066	0.0130390133350676	2	FALSE	6.59011164472793
10506050	Nfia	18027	nuclear factor I/A	1.21612373135271	1.03006371950249	0.315937941323567	-0.516317589361498	-1.00115091403225	-1.04465688878503	0.000550460456473553	4	FALSE	9.81716218826046
10514049	Nfib	18028	nuclear factor I/B	1.05923276525341	0.909439115725724	0.546830538405209	-0.199548840737646	-1.03492684619839	-1.28102673244831	0.00072738370107583	4	FALSE	10.4727271133056
10409278	Nfil3	18030	nuclear factor, interleukin 3, regulated	-0.614216781238843	1.10431809011365	1.05017140847679	0.469313154340672	-0.830312579329398	-1.17927329236288	0.0362253791289833	10	FALSE	9.6008410792545
10561516	Nfkbib	18036	nuclear factor of kappa light polypeptide gene enhancer in B-cells inhibitor, beta	-1.87678865530420	0.303507056312137	0.285905043421191	-0.26230920883189	0.905680588926558	0.644005175476204	0.00725303512754487	2	FALSE	9.61516113715898
10445412	Nfkbie	18037	nuclear factor of kappa light polypeptide gene enhancer in B-cells inhibitor, epsilon	-0.911556099897929	0.277985122593055	-1.48113035719679	0.469822074474959	0.41963946761953	1.22523979240717	0.0207327681653060	2	TRUE	6.94673463452999
10416175	Nefl	18039	neurofilament, light polypeptide	-1.33475821026394	-0.854598108612473	-0.292247788772282	0.344804456986073	1.04806099850567	1.08873865215695	2.0835453666512e-05	2	FALSE	9.4777977959238
10421100	Nefm	18040	neurofilament, medium polypeptide	-1.33596395826612	-0.849965359672716	-0.185288241107136	0.166717434376672	1.12125472648798	1.08324539818132	0.000525950142526003	2	FALSE	10.4466071462922
10489004	Nfs1	18041	nitrogen fixation gene 1 (S. cerevisiae)	-1.44947510393353	-0.573081641349753	-0.262370395366473	0.0519291898315964	1.17092583515865	1.06207211565950	0.0195781175434477	2	FALSE	7.92095010134067
10494817	Ngf	18049	nerve growth factor	-0.924575274353288	-1.00976213065633	-0.322506084586777	-0.0746927618170617	0.779814001194497	1.55172225021896	0.000630618149707984	2	FALSE	7.44917934766848
10360202	Nhlh1	18071	nescient helix loop helix 1	1.42851868568918	0.969364254111847	0.0050308344958205	-0.688760157595423	-1.05212825371215	-0.66202536298927	4.6911951487879e-05	4	FALSE	8.22167981637894
10494795	Nhlh2	18072	nescient helix loop helix 2	1.45315130506085	0.618013206159438	0.436804252411715	-0.457277883212516	-1.06918264298533	-0.98150823743416	3.03200408309927e-05	4	FALSE	6.25659961438577
10403584	Nid1	18073	nidogen 1	1.87822915754282	-0.915706891827279	-0.646346343939035	0.155351160139813	-0.0349282275224633	-0.436598854393851	0.00338620475683887	8	FALSE	7.50673565760842
10404996	Ninj1	18081	ninjurin 1	-0.729559627118421	-1.00958500879078	-0.82152617226869	0.234886259241796	1.07992490146588	1.24585964747022	0.000280374867890511	2	FALSE	7.69230320652083
10488366	Nkx2-2	18088	NK2 transcription factor related, locus 2 (Drosophila)	-0.74625768834425	-0.464152943130191	-0.821798973280485	-0.481089113544963	0.971582703251355	1.54171601504853	0.0155278669858345	11	FALSE	6.90980822774333
10361818	Nmbr	18101	neuromedin B receptor	-1.50122245035504	-0.408107734499013	-0.43771138817482	0.194925536317243	1.20718827765913	0.944927759052505	0.00172253594087934	2	FALSE	6.8529456619519
10581538	Nqo1	18104	NAD(P)H dehydrogenase, quinone 1	-1.25262215955978	-0.0155629447972173	-1.12159343741358	0.389599962599201	0.898653654490032	1.10152492468134	0.00277201129299019	2	FALSE	6.01181900787664
10404496	Nqo2	18105	NAD(P)H dehydrogenase, quinone 2	-1.27953870636235	-0.742606813402997	-0.504087708597143	0.306807311577585	1.10091025529714	1.11851566148777	0.00584544742978606	2	FALSE	7.0375967909797
10381668	Nmt1	18107	N-myristoyltransferase 1	-1.78035162902446	-0.294772227098864	-0.0817130364034294	0.367348370270904	0.876022882179231	0.913465640076614	0.0135504278145286	2	FALSE	10.2499520069406
10399421	Mycn	18109	v-myc myelocytomatosis viral related oncogene, neuroblastoma derived (avian)	0.690371602305588	0.88543548225938	0.815591693672595	0.0438447921008229	-1.44900162165758	-0.98624194868081	0.00437052892264672	4	FALSE	8.43836315135617
10477986	Nnat	18111	neuronatin	-1.78402866476924	1.31199642905863	0.200641880093748	0.0880700890670295	0.216340582262121	-0.0330203157122942	0.0208313325083819	14	FALSE	11.2401542830243
10593219	Nnmt	18113	nicotinamide N-methyltransferase	-1.01864306082927	-1.26475402557565	-0.294411571684436	0.848601501998376	1.03907734733595	0.690129808755036	0.0111535950718812	3	FALSE	6.87049531798295
10481056	Notch1	18128	Notch gene homolog 1 (Drosophila)	1.56991291430673	0.284238163078780	-1.23099258345671	-0.100114819582043	-0.890977573456762	0.367933899110006	0.0167947205197920	5	FALSE	8.72702560701263
10449775	Notch3	18131	Notch gene homolog 3 (Drosophila)	0.563991244824216	-0.989330681082908	-1.34952996793678	0.313531326817000	0.132400217933693	1.32893785944478	0.0229987281707027	9	FALSE	7.83342126597983
10424119	Nov	18133	nephroblastoma overexpressed gene	-1.43198784911879	-0.184345415268571	-0.804030079684779	0.361690733360566	0.931672204577147	1.12700040613442	4.891887388344e-05	2	FALSE	8.43193025231401
10539486	Zfml	18139	zinc finger, matrin-like	0.520934714127428	0.831996551346357	1.04385233631869	0.0124183511642923	-1.05543693654962	-1.35376501640716	0.0145415988242972	1	FALSE	9.2031815121242
10560270	Npas1	18142	neuronal PAS domain protein 1	1.50726529370813	-1.24372549231803	-0.85396832134539	-0.142519979239426	0.0808891969760201	0.652059302218693	0.00838438264592228	18	FALSE	7.14828621363599
10345675	Npas2	18143	neuronal PAS domain protein 2	-1.15770472642527	-1.01063735190839	-0.260028839120702	0.198075476045604	0.966194473054813	1.26410096835394	0.00164584725749994	2	FALSE	5.93141893366776
10420853	Pnoc	18155	prepronociceptin	-1.85151369823072	-0.387552452280812	0.369600307153777	0.43367710188752	0.535856941645566	0.899931799824666	0.00550026273472651	2	FALSE	9.38760219714533
10356345	Nppc	18159	natriuretic peptide precursor type C	-1.79027358425720	-0.288564498073636	-0.0854979368242087	0.413337829070507	0.891241315038602	0.859756875045935	0.00189299680189836	2	FALSE	8.62620504636096
10427796	Npr3	18162	natriuretic peptide receptor 3	-0.0552414830434095	-1.65458650083079	-0.524243237148166	0.347203226663618	1.14809887380795	0.738769120550788	0.0105058412367701	9	FALSE	8.6400817254484
10393662	Nptx1	18164	neuronal pentraxin 1	-0.879369563815837	-0.662457153845802	-0.549711958170865	-0.387036347396155	0.875823451833588	1.60275157139507	0.00430735102725572	11	FALSE	9.20198758401931
10572070	Npy1r	18166	neuropeptide Y receptor Y1	-1.31574410802523	-1.24119401120352	0.378081767711229	0.683664894445774	0.75509943182378	0.74009202524796	0.000412509880233337	2	FALSE	7.62378483557295
10536976	Nrf1	18181	nuclear respiratory factor 1	0.706682863399967	1.20927516135129	0.730374309324542	-0.608428594255491	-0.848518448452005	-1.18938529136829	0.017847722675612	4	FALSE	8.32521989137716
10419049	Nrg3	18183	neuregulin 3	-1.57994854485597	-0.907304768471288	0.317028735722381	0.721594273888929	0.795344226579823	0.653286077136118	0.0095014519836026	2	FALSE	8.90403892601147
10576639	Nrp1	18186	neuropilin 1	1.09583569271896	-0.455037046391136	1.09824117185999	0.376676048840867	-1.11235604649802	-1.00335982053065	0.0465170048255792	19	FALSE	11.084210528804
10346843	Nrp2	18187	neuropilin 2	0.63967445773052	-0.549777289186353	1.32781676348987	0.607115112736237	-0.781212151471711	-1.24361689329856	0.00482308043895583	19	FALSE	10.7342455263523
10447480	Nrxn1	18189	neurexin I	-1.27889916611814	-1.10620058028882	-0.0411128197004426	0.562880363644823	1.13928255407561	0.72404964838697	0.00389324745475430	3	FALSE	10.8308111512669
10465424	Nrxn2	18190	neurexin II	-1.23276144688384	-1.15001273034580	-0.0368424925821087	0.444452932699809	0.923401410964427	1.05176232614751	0.000741775485848376	2	FALSE	10.3972228308148
10397575	Nrxn3	18191	neurexin III	-1.10330462214136	-1.11435777232263	-0.193575384043766	0.230670897804232	0.899483528122191	1.28108335258133	0.00826890973433272	2	FALSE	10.2618993883218
10600082	Nsdhl	18194	NAD(P) dependent steroid dehydrogenase-like	-1.79631872008617	-0.167362880728847	-0.00178657428530491	0.371380729683795	1.20737559569444	0.386711849722092	0.0306033469156188	2	FALSE	10.6659304800417
10391963	Nsf	18195	N-ethylmaleimide sensitive fusion protein	-1.57797343262348	-0.644125491288275	-0.12587210011088	0.403663436857464	0.857811664839086	1.08649592232608	2.26603765560706e-05	2	FALSE	10.5093074294984
10433691	Ntan1	18203	N-terminal Asn amidase	0.223188523064152	0.907425239131151	1.34938532298295	-0.451778523847815	-0.864139597919348	-1.16408096341109	0.0410879152610712	4	FALSE	10.0821115278182
10548038	Ntf3	18205	neurotrophin 3	-0.759604411315867	-1.43234004147160	0.604026751606442	0.969256500687274	0.971042706312517	-0.352381505818778	0.0425705162515284	3	FALSE	8.20051552083373
10405633	Ntrk2	18212	neurotrophic tyrosine kinase, receptor, type 2	-1.51158162789974	-0.902288522033439	0.0744002591541234	0.636387259124383	0.709719177317997	0.993363454336682	0.000260038147099069	2	FALSE	9.48313182428283
10479397	Ntsr1	18216	neurotensin receptor 1	-0.42783740581284	-1.47355197736137	-0.560195710785276	0.407811439659258	1.19493028574591	0.858843368554326	0.00087553772112998	9	FALSE	8.3967597707462
10394685	Ntsr2	18217	neurotensin receptor 2	-1.09070309480287	-1.06418544254617	-0.250679058354728	0.233726655264001	0.768145842616792	1.40369509782298	0.00138049327853325	2	FALSE	7.1999196459891
10569280	Dusp8	18218	dual specificity phosphatase 8	-1.35366162951128	1.48290287632004	0.80933087506487	-0.307154441241457	-0.215972206185136	-0.415445474447047	0.0131658339671290	10	TRUE	9.94558107155708
10563323	Nucb1	18220	nucleobindin 1	-1.59828739787315	-0.721091069649213	0.00851163432910979	1.03746624007861	0.498277248299702	0.775123344814935	0.021447401277841	2	FALSE	9.16323390871037
10536401	Nxph1	18231	neurexophilin 1	-1.81771296923356	-0.501302812031105	0.352167142105181	0.777371236045381	0.528183944923762	0.661293458190344	0.00747204973541638	2	FALSE	9.45030881398442
10568568	Oat	18242	ornithine aminotransferase	-1.46683957571009	-0.985493733318256	0.485559741280771	1.03914778674482	0.720076993412125	0.207548787590625	0.0163242558006336	3	FALSE	10.4856847100628
10411668	Ocln	18260	occludin	-0.975506680555883	-1.29413239229487	0.0831838164252571	0.0932543943819809	1.33577789693805	0.757422965105465	0.00769215010737905	12	TRUE	7.23012255594177
10582295	Odc1	18263	ornithine decarboxylase, structural 1	0.507488852261022	1.17659748112997	0.544114921376274	0.00502529799865601	-1.64968771441002	-0.583538838355906	0.0247859220346499	1	FALSE	10.0037839060771
10405063	Ogn	18295	osteoglycin	1.12997690148591	0.855222283990496	0.278059373723295	0.123301316383077	-1.03297897512063	-1.35358090046215	0.0346843139318289	4	FALSE	5.26513851522376
10388954	Omg	18377	oligodendrocyte myelin glycoprotein	-1.19953132795083	-1.04670009973036	-0.353756163930256	0.627658364816575	0.95967160855196	1.01265761824291	0.000111217394262229	2	FALSE	7.10643789948069
10479685	Oprl1	18389	opioid receptor-like 1	0.0800844600492674	-1.2275968595775	-0.933565088372973	-0.182777338214285	1.03414765247991	1.22970717363559	0.0409871351172292	9	FALSE	8.58223949483765
10512308	Sigmar1	18391	sigma non-opioid intracellular receptor 1	-1.17470084099042	-0.762212736316666	-0.560947939284588	0.352943354114453	0.685457068899183	1.45946109357804	0.00673914640353753	2	TRUE	8.7962925259845
10506822	Orc1l	18392	origin recognition complex, subunit 1-like (S.cereviaiae)	-1.65420127465281	0.575039719047898	-0.636015467675585	0.0981633203879853	1.13364458702233	0.483369115870181	0.036292573309342	11	FALSE	5.95531409643816
10385572	Sqstm1	18412	sequestosome 1	-1.61365265626059	-0.358903863087217	-0.261252111885027	0.192363624727253	0.822849015098953	1.21859599140663	0.0201983737590498	11	FALSE	11.1449944894148
10427471	Osmr	18414	oncostatin M receptor	-1.14509451605024	-1.00704327174432	-0.379486551399918	0.575133572299892	0.600154343488341	1.35633642340623	0.020614748055667	2	FALSE	6.78647947915893
10491780	Hspa4l	18415	heat shock protein 4 like	-1.37703627732852	-0.596763695551451	-0.453079340095682	0.188875823846396	1.15334856872947	1.08465492039979	0.00278913037905208	2	FALSE	9.24916951133409
10491313	Cldn11	18417	claudin 11	0.228841719273565	-1.58694118110547	-0.521439572916099	-0.160854499783052	0.862284023875354	1.17810951065571	0.0219569519968736	9	FALSE	6.94816215334558
10378088	Mybbp1a	18432	MYB binding protein (P160) 1a	0.732734135364607	1.23366069004526	0.599247960612616	-0.406908202458237	-1.28726400176598	-0.871470581798263	0.0323546126929382	4	FALSE	9.41415282744868
10525439	P2rx4	18438	purinergic receptor P2X, ligand-gated ion channel 4	-1.62234586097229	0.256976446822788	-0.173019895372265	-0.468633301358191	0.865066230525358	1.14195638035460	0.0336347641180798	11	FALSE	7.24763766854082
10565962	P2ry2	18442	purinergic receptor P2Y, G-protein coupled 2	-1.35211392018646	-0.363950643237642	-0.83782878679244	0.977232950446569	1.05239226892075	0.524268130849225	0.047500291764697	2	FALSE	6.8372049552225
10376074	P4ha2	18452	procollagen-proline, 2-oxoglutarate 4-dioxygenase (proline 4-hydroxylase), alpha II polypeptide	-0.783218269534456	-0.101715204456759	-0.604203757232567	-0.763603097755294	0.459042736089514	1.79369759288956	0.0289361960807135	17	FALSE	7.65969085151733
10561017	Pafah1b3	18476	platelet-activating factor acetylhydrolase, isoform 1b, subunit 3	0.623397090207426	0.737453007674681	0.715308862435693	0.467070537122258	-1.04389854843869	-1.49933094900137	0.0147678748417208	4	FALSE	11.6779858106541
10546736	Cntn3	18488	contactin 3	-0.528639886141992	-1.22148320516657	-0.723692902238336	0.256676905145528	1.40944437800364	0.80769471039774	0.00148041219046818	12	FALSE	6.20327330662135
10474312	Pax6	18508	paired box gene 6	1.58886289157949	0.926726626972691	-0.530006487127231	-0.773747674656673	-0.6435186373551	-0.568316719413181	0.000414566450009531	7	FALSE	8.47679512632715
10359870	Pbx1	18514	pre B-cell leukemia transcription factor 1	1.01865237386457	0.816036006995035	0.769596708853475	-0.324909119127335	-1.11956164812452	-1.15981432246122	0.0410717083330496	4	FALSE	9.37528395098799
10445909	Kat2b	18519	K(lysine) acetyltransferase 2B	0.83358295865241	1.15112953332045	0.58256252139823	-0.94552864113426	-0.346327118388309	-1.27541925384852	0.0317524004074693	1	TRUE	7.25900836936809
10491885	Pcdh10	18526	protocadherin 10	-1.13807459989120	-1.10381432651723	-0.302777646991838	0.464014378811115	1.12646468612704	0.954187508462107	0.000638718480140293	2	FALSE	9.17128275366504
10571474	Pcm1	18536	pericentriolar material 1	0.596835910982434	0.570555006638178	0.939899033320814	0.344513213648962	-0.831893363092843	-1.61990980149755	0.0296680807519267	1	TRUE	9.78469185000506
10461391	Pcna	18538	proliferating cell nuclear antigen	0.170945701630462	1.65612104864124	0.0898144350664918	0.139868306549695	-1.23489548004536	-0.821854011842522	0.0464963924484711	1	FALSE	11.2208237269424
10437205	Pcp4	18546	Purkinje cell protein 4	-0.912370809725718	-1.38195810499329	0.235187290146418	-0.0299495315935018	0.9460307661789	1.14306038998719	0.00838926872255122	2	FALSE	11.3591177813977
10406229	Pcsk1	18548	proprotein convertase subtilisin/kexin type 1	-1.3874185391186	-0.949097743652593	-0.102013690762329	0.465778552551447	1.00931838568708	0.96343303529499	0.00035125451561884	2	FALSE	8.43245505493264
10476633	Pcsk2	18549	proprotein convertase subtilisin/kexin type 2	-1.21606314240525	-0.99647147015082	-0.395439867613903	0.628619187077006	0.89539990937719	1.08395538371577	0.000128059955455996	2	FALSE	9.8275066798625
10370780	Pcsk4	18551	proprotein convertase subtilisin/kexin type 4	-0.956245156098128	-1.02465446747572	-0.633199639204477	0.384430098573161	1.08995638844238	1.13971277576279	0.0151614011215443	2	FALSE	7.37281558376981
10553967	Pcsk6	18553	proprotein convertase subtilisin/kexin type 6	-1.07390619208876	-1.11480847026679	-0.369181087481983	0.426904068089942	1.15158600485898	0.97940567688861	0.00059226547826084	2	FALSE	7.05074590626434
10598912	Cdk16	18555	cyclin-dependent kinase 16	-1.53610367282890	-0.604567554578243	-0.219714634992614	0.293056515798144	0.99006638015174	1.07726296644987	0.0164806175372451	2	FALSE	9.971163656569
10357676	Cdk18	18557	cyclin-dependent kinase 18	-0.842422602075345	-0.84405806736672	-0.556084263963097	-0.249179041662329	1.47189877394638	1.01984520112111	0.0009424239123975	2	FALSE	6.56352731382168
10460400	Pcx	18563	pyruvate carboxylase	-0.961279242070165	-1.21679594592745	-0.464874391359686	0.699315922988827	0.94590360986231	0.997730046506178	0.0147678748417208	2	FALSE	8.8282347223511
10484283	Pde1a	18573	phosphodiesterase 1A, calmodulin-dependent	-1.38725795065523	-0.735911435903289	-0.428585647032231	0.505642871167705	1.04856957017435	0.997542592248688	0.00053692145606881	2	FALSE	9.72949053184292
10556528	Pde3b	18576	phosphodiesterase 3B, cGMP-inhibited	0.715584020339792	1.20102739198695	0.697070367277309	-0.449284103917241	-1.16995065065459	-0.99444702503222	0.00243621584327181	4	FALSE	7.18767788807236
10583551	Pde4a	18577	phosphodiesterase 4A, cAMP specific	-1.04998733961415	-1.20341586916017	-0.165295512627657	0.271830370632214	0.925818766564976	1.22104958420479	0.000911688764480658	2	FALSE	7.93739005412567
10506335	Pde4b	18578	phosphodiesterase 4B, cAMP specific	-1.87122311334299	-0.414887535216446	0.500304816921853	0.509394039727669	0.606649086829407	0.669762705080505	0.000125580347293825	2	TRUE	8.08337337222301
10497399	Pde7a	18583	phosphodiesterase 7A	0.811270643807529	0.973099086502682	0.763320728249571	-0.202995173754979	-1.06686175162180	-1.27783353318301	0.00268767065915981	4	TRUE	9.0222108925898
10443786	Pde9a	18585	phosphodiesterase 9A	1.15830504749542	0.57748705245789	0.787453811552823	-0.218361650147771	-1.13210649106441	-1.17277777029395	0.00379569172187802	4	FALSE	9.13499895549356
10535043	Pdgfa	18590	platelet derived growth factor, alpha	-0.899389499611044	-1.14863227863423	-0.608345239201919	0.570223128218955	1.02716742998284	1.05897645924540	0.00299931546183105	2	FALSE	8.7447462603646
10430660	Pdgfb	18591	platelet derived growth factor, B polypeptide	-0.702509108884592	-0.791773086703304	-0.942116046674104	0.0499190628942525	0.926912407361515	1.45956677200623	4.76064078629062e-05	2	FALSE	7.7867683894503
10522503	Pdgfra	18595	platelet derived growth factor receptor, alpha polypeptide	-0.792697489338403	-1.17925072908234	-0.61356168341673	0.367958749419881	1.03673298141503	1.18081817100256	0.000140471187874106	2	FALSE	9.06498571553783
10456046	Pdgfrb	18596	platelet derived growth factor receptor, beta polypeptide	1.8300669550187	-1.08754500482606	-0.582175220833427	-0.00813553187419334	-0.318512801270846	0.166301603785829	0.00718335647925098	18	FALSE	6.73744051581701
10602865	Pdha1	18597	pyruvate dehydrogenase E1 alpha 1	-1.52244390587588	-0.784749681199873	-0.125167009128946	0.599906063524325	0.993148066258472	0.839306466421899	0.000936317661569873	2	FALSE	10.5394564218325
10509838	Padi2	18600	peptidyl arginine deiminase, type II	-0.65199712648285	-0.991328107145142	-0.618213446114486	-0.247646092947262	1.2365956229647	1.27258914972504	0.00224073326452390	2	FALSE	6.4329801823517
10390103	Pdk2	18604	pyruvate dehydrogenase kinase, isoenzyme 2	-0.540356490097127	-1.02462398559119	-0.761145221475919	-0.133699119701295	1.09654452597444	1.36328029089110	0.000478247527840602	11	FALSE	8.31715603539492
10428619	Enpp2	18606	ectonucleotide pyrophosphatase/phosphodiesterase 2	-0.874953257943079	-1.39423459826904	-0.138777203960825	0.328456971890692	1.01478764606355	1.06472044221870	0.000839382071050127	9	FALSE	7.9370586798567
10360227	Pea15a	18611	phosphoprotein enriched in astrocytes 15A	-1.23119260560411	-1.10836865039235	-0.0955148880256914	0.450020487553177	0.800409127893622	1.18464652857534	0.00466167170875538	2	FALSE	11.5410688104904
10391490	Etv4	18612	ets variant gene 4 (E1A enhancer binding protein, E1AF)	-1.92262369451493	0.681757806312917	0.0177002451310627	0.0133280650449060	0.835548366716819	0.374289211309223	0.000517615155187503	2	FALSE	7.30044763945007
10392221	Pecam1	18613	platelet/endothelial cell adhesion molecule 1	1.86221283323887	-0.434158778360717	0.00702261117367403	-0.216671516178914	-1.13570903324604	-0.0826961166268817	0.029439450305845	5	FALSE	6.24083208913044
10559796	Peg3	18616	paternally expressed 3	-1.63303924301994	-0.378192705396143	-0.228796470075797	0.2077753605705	0.894453940742858	1.13779911717852	0.00141353012465395	2	FALSE	10.2541947478189
10511363	Penk	18619	preproenkephalin	-1.50624812238468	-0.473589941526796	-0.392838618530983	0.229764320243851	1.02798986080991	1.11492250138870	0.00132818911526209	2	FALSE	8.13832231398276
10368162	Pex7	18634	peroxisomal biogenesis factor 7	-1.01879428680245	-0.718389317908146	-0.851431201276572	0.296984013293724	1.08642453246829	1.20520626022515	0.0339840775664126	2	FALSE	8.61569295850991
10370376	Pfkl	18641	phosphofructokinase, liver, B-type	0.368560716678205	-1.36367016455189	-0.584652219224693	-0.496756203230228	0.6776909771844	1.3988268931442	0.0203652663050460	9	FALSE	9.75080126404523
10426557	Pfkm	18642	phosphofructokinase, muscle	-1.03728569226848	-1.10002890763595	-0.274168765271273	0.161341853917226	0.923568052222724	1.32657345903575	0.000776252354030679	2	FALSE	10.5148823025622
10498309	Pfn2	18645	profilin 2	-1.48694750316564	-0.732670993179515	-0.259052879746607	0.539214384192027	0.887348036361908	1.05210895553783	0.000854503991012885	2	FALSE	9.5910744227236
10497321	Pgam1	18648	phosphoglycerate mutase 1	-1.29616624086683	-0.785156175936522	-0.335359974283901	0.177278998236340	0.958262974455786	1.28114041839513	0.000639067283823684	2	FALSE	10.2200673810857
10401607	Pgf	18654	placental growth factor	-0.0620034243960825	-0.703685339582139	-1.19276355230585	-0.394633605010402	0.899004433762765	1.45408148753171	0.00877264912591105	9	FALSE	6.66640499639458
10498313	Pgk1	18655	phosphoglycerate kinase 1	-1.12296828184201	-0.962663396597175	-0.479530983227527	0.452116719917247	0.786911811468351	1.32613413028113	0.0129550920844331	2	FALSE	10.0087005100864
10583179	Pgr	18667	progesterone receptor	-1.27030967228044	-1.12268159964870	-0.0187669686146693	0.451920592725978	0.95950879967878	1.00032884813905	0.000198463347783736	2	FALSE	7.96020327706447
10519555	Abcb1b	18669	ATP-binding cassette, sub-family B (MDR/TAP), member 1B	-1.53301832107282	-0.448676441867475	-0.103128897305152	-0.114813811327363	1.15237343997027	1.04726403160254	0.00292973694896998	11	FALSE	6.51589276008345
10519578	Abcb4	18670	ATP-binding cassette, sub-family B (MDR/TAP), member 4	-1.31526835029413	-0.63563274461818	-0.551306389717083	0.334022012271996	1.30771811419713	0.860467358160262	0.00575658331228732	2	FALSE	6.08848721249867
10409076	Phf2	18676	PHD finger protein 2	0.623784620307755	1.18867607685088	0.8119120458018	-0.498260072294906	-1.18614191094233	-0.939970759723194	0.0203645382169012	4	FALSE	9.58550379622288
10567173	Pik3c2a	18704	phosphatidylinositol 3-kinase, C2 domain containing, alpha polypeptide	0.587682897448504	1.33455490059494	0.61696971760274	-0.367863569675293	-1.09684169006608	-1.07450225590480	0.0349965984804328	4	FALSE	7.39511231444073
10411782	Pik3r1	18708	phosphatidylinositol 3-kinase, regulatory subunit, polypeptide 1 (p85 alpha)	-1.06544463614451	1.18691534154654	1.22704164906121	0.0284656966408586	-0.716630794197798	-0.660347256906293	0.00205144631583507	10	TRUE	10.755816780072
10598467	Pim2	18715	proviral integration site 2	-1.27099090915892	-1.03977825700549	-0.0880323386739894	0.297963728541778	1.04171464327562	1.05912313302100	0.00425700210786277	2	FALSE	8.41736458289805
10466779	Pip5k1b	18719	phosphatidylinositol-4-phosphate 5-kinase, type 1 beta	-1.27224769944267	-0.793683769774345	-0.0471834645148715	-0.134348279067886	0.803083295158924	1.44437991764085	0.0100341840494178	11	FALSE	7.20359551304891
10378668	Pitpna	18738	phosphatidylinositol transfer protein, alpha	-1.66379214192296	-0.562191311886094	-0.138269289817443	0.65419286581396	0.912027931303084	0.798031946509476	0.0410717083330496	2	FALSE	11.3324147659170
10460317	Pitpnm1	18739	phosphatidylinositol transfer protein, membrane-associated 1	-1.32330603016334	-1.15689696692497	0.145620015623476	0.560658830061299	0.859543119568437	0.914381031835096	4.43742274504729e-05	2	TRUE	8.92649165472153
10573266	Prkaca	18747	protein kinase, cAMP dependent, catalytic, alpha	-1.22317620389197	-1.20869057315881	0.144289149620453	0.333595713267032	0.947166859924599	1.00681505423871	0.00417654260832723	2	TRUE	10.2447626493142
10502732	Prkacb	18749	protein kinase, cAMP dependent, catalytic, beta	-1.81430027491247	-0.425238120716599	0.210956280724365	0.833486508130463	0.404988738599454	0.790106868174806	0.0356575269910314	2	TRUE	11.0055652220712
10392388	Prkca	18750	protein kinase C, alpha	-1.51921298974543	-0.728900035502787	-0.0787130273194069	0.341439152220456	0.809609285567665	1.17577761477951	0.000223416513996890	2	FALSE	9.49808848385336
10557177	Prkcb	18751	protein kinase C, beta	-0.958566328422004	-1.22033251004583	-0.368198017058900	0.421830686260613	0.962507897516955	1.16275827174916	3.56248957738506e-05	9	TRUE	9.40700409545243
10608705	Prkcc	18752	protein kinase C, gamma	-1.11728048844343	-1.02130818286926	-0.299927266239493	0.184679257265647	0.97748403694062	1.27635264334591	5.22796185346292e-06	2	FALSE	9.40199789590384
10418410	Prkcd	18753	protein kinase C, delta	1.45740480662415	1.00785323761660	-0.142212586732405	-0.928484707944356	-0.644863935420416	-0.749696814143574	0.00717253556578881	4	FALSE	8.51138770049689
10469255	Prkcq	18761	protein kinase C, theta	-0.847539730177433	-1.31420775596586	-0.371145526293176	0.414951565216757	1.08865733541624	1.02928411180348	0.000639067283823684	9	TRUE	6.97164889588255
10519117	Prkcz	18762	protein kinase C, zeta	-1.54002767020485	-0.85208922488832	0.0537412211749892	0.582156902402346	0.973795756919844	0.782423014595995	0.0021564193167082	2	FALSE	10.0086918464088
10490794	Pkia	18767	protein kinase inhibitor, alpha	-1.75503465421695	0.186035417923869	1.08594651262908	0.742110704883101	0.117129214570704	-0.376187195789801	0.00359836629272025	16	FALSE	10.0079698057560
10363210	Pkib	18768	protein kinase inhibitor beta, cAMP dependent, testis specific	-0.608336007446783	-0.926358946852153	-0.913995348528104	0.0257972056324085	1.19519954172647	1.22769355546816	0.00682412447228683	2	FALSE	5.99429480925036
10478409	Pkig	18769	protein kinase inhibitor, gamma	-1.87469244396590	-0.369983711228474	0.366566719369913	0.485591965010293	0.763031201548597	0.629486269265568	0.0329551052351419	2	FALSE	7.61629730409787
10358434	Pla2g4a	18783	phospholipase A2, group IVA (cytosolic, calcium-dependent)	-0.544655263028132	-1.24837444708408	-0.232938315165673	0.462871233927188	1.69115436995442	-0.128057578603729	0.0454825294941053	12	FALSE	5.83110683960622
10570855	Plat	18791	plasminogen activator, tissue	-1.93690691056882	0.203829456078418	0.152310653368483	0.72455724660559	0.0459294030745152	0.810280151441805	0.000794383195956488	2	FALSE	9.0821142562035
10597575	Plcd1	18799	phospholipase C, delta 1	0.617083563033999	1.21463374070269	0.715084520603739	-0.31286522241764	-1.25733543114005	-0.976601170782732	0.00194182253495513	4	TRUE	7.95902153855403
10347398	Plcd4	18802	phospholipase C, delta 4	-1.13860512653523	-1.05355263279748	-0.445684636699557	0.675555484927856	1.06272239401438	0.899564517090028	0.00132843580535348	2	FALSE	7.67676156377235
10478219	Plcg1	18803	phospholipase C, gamma 1	1.22099433389479	0.881766426732688	0.534053310213835	-0.632103903957716	-0.865495492744416	-1.13921467413919	0.0030489541145948	4	TRUE	9.41664742925993
10491106	Pld1	18805	phospholipase D1	-0.850438817246886	-1.55543219135103	0.0773715968205319	0.605735776128738	0.845179200827113	0.877584434821537	0.00899954516143222	2	FALSE	7.0914842526767
10377859	Pld2	18806	phospholipase D2	-0.95496935747234	-1.42249561961475	-0.0279491138977364	0.687826584179028	0.61837770378582	1.09920980301998	0.00629646700141626	2	FALSE	7.70009079019185
10561306	Pld3	18807	phospholipase D family, member 3	-1.11541784675696	-1.00212237440034	-0.452623649886993	0.416810971099894	0.911555488331112	1.24179741161329	0.00213548002001999	2	FALSE	9.38339575367333
10429802	Plec	18810	plectin	-0.942519822572045	-0.617811416904429	-0.912993008110659	0.0793024324328746	1.08644395312116	1.3075778620331	2.66828756345462e-05	2	TRUE	7.30185269298472
10407797	Prl2c3	18812	prolactin family 2, subfamily c, member 3	-0.100602893037340	1.87957806140822	-0.449227307062842	-1.04174419793028	0.109529395770000	-0.397533059147754	0.0323837059268596	15	FALSE	5.19419092820851
10363157	Pln	18821	phospholamban	1.53891045159006	0.75271564517265	0.174077850659526	-0.805534358006764	-0.767221662946597	-0.89294792646887	0.00752241610864526	4	FALSE	6.93138973121756
10518408	Plod1	18822	procollagen-lysine, 2-oxoglutarate 5-dioxygenase 1	-0.620155939051657	-1.05799198701885	-0.893732103040998	0.313319389041126	0.973419207710627	1.28514143235976	0.0170700421342811	2	FALSE	8.11413950079725
10603346	Plp2	18824	proteolipid protein 2	0.804099630083867	1.32043874072343	0.303752405351312	-0.428097412875239	-0.591473595554327	-1.40871976772904	0.00139361175469869	4	FALSE	9.44894554880753
10416437	Lcp1	18826	lymphocyte cytosolic protein 1	0.299445663335952	1.14181552277920	1.06727639504586	-0.448331026880555	-0.761510210947314	-1.29869634333314	0.0267703967247968	4	FALSE	6.72962234334644
10489569	Pltp	18830	phospholipid transfer protein	0.302851241935805	-1.35304045376187	-1.04559319758249	0.111165228833863	0.956342383278518	1.02827479729618	0.00133600824226254	9	FALSE	7.8035297172502
10352867	Plxna2	18845	plexin A2	0.986973352259935	0.601920188295618	0.893305579554096	-0.0945858708115237	-1.13774492061093	-1.24986832868720	0.00823195745381175	4	FALSE	10.5074118640239
10600419	Plxna3	18846	plexin A3	1.35390818833235	0.378414267544827	0.754213071582986	-0.357742068841359	-0.889700249965252	-1.23909320865355	0.0104149324553665	4	FALSE	9.36119053114178
10376950	Pmp22	18858	peripheral myelin protein 22	-1.06592820155543	-1.10469474720679	-0.457518858376569	0.606348785841466	0.904499334281874	1.11729368701544	0.00595394618541655	2	FALSE	9.00363163271669
10461022	Ppp1r14b	18938	protein phosphatase 1, regulatory (inhibitor) subunit 14B	0.943393688017239	0.9773729598484	0.736277396203219	-0.535153962099144	-1.25465554596006	-0.867234536009645	0.0193606986880766	4	FALSE	11.6833680585345
10414514	Pnp	18950	purine-nucleoside phosphorylase	-0.852382642767069	-1.10271222311693	-0.724793452865446	0.713776389076245	0.77107808818792	1.19503384148528	0.0168604023819447	2	TRUE	7.95022761257299
10380067	Sept4	18952	septin 4	-0.133641337547146	-1.33620698635968	-0.740704350946895	-0.0826400405899632	1.22357738005791	1.06961533538578	0.0032048814184074	9	FALSE	6.93310843574305
10465282	Pola2	18969	polymerase (DNA directed), alpha 2	1.09217292202476	0.364394454313514	0.54163334959062	-1.16226478152251	0.498752931542829	-1.33468887594922	0.0208567190731797	8	FALSE	7.64055728046428
10577544	Polb	18970	polymerase (DNA directed), beta	0.658870034512083	0.775776267047575	1.13021290405196	-0.284840568801029	-1.19615026106543	-1.08386837574515	0.0350079886600985	4	FALSE	9.43398275596402
10400649	Pole2	18974	polymerase (DNA directed), epsilon 2 (p59 subunit)	0.551965390677566	1.13332375597730	0.96416781651348	-0.596287404953933	-0.93176756934174	-1.12140198887267	0.00759411276063191	4	FALSE	7.11541996521542
10564736	Polg	18975	polymerase (DNA directed), gamma	-0.952975016609799	-0.662300122577286	-0.488421284965917	-0.360255938334363	0.878899100186838	1.58505326230051	0.0377918917054692	11	TRUE	8.13245309765395
10359770	Pou2f1	18986	POU domain, class 2, transcription factor 1	1.51553961845396	0.308113394626059	0.562632040817971	-0.417609357921821	-1.28384695787118	-0.684828738104983	0.0128563215695172	4	FALSE	6.85629412286334
10345879	Pou3f3	18993	POU domain, class 3, transcription factor 3	1.29871357341393	0.638454709317675	0.53754683141803	-0.279356252742144	-0.843787858091893	-1.35157100331559	0.0177066033962892	4	FALSE	10.8822059047013
10432619	Pou6f1	19009	POU domain, class 6, transcription factor 1	0.863756819660149	1.10185725288834	0.69368812525835	-0.751806439378821	-1.24883140901670	-0.658664349411307	0.0235775389268092	4	FALSE	9.31896244502831
10529979	Ppargc1a	19017	peroxisome proliferative activated receptor, gamma, coactivator 1 alpha	-1.56050307322867	-0.824451600671216	0.115912508396633	0.44043381293351	0.968099203344437	0.86050914922531	0.000449857185925013	2	FALSE	8.07987923189739
10458906	Ppic	19038	peptidylprolyl isomerase C	-1.07512766422284	-0.753159860465235	-0.80532814972474	0.503500599923257	1.29537181389818	0.834743260591371	0.0299085795835217	2	FALSE	9.99601970591164
10416266	Ppp3cc	19057	protein phosphatase 3, catalytic subunit, gamma isoform	-1.81928547282299	-0.505465549429768	0.7263015987475	0.615097851087186	0.341084600425982	0.642266971992084	0.0124115959050024	2	FALSE	9.3497666628861
10560315	Ppp5c	19060	protein phosphatase 5, catalytic subunit	-1.33633437067642	-0.834612123280762	-0.393829034551146	0.552516966605232	0.87833161547332	1.13392694642976	0.0387194864777602	2	TRUE	10.3824013043367
10507784	Ppt1	19063	palmitoyl-protein thioesterase 1	-1.7205920405448	0.0614099076119293	-0.477523051970327	0.309193182665818	0.768389043507838	1.05912295872954	0.0104881868277612	11	FALSE	10.4853578167856
10367076	Prim1	19075	DNA primase, p49 subunit	0.606538137302892	1.33953526409961	0.466016268653815	-0.211528511869765	-0.822245882708818	-1.37831527547774	0.0131260767727074	1	FALSE	9.17353862770381
10353733	Prim2	19076	DNA primase, p58 subunit	0.0437445691959942	1.06088886065534	1.08112438345857	-0.415908170538227	-0.190443784868409	-1.57940585790326	0.0390420221340272	1	FALSE	8.8064176860322
10535053	Prkar1b	19085	protein kinase, cAMP dependent regulatory, type I beta	-1.36368609182492	-0.98347579897456	-0.110333071499122	0.508543148963283	0.934855902760674	1.01409591057465	0.000638718480140293	2	FALSE	9.81217325464043
10589087	Prkar2a	19087	protein kinase, cAMP dependent regulatory, type II alpha	-1.71131451768144	0.946388221862513	0.8231822048413	0.556118952399676	-0.29923481059343	-0.315140050828612	0.00701130164728484	10	TRUE	9.21881848805155
10467013	Prkg1	19091	protein kinase, cGMP-dependent, type I	-1.83941823958245	-0.455507958690466	0.71313013756189	0.715968354700177	0.513719029763864	0.352108676246985	0.00106834565569589	2	FALSE	8.5265648871429
10531588	Prkg2	19092	protein kinase, cGMP-dependent, type II	-1.26434985009737	-0.929943130526199	-0.352405583816647	0.466654593733369	0.914767114886609	1.16527685582024	0.00744061526404087	2	FALSE	5.89882519767216
10485151	Mapk8ip1	19099	mitogen-activated protein kinase 8 interacting protein 1	-0.946500124369523	-1.16800809577514	-0.537945667732798	0.62766512750183	0.954684818648527	1.07010394172709	0.0299863484032477	2	FALSE	8.81967273950596
10605465	Prkx	19108	protein kinase, X-linked	0.679964439606472	1.09399529882501	0.873202283125326	-0.484704172798033	-1.02979785008020	-1.13265999867857	0.000104585478648626	4	FALSE	9.68500981375103
10476314	Prnp	19122	prion protein	-1.01991494716379	-0.576265277176596	-0.743436405845196	-0.0125906991127145	0.783423161167009	1.56878416813129	0.00166172158949136	2	FALSE	9.24810770032122
10529824	Prom1	19126	prominin 1	1.35884150367837	0.793116808320329	0.0476226009870135	0.0398789083078049	-1.03889949807114	-1.20056032322238	0.0158145651089537	4	FALSE	8.04853157575273
10361023	Prox1	19130	prospero-related homeobox 1	0.670840513197719	1.01509922459716	0.834896288960352	-0.182356070066255	-1.00341361351209	-1.33506634317688	0.000581450505330263	4	TRUE	8.34607358613195
10426656	Prph	19132	peripherin	-1.53312119045959	0.0360801428033356	-0.798966652367074	0.356928641574326	1.00473948966902	0.934339568779979	0.00566932582234849	2	FALSE	7.94054254146646
10602062	Prps1	19139	phosphoribosyl pyrophosphate synthetase 1	-1.40383145774114	-0.97539846029267	0.245767020099112	0.221539898077816	0.690773878973528	1.22114912088336	0.0113223266246532	2	FALSE	10.955813472178
10402268	Lgmn	19141	legumain	-0.789227108927818	-1.14950661599668	-0.458659669303208	0.0121426648690624	1.20888040704921	1.17637032230943	0.00500340166062673	2	FALSE	10.1273969503792
10495854	Prss12	19142	protease, serine, 12 neurotrypsin (motopsin)	-1.40560071767084	-0.721343658164703	-0.232151070417854	0.227726864574735	1.31750792900712	0.813860652671544	0.0154856641119244	2	FALSE	7.80482561994543
10363430	Psap	19156	prosaposin	-1.02804151963859	-1.10614842922954	-0.40375535509584	0.524590254448606	0.649918721869307	1.36343632764605	0.02142393169065	2	FALSE	11.5098384645686
10563390	Cyth2	19158	cytohesin 2	0.546049490907836	1.49709887659621	0.292193795767834	-0.516072304438951	-0.433218273614771	-1.38605158521816	0.0472173847055868	1	FALSE	10.5050395338186
10360648	Psen2	19165	presenilin 2	-1.58500852467844	-0.623187831149215	-0.214289985980598	0.666898201443771	0.693855717289852	1.06173242307462	0.0094858793341661	2	TRUE	8.3162651171691
10581378	Psmb10	19171	proteasome (prosome, macropain) subunit, beta type 10	-1.55008496126879	-0.707375505447019	-0.175398741640765	0.589837025414048	0.821965401925394	1.02105678101713	0.00238573949814949	2	FALSE	9.54118237097214
10391339	Psmc3ip	19183	proteasome (prosome, macropain) 26S subunit, ATPase 3, interacting protein	0.370494388575814	1.51784076411326	0.544527956427807	-0.66237180743356	-0.527246704231787	-1.24324459745152	0.0152189397029827	1	FALSE	8.48752577154678
10388718	Pipox	19193	pipecolic acid oxidase	1.42813268836406	0.353766108701175	-1.45187643173228	-0.65504494110143	0.512823776598723	-0.187801200830248	0.016753027154818	13	FALSE	7.23409187550467
10456904	Pstpip2	19201	proline-serine-threonine phosphatase-interacting protein 2	-0.625263378598817	-1.29850264208446	-0.352879161297166	-0.0721649448052244	1.30622048036080	1.04258964642488	0.0103285655538697	9	FALSE	6.47722579591334
10364518	Ptbp1	19205	polypyrimidine tract binding protein 1	0.939520897889848	1.00138189717923	0.525362922385577	-0.346867218236254	-1.54564508603592	-0.573753413182478	0.0171453323173229	4	FALSE	7.96106160883282
10410039	Ptch1	19206	patched homolog 1	-0.255810571226638	-1.64902396408243	-0.249323050598356	0.249680836885618	0.579906150629679	1.32457059839212	0.0183161075452581	9	FALSE	9.31470046188799
10420316	Atp12a	192113	ATPase, H+/K+ transporting, nongastric, alpha polypeptide	-0.0660288390545637	-0.526474429083253	-1.55639630892966	0.00850523744980164	1.12205801191018	1.01833632770750	0.0193489876870847	9	FALSE	5.49428268012952
10469312	Pter	19212	phosphotriesterase related	-1.34166947602336	-0.444944897314068	-0.77520178245988	0.525122866016445	1.17833953410723	0.85835375567364	0.000776252354030679	2	TRUE	7.65539109723433
10480734	Ptgds	19215	prostaglandin D2 synthase (brain)	-1.06407318102096	-0.579408033570029	-1.05154173711937	0.952789433221834	0.891092377267312	0.851141141221205	0.00604640891388575	2	FALSE	8.68448918501448
10582310	Mvd	192156	mevalonate (diphospho) decarboxylase	-1.72411332610201	-0.266435336222590	-0.212533259091267	0.755823679647465	1.10620422478561	0.341054016982797	0.00404914589009058	2	FALSE	9.65369203919043
10481186	Sardh	192166	sarcosine dehydrogenase	-0.876372483958148	-1.11456698596756	-0.583885176345625	0.358668261989641	0.92853387721954	1.28762250706215	0.00140392209264039	2	FALSE	7.8815129926671
10571621	Ufsp2	192169	UFM1-specific peptidase 2	-1.63877287298865	-0.307800082214907	-0.231618525099792	0.153469933016564	1.22769045879131	0.797031088495481	0.0385068013604992	2	FALSE	10.1145464086211
10605256	Flna	192176	filamin, alpha	0.778946870314483	1.27635445660416	0.562300397071494	-0.542032353789812	-1.04743248213841	-1.02813688806193	0.000681171954990062	4	FALSE	9.4461790842069
10497079	Ptger3	19218	prostaglandin E receptor 3 (subtype EP3)	-1.28640045219310	-1.13443223871902	0.0595469921685329	0.893536124459557	1.03315752633384	0.434592047950195	0.000657428466324414	3	FALSE	7.18283767163193
10561247	Shkbp1	192192	Sh3kbp1 binding protein 1	1.1918302745828	0.816127447587012	0.625345159810254	-0.547187278841805	-1.19646403356466	-0.889651569573597	0.000401224179214664	4	FALSE	7.69653452091526
10543544	Lrrc4	192198	leucine rich repeat containing 4	-1.65494296603014	-0.545468776746242	0.244771996649631	0.327152488534211	0.329114709016323	1.29937254857622	0.00807188523361317	2	FALSE	8.90033303481232
10350516	Ptgs2	19225	prostaglandin-endoperoxide synthase 2	-0.953876681511232	-0.454439219360931	-0.668908578220914	-0.329571240913601	0.739062009244609	1.66773371076207	0.00298914070879152	11	TRUE	6.55517688171651
10474006	Phf21a	192285	PHD finger protein 21A	1.07155085654259	0.800022792866117	0.745417192230944	-0.464678319024828	-0.827213532361562	-1.32509899025327	0.00583989667077118	4	FALSE	10.2220836834673
10420957	Ptk2b	19229	PTK2 protein tyrosine kinase 2 beta	-1.04182367354756	-1.02212831014524	-0.575050316903727	0.503885582619462	1.01318969246060	1.12192702551648	2.30106680576865e-05	2	TRUE	7.61763397292027
10543959	Ptn	19242	pleiotrophin	-0.663633814089822	-1.32525777519701	-0.64580545991518	0.66797464779551	0.928458259863965	1.03826414154254	0.0028604589598251	2	FALSE	11.2545517582765
10424607	Ptp4a3	19245	protein tyrosine phosphatase 4a3	-0.547256901450014	-1.06179085739309	-0.929154906445822	0.358440879922272	0.769240413386371	1.41052137198029	0.0401262748704139	2	FALSE	8.35908058182129
10528268	Ptpn12	19248	protein tyrosine phosphatase, non-receptor type 12	0.767660176757073	1.1217804039183	0.640753191095355	-0.226314067664055	-1.01667525249509	-1.28720445161160	0.0045184212708542	4	FALSE	9.75867385645425
10459602	Ptpn2	19255	protein tyrosine phosphatase, non-receptor type 2	1.09461271851941	1.21851346556910	0.173509569762612	-0.471397189238603	-0.876978910081132	-1.13825965453141	0.044294773996652	4	FALSE	9.38461974737545
10563685	Ptpn5	19259	protein tyrosine phosphatase, non-receptor type 5	-1.55603708012065	-0.902377998544224	0.357802650772806	0.379335434810452	0.785981947685433	0.935295045396184	0.000986992900252418	2	FALSE	9.65200135581675
10476021	Sirpa	19261	signal-regulatory protein alpha	-1.21921636946364	-0.0620176652377747	-0.571936728266162	-0.47521698332992	0.813460567992813	1.51492717830468	0.000859627828092792	11	FALSE	9.73824433992149
10366476	Ptprb	19263	protein tyrosine phosphatase, receptor type, B	1.69632379034200	-1.09114142533388	-0.125274787126843	-0.827961377382917	0.465670046283414	-0.117616246781770	0.0409293894142969	18	FALSE	5.43097985547399
10358224	Ptprc	19264	protein tyrosine phosphatase, receptor type, C	-0.135956309654459	1.43997490971810	0.829768741360957	-0.109784760599567	-1.29407048392243	-0.729932096902591	0.00214103867606692	10	FALSE	5.55844238231285
10383891	Cabp7	192650	calcium binding protein 7	-0.372734846336176	-0.827347245394658	-0.932312756502942	-0.311506076651809	0.887289221179934	1.55661170370565	0.000117646077189621	11	TRUE	6.75274852780388
10406254	Ell2	192657	elongation factor RNA polymerase II 2	-1.77868674927913	-0.188670463736256	-0.0927145246406262	0.222579905727494	0.753895998861799	1.08359583306672	0.0379640185355059	2	FALSE	7.17927011934096
10592772	Abcg4	192663	ATP-binding cassette, sub-family G (WHITE), member 4	-0.942040108320646	-1.25985668095015	-0.140228880599016	0.145918533323709	0.907443757155078	1.28876337939103	0.00308008270825346	9	FALSE	8.59748437502632
10558410	Ptpre	19267	protein tyrosine phosphatase, receptor type, E	-1.44588109005607	-0.99682090956477	0.171153811767775	0.442301613883683	0.820336255647923	1.00891031832147	0.000124290611843686	2	FALSE	9.30315715090667
10372844	Rassf3	192678	Ras association (RalGDS/AF-6) domain family member 3	-0.412155938242666	-1.38263955651514	-0.304630685382996	-0.190713579832741	1.43394161208904	0.856198147884508	0.0160904495745665	9	FALSE	7.18819563016502
10412667	Ptprg	19270	protein tyrosine phosphatase, receptor type, G	-1.52446431212004	-0.788717187745557	-0.0805442328377132	0.562723282324165	0.750419569232917	1.08058288114623	0.00598527447266926	2	FALSE	9.67341119904114
10484888	Ptprj	19271	protein tyrosine phosphatase, receptor type, J	-1.61736797774246	-0.754636061713401	0.299714546316837	0.279483707976201	0.75563891462493	1.03716687053789	0.000305510014003021	2	FALSE	8.7140338865771
10452571	Ptprm	19274	protein tyrosine phosphatase, receptor type, M	-1.13843033690841	-1.06335125320921	-0.131048924905013	0.170770994347155	0.773074210295057	1.38898531038042	0.0208890788840470	2	FALSE	8.30865532807215
10355813	Ptprn	19275	protein tyrosine phosphatase, receptor type, N	-1.72111097770910	-0.193171931961142	-0.315092932074238	0.404683329443596	0.721744482922248	1.10294802937864	8.12990063884202e-05	2	FALSE	9.54028438104602
10399121	Ptprn2	19276	protein tyrosine phosphatase, receptor type, N polypeptide 2	-1.29021076676393	-1.05694079259074	-0.0552505422802846	0.402997456050586	0.835441405519739	1.16396324006464	8.8489390537655e-05	2	FALSE	9.63882288977546
10542414	Ptpro	19277	protein tyrosine phosphatase, receptor type, O	-1.55969974620167	-0.918564956368883	0.458479068692571	0.945542718530382	0.682589861540727	0.391653053806867	0.00775110807817795	3	FALSE	9.48361011442357
10376163	Rapgef6	192786	Rap guanine nucleotide exchange factor (GEF) 6	0.167341148475484	1.56948056943739	0.617626347178942	-1.15226673029493	-0.404969813275008	-0.797211521521877	0.00214664326473903	10	FALSE	8.2349939080253
10366457	Ptprr	19279	protein tyrosine phosphatase, receptor type, R	-0.85218303939081	-1.40580960002525	-0.173311055328817	0.380789439393495	1.12561090463263	0.924903350718763	3.41401616773198e-05	9	FALSE	8.19564371562428
10536667	Ptprz1	19283	protein tyrosine phosphatase, receptor type Z, polypeptide 1	-0.222527341249289	-1.55330964959905	-0.667873017067207	0.618234156247061	0.765663398009672	1.05981245365882	0.0064566078325885	9	FALSE	11.0579977252799
10492448	Ptx3	19288	pentraxin related gene	1.32584913280291	0.502606228035281	0.307016509681979	0.228212389013608	-1.02425186121347	-1.33943239832029	0.0325164821877208	4	FALSE	8.23642669480747
10586331	Igdcc3	19289	immunoglobulin superfamily, DCC subclass, member 3	1.30043980742557	1.09456665723860	-0.0404097045533286	-0.473684060979595	-1.18113696303464	-0.699775736096608	0.00441530537850154	4	FALSE	7.42763760716463
10384152	Purb	19291	purine rich element binding protein B	-1.33657260990081	-0.78097704425145	-0.395150325896284	0.362344231568837	1.12098436994828	1.02937137853144	0.00091093377067484	2	FALSE	8.1031594258081
10430297	Pvalb	19293	parvalbumin	-0.204685223348849	-1.01601865235301	-0.69629329078559	-0.560027456546776	1.06598772345034	1.41103689958388	0.00659662008106721	9	FALSE	5.44169356471548
10424404	Pvt1	19296	plasmacytoma variant translocation 1	-1.55318557686611	-0.823679908780356	0.139490563865139	0.513099379721966	1.12659410800816	0.597681434051196	0.000920649679744737	2	FALSE	7.44216020048063
10389300	Dhrs11	192970	dehydrogenase/reductase (SDR family) member 11	-0.850915209964896	-0.389257682281641	-0.94792546923495	-0.300780906090747	1.10636373207513	1.38251553549710	0.0216381077705203	11	FALSE	7.08779974998178
10388227	Cyb5d2	192986	cytochrome b5 domain containing 2	-1.33244590518714	-0.530427317797274	-0.74217616622586	0.576675513838208	1.05095901380478	0.9774148615673	0.00388775130831370	2	FALSE	8.50159954164363
10532339	Pxmp2	19301	peroxisomal membrane protein 2	-1.42625905346234	-0.909006008149302	-0.17398659847118	0.90256299242985	0.847376483623225	0.759312184029747	0.00763677884690845	2	FALSE	8.29287221916402
10524703	Pxn	19303	paxillin	1.58271756895125	0.591367163846814	0.0440196800723823	-0.496036358713507	-1.31630371719822	-0.405764336958718	0.0299085795835217	4	TRUE	8.4894918181064
10460947	Pygm	19309	muscle glycogen phosphorylase	-0.650959974674322	-0.646366380784383	-0.903670881900902	-0.0391896014384195	0.475467097742305	1.76471974105572	0.00162900163201277	9	FALSE	6.16537177046845
10447708	Qk	19317	quaking	-0.525790517251097	-1.26567234833887	-0.74373120886531	0.313785302051191	1.07401620868770	1.14739256371639	0.0249859438761156	9	FALSE	10.0873843439480
10404152	Fam65b	193385	family with sequence similarity 65, member B	-1.37819124124043	-1.04808903829767	0.0585949859532448	0.526484596496481	0.80555934680532	1.03564135028305	0.0102182535168675	2	FALSE	9.00724046260044
10561178	Rab4b	19342	RAB4B, member RAS oncogene family	-1.68687740696577	-0.316383303389808	-0.160514118298265	0.163399483672819	1.02397091620347	0.97640442877755	0.00229682237593791	2	FALSE	9.4404710977959
10403964	Zfp184	193452	zinc finger protein 184 (Kruppel-like)	0.633585419239304	1.11077967672734	0.795705892970866	-0.241327788515963	-1.02438978966187	-1.27435341075967	5.98234653758013e-05	4	FALSE	7.59589747936332
10555414	Rab6	19346	RAB6, member RAS oncogene family	-1.21211257372014	-0.512985612435753	-0.906009736062661	0.58555834720669	1.09945633132221	0.946093243689656	0.0101619414302010	2	FALSE	9.26716294389573
10444521	Zbtb12	193736	zinc finger and BTB domain containing 12	0.693573444646204	0.877748857528635	0.812091105691525	0.0598681186044892	-1.44594452560175	-0.997337000869102	0.00977921493970115	4	FALSE	7.89939292841472
10444685	Bat5	193742	HLA-B associated transcript 5	-0.410541960507478	-1.08401526028354	-0.782456477918473	-0.177601230576343	1.23036128682468	1.22425364246114	0.0318074884129305	9	FALSE	8.43341961846885
10477583	Raly	19383	hnRNP-associated with lethal yellow	0.89704885947546	0.929635704901155	0.823741370669176	-0.503609217631548	-1.29077636574435	-0.856040351669894	0.0214509536853015	4	FALSE	8.35416913893108
10430748	Rangap1	19387	RAN GTPase activating protein 1	-1.59370565685458	-0.688898097302715	-0.00655499070352835	0.36663583653021	1.00005397782056	0.922468930510045	0.00425442239212567	2	TRUE	10.0794546187367
10460968	Rasgrp2	19395	RAS, guanyl releasing protein 2	-0.875077517167921	-1.46851312393950	-0.0994861787456713	0.87745909123986	0.972936651767791	0.592681076845438	0.000343398808237303	3	FALSE	8.78887816982938
10577190	Rasa3	19414	RAS p21 protein activator 3	-1.3089304737058	-0.911137521458298	-0.328009538012319	0.506847088928624	0.954530654520563	1.08669978972723	0.000126245137041972	2	FALSE	8.85654832259882
10525134	Rasal1	19415	RAS protein activator like 1 (GAP1 like)	-0.753252670576992	-1.00787816194302	-0.741512560373355	0.120191170536960	1.10617925828233	1.27627296407408	3.09003277699308e-05	2	FALSE	7.4066830467422
10587699	Rasgrf1	19417	RAS protein-specific guanine nucleotide-releasing factor 1	-0.714787591704078	-0.81643990059335	-0.780661732125641	-0.191163655746415	1.10338555491308	1.39966732525640	5.58201366729237e-05	11	FALSE	8.01428310511437
10410995	Rasgrf2	19418	RAS protein-specific guanine nucleotide-releasing factor 2	-1.33195174716546	-1.21449769351548	0.341063446919866	0.798468127380669	0.763937561773403	0.642980304607002	0.00106492645980741	2	FALSE	7.02582599330436
10486061	Rasgrp1	19419	RAS guanyl releasing protein 1	-1.04086918574865	-0.77563073242227	-0.450137052998482	-0.190015726610360	1.05702584759855	1.39962685018121	8.11431458903904e-06	2	FALSE	8.0840067124531
10607658	Reps2	194590	RALBP1 associated Eps domain containing protein 2	-0.917334957065278	-1.51894836270126	0.133723044053741	0.557541786342573	0.869960927380037	0.875057561990187	0.000641078651452837	2	FALSE	8.00505137305377
10394971	Klf11	194655	Kruppel-like factor 11	0.144110110850473	1.38638011510810	0.909271088810778	-0.500205719034589	-0.746994468589274	-1.19256112714548	0.0245634719148959	4	FALSE	8.12864048200719
10376496	Jmjd4	194952	jumonji domain containing 4	-1.92607167957732	-0.239108052459413	0.749247334057859	0.427621079808244	0.478920205728201	0.50939111244243	0.0155985264055621	2	FALSE	8.23586948321105
10388861	Tmem199	195040	transmembrane protein 199	-1.92488488726057	0.15120989131943	-0.147670189166585	0.527255400522124	0.711289780355196	0.682800004230402	0.0131260767727074	2	FALSE	8.44886350226374
10404250	Dcdc2a	195208	doublecortin domain containing 2a	-0.671074585902186	-1.45007464651216	-0.445932169371078	1.02600854662263	0.833546783144397	0.707526072018396	0.00675870388855268	3	FALSE	6.66575000964164
10557106	Hs3st2	195646	heparan sulfate (glucosamine) 3-O-sulfotransferase 2	-0.824857311055583	-1.11242523593141	-0.63792210658576	0.316085439800528	1.02126353004352	1.2378556837287	0.00091093377067484	2	FALSE	7.27843274359645
10607646	Nhs	195727	Nance-Horan syndrome (human)	-0.987419265505042	-0.594670300717634	-0.762732207775726	0.599113353950093	1.64968245744450	0.0960259626038047	0.0444585765899375	12	FALSE	6.33811535991451
10394954	Grhl1	195733	grainyhead-like 1 (Drosophila)	-1.45551046307309	-0.298023816920802	-0.471871718768918	0.254506519218205	0.454878241338948	1.51602123820565	0.00542199519239232	2	FALSE	6.15520388568148
10421526	Rb1	19645	retinoblastoma 1	0.716680717269602	0.980086722811778	0.867130258758008	-0.233936290870089	-1.2139583014608	-1.11600310650850	0.0191575543822512	4	TRUE	8.52635369575958
10516576	Rbbp4	19646	retinoblastoma binding protein 4	0.630087950801109	1.24998058068487	0.550480422633458	-0.102432235200442	-1.25612609322113	-1.07199062569788	0.0249374740824926	4	FALSE	10.3587567203497
10464813	Rbm4	19653	RNA binding motif protein 4	0.570495444854634	1.04118344088243	0.809474945121432	-0.264207606551793	-0.559238995199507	-1.59770722910720	0.0192512891667737	4	FALSE	8.24384082751871
10588720	Rbm6	19654	RNA binding motif protein 6	1.08396218923776	1.10096392487582	0.386418915457427	-0.445433029210272	-1.11502965019312	-1.01088235016761	0.00383145729015933	4	FALSE	9.72631028367225
10604735	Rbmx	19655	RNA binding motif protein, X chromosome	0.620455757226882	1.02691693112527	0.878103998826236	-0.183083126688625	-1.25021073391016	-1.09218282657959	0.000437447869293907	4	FALSE	10.163340402954
10579830	Rbmxrt	19656	RNA binding motif protein, X chromosome retrogene	0.471048522899463	1.12383761347682	0.87816495346206	-0.185030144675242	-0.929333337179533	-1.35868760798358	0.0271478875580953	4	FALSE	10.7681235714770
10467319	Rbp4	19662	retinol binding protein 4, plasma	-0.87316901617907	-1.25871800550612	-0.507660971012733	0.717590301106313	1.09057179686580	0.831385894725803	0.00525408269920875	2	FALSE	8.42650648654513
10521911	Rbpj	19664	recombination signal binding protein for immunoglobulin kappa J region	1.11686662070648	1.00650986831992	0.409606750987473	-0.312944996181737	-1.17911931510667	-1.04091892872547	0.000546387387776194	4	FALSE	9.87878769592782
10377235	Rcvrn	19674	recoverin	-0.792328170585683	-1.38906159131451	-0.139342165143802	0.180822605877871	0.84522709169034	1.29468222947579	0.0155116531432269	9	FALSE	5.66183434074134
10539186	Reg3a	19694	regenerating islet-derived 3 alpha	-0.0592805421473775	-0.110357598978146	-0.369740697437561	-0.723377077081394	1.95935540255436	-0.696599486909876	0.0318191959902842	12	FALSE	5.0311835961037
10560575	Relb	19698	avian reticuloendotheliosis viral (v-rel) oncogene related B	-0.927393761784415	-0.242490521693851	-0.450056555693762	-0.638901348645636	0.45147961187096	1.8073625759467	0.0266551970269895	17	FALSE	6.94491674581465
10355836	Resp18	19711	regulated endocrine-specific protein 18	-0.598410970136517	-0.86106738226812	-0.935047121302082	-0.062385291792026	1.27349411893889	1.18341664655986	0.000859627828092792	2	FALSE	7.914446811465
10547227	Ret	19713	ret proto-oncogene	-1.63719050175898	-0.825471078977334	0.529029587356199	0.86785535147206	0.669306094955101	0.396470546952949	0.0270019265076695	2	FALSE	7.44033081485433
10510201	Rex2	19715	reduced expression 2	0.327313510137370	0.570948527861861	1.17769763857956	0.305127670695202	-0.835564418186742	-1.54552292908725	0.0340005732201256	1	FALSE	7.1810147532657
10358733	Rgl1	19731	ral guanine nucleotide dissociation stimulator,-like 1	-1.00980685105693	-1.25012845925437	-0.290100547971534	0.523663145232186	0.958439871639008	1.06793284141164	0.00295841952179130	9	FALSE	8.93461354137982
10358389	Rgs2	19735	regulator of G-protein signaling 2	-1.96277259972599	0.198066904320719	0.8718577723803	0.531621628241019	0.168499636702311	0.192726658081641	0.0487165318592871	14	FALSE	10.1280000754026
10359908	Rgs4	19736	regulator of G-protein signaling 4	-1.82078630540044	-0.408748227120111	0.162278776055004	0.497946261496942	0.7071592931132	0.86215020185541	0.0001191700076677	2	FALSE	9.63954330344864
10351455	Rgs5	19737	regulator of G-protein signaling 5	1.99854072226509	-0.60168976791661	-0.511039075012778	-0.424212856470482	-0.0115392871638614	-0.450059735701361	0.000594235938890525	8	FALSE	7.45757256109338
10392415	Rgs9	19739	regulator of G-protein signaling 9	-1.37820536132176	-1.09259849965612	0.152149166704258	0.744457775418036	0.999658783332284	0.574538135523302	0.00619472443841014	3	FALSE	8.16737168818182
10457929	Rit2	19762	Ras-like without CAAX 2	-0.938285631924846	-1.38942945656551	-0.176725606714382	0.623509275705955	0.949370729757544	0.931560689741236	4.891887388344e-05	9	FALSE	8.93382354760693
10493309	Rit1	19769	Ras-like without CAAX 1	-1.63379359865293	-0.118859052981228	-0.484993987380849	0.221905647864830	1.02405453823543	0.991686452914748	0.00489349005073302	2	FALSE	9.86310130381693
10564726	Rlbp1	19771	retinaldehyde binding protein 1	1.91490718515380	0.106012981644791	-0.248913628928758	-0.82826814749261	-0.725428385927113	-0.218310004450113	0.0160904495745665	7	FALSE	9.3738821744013
10358999	Xpr1	19775	xenotropic and polytropic retrovirus receptor 1	1.31092355273884	0.912284861885398	0.31933625233239	-0.49523990389201	-1.07955036340610	-0.967754399658524	0.00156696983817420	4	FALSE	10.0259340109547
10358698	Rnf2	19821	ring finger protein 2	0.242413161405180	1.26382411104323	0.839156473864795	-0.111104081639655	-0.860793883339442	-1.37349578133409	0.00984379034516731	1	FALSE	8.51677247171947
10362674	Rnu3a	19850	U3A small nuclear RNA	2.01250072157096	-0.238757655961988	-0.692517356080759	-0.235311309013635	-0.415945058141148	-0.429969342373434	0.0147678748417208	5	FALSE	6.17957183578345
10380065	Rnu3b1	19858	U3B small nuclear RNA 1	2.01461074511496	-0.252609813941186	-0.311600729766396	-0.44360425901473	-0.307396645496925	-0.69939929689572	0.0163242558006336	8	FALSE	7.69457580158907
10457429	Rock1	19877	Rho-associated coiled-coil containing protein kinase 1	0.937270907522168	1.11896499944371	0.525970516686021	-0.363979634132855	-1.10414486499285	-1.1140819245262	0.0018032211115842	4	TRUE	8.93296109428672
10461115	Slc22a8	19879	solute carrier family 22 (organic anion transporter), member 8	2.00662680741919	-0.455865597132003	-0.70931749004037	-0.163211816221827	-0.393276623388738	-0.284955280636261	0.00343792606364449	5	FALSE	6.68087915852377
10586700	Rora	19883	RAR-related orphan receptor alpha	-1.11706812420779	-0.438382712955951	-0.478288784846553	-0.414628254352366	0.93953501157112	1.50883286479154	0.00145993947960881	11	FALSE	7.98183078090868
10533261	Rph3a	19894	rabphilin 3A	-0.933230208208503	-1.24241631405623	-0.222203821667371	0.162011800368980	1.04589940372273	1.18993913984039	6.17635422815728e-05	9	FALSE	9.41213249694642
10545255	Rpia	19895	ribose 5-phosphate isomerase A	0.538850462760976	0.95950013303535	0.987981329166214	-0.226222472736721	-1.45228802010580	-0.807821432120023	0.0132292232078886	4	FALSE	7.43829619896256
10475965	Polr1b	20017	polymerase (RNA) I polypeptide B	0.617786834673997	1.01769964586258	0.881921071687888	-0.18315751906391	-1.01393592496002	-1.32031410820053	0.0439496258961726	4	FALSE	8.31428745210743
10387588	Polr2a	20020	polymerase (RNA) II (DNA directed) polypeptide A	0.506504489399278	1.41435381531269	0.637353843749633	-0.633587277988363	-1.16641201918476	-0.758212851288475	0.0401685529219434	4	FALSE	9.86162262031852
10427807	Sub1	20024	SUB1 homolog (S. cerevisiae)	-1.25411102126821	-1.16891817702303	0.269161167319216	1.20605481183928	0.679630878217475	0.268182340915266	0.0282335619383964	3	FALSE	11.1991311973429
10493979	Rptn	20129	repetin	1.94051039533873	-0.289513120372423	-0.908803501295045	-0.343438035544694	0.0528373179746743	-0.451593056101242	0.027875686163447	13	FALSE	4.91408327231879
10552824	Rras	20130	Harvey rat sarcoma oncogene, subgroup R	-0.604807023631262	-0.933897363405004	-0.837593581460229	-0.0588261850925999	1.00296264839473	1.43216150519436	0.00489349005073302	11	FALSE	8.37610390099086
10510129	Dhrs3	20148	dehydrogenase/reductase (SDR family) member 3	-1.00571139021849	-0.508783739979659	-0.702265551505591	-0.177998870741328	0.786656909993368	1.6081026424517	0.0052248757398593	11	FALSE	9.19904867476584
10480145	Rsu1	20163	Ras suppressor protein 1	-2.01900773587980	0.252458840658438	0.37904211662648	0.565098865669686	0.582500854350548	0.239907058574660	0.0140363548497415	2	FALSE	9.93305607890017
10539342	Rtkn	20166	rhotekin	-0.877908358982872	-0.628181699940988	-1.03014742690688	0.200116851448299	1.11966413708840	1.21645649729404	0.000358970995514427	2	FALSE	6.5046952658528
10351430	Rxrg	20183	retinoid X receptor gamma	-1.41303932884428	-0.77400477147469	-0.338319146462398	0.529740316602102	1.09240634139993	0.903216588779343	0.000261954013187450	2	FALSE	7.14526629688596
10409396	Uimc1	20184	ubiquitin interaction motif containing 1	0.929009368365436	0.96210241215744	0.59561221704453	-0.259870720274784	-1.50685774974889	-0.719995527543728	0.0236918524455169	4	FALSE	8.49432716783182
10588243	Ryk	20187	receptor-like tyrosine kinase	0.167580073163954	1.30618787336239	0.970198854482704	-0.406169644357494	-0.814910912652318	-1.22288624399923	0.0174067329502205	4	FALSE	9.76025463808652
10561561	Ryr1	20190	ryanodine receptor 1, skeletal muscle	1.58472199700561	0.820628729144567	-0.112038957376637	-0.619876585716242	-0.932196164184578	-0.741239018872726	0.00621960476573376	4	FALSE	6.7371305175234
10407598	Ryr2	20191	ryanodine receptor 2, cardiac	-1.53170087347415	-0.723998331464058	-0.0966789350013074	0.362931890473814	0.925065796032581	1.06438045343312	3.70199068607257e-05	2	TRUE	8.76430394140344
10499854	S100a1	20193	S100 calcium binding protein A1	-0.795291671917044	-0.862224318106462	-0.79759592797636	0.0314676043224946	1.05385850945638	1.36978580422099	0.00098490897736137	2	FALSE	8.56642004127369
10493789	S100a13	20196	S100 calcium binding protein A13	-0.715071447693756	-1.08847602875907	-0.716114388225958	0.271289900566144	0.81605736618888	1.43231459792375	0.0163242558006336	2	FALSE	8.61742205497963
10493820	S100a6	20200	S100 calcium binding protein A6 (calcyclin)	-1.67630101136835	-0.0157426440661349	-0.417005806845478	0.167958647390087	1.19830225415032	0.742788560739561	0.0220595657760455	2	FALSE	7.39332972145829
10574436	Khdrbs1	20218	KH domain containing, RNA binding, signal transduction associated 1	0.7506897192533	0.94897793903850	0.808471373682942	-0.113005273204783	-1.17330990524333	-1.22182385352662	0.00131632689604959	4	FALSE	9.76509021110816
10408937	Atxn1	20238	ataxin 1	-1.56898864794853	-0.316914049766029	-0.329628631116202	0.140592606281871	0.757528795162239	1.31740992738665	0.000355796314228217	2	FALSE	8.74648536099405
10467979	Scd1	20249	stearoyl-Coenzyme A desaturase 1	-1.46500220367501	-0.705094394874469	-0.325236992456991	0.49094231593436	0.979670241713868	1.02472103335825	0.000201317650499262	2	FALSE	9.13853740670312
10463355	Scd2	20250	stearoyl-Coenzyme A desaturase 2	-0.930769251128046	-0.857268970101121	-0.685074853373746	0.128158506417160	0.886469947529153	1.4584846206566	0.0450028656616808	2	FALSE	11.4719209321363
10355960	Scg2	20254	secretogranin II	-1.88722830344797	-0.271336115946738	0.187953470623321	0.522407684745957	0.661398363836713	0.786804900188715	0.00169471747257149	2	FALSE	9.5673706895681
10483299	Scn1a	20265	sodium channel, voltage-gated, type I, alpha	-1.24107995796200	-1.05507127494261	-0.22250002245015	0.499048538588892	0.94425796781626	1.07534474894961	0.00390538351896189	2	FALSE	7.85145139149797
10562251	Scn1b	20266	sodium channel, voltage-gated, type I, beta	-1.53864208299114	-0.412758506167269	-0.358236292830896	0.195909344920394	0.881399822629303	1.23232771443960	2.0835453666512e-05	2	TRUE	10.2425870799860
10426955	Scn8a	20273	sodium channel, voltage-gated, type VIII, alpha	-1.18305525987446	-0.488144909576207	-0.323624202666185	-0.425473810026268	0.93866007975989	1.48163810238323	0.00233853668471023	11	FALSE	8.74538868522959
10541885	Scnn1a	20276	sodium channel, nonvoltage-gated 1 alpha	-0.0458518589221256	-1.58478601330897	-0.675349522295223	0.505014184044161	1.17749052512874	0.62348268535342	0.0404594806828571	9	FALSE	6.30145257777635
10571865	Scrg1	20284	scrapie responsive gene 1	0.0724476360325176	-1.2360960346673	-1.04158505857406	0.0431927464845502	0.934659725230809	1.22738098549348	3.56248957738506e-05	9	FALSE	7.25521930595382
10574226	Ccl17	20295	chemokine (C-C motif) ligand 17	-1.34716813364083	-1.07472923880109	0.00622418517190693	0.625417307169347	0.760217828747985	1.03003805135267	0.0389024084140729	2	FALSE	8.10942130469924
10569962	Ccl25	20300	chemokine (C-C motif) ligand 25	-1.80146879283558	-0.104155743355544	0.483586162409863	-0.220706930219577	0.58474152858687	1.05800377541396	0.00657857325498182	2	FALSE	8.84606006942241
10389231	Ccl3	20302	chemokine (C-C motif) ligand 3	0.656741803775763	1.70151368870391	-0.230990931201318	-0.606155085781491	-0.541610048628793	-0.97949942686807	0.00195334054268962	1	FALSE	6.85172245844214
10389207	Ccl5	20304	chemokine (C-C motif) ligand 5	0.0321696346599371	1.97284866647698	-0.721407294863414	-0.581289855804311	-0.320506268485766	-0.381814881983426	0.00116331484882710	15	FALSE	8.17037393643337
10523156	Cxcl2	20310	chemokine (C-X-C motif) ligand 2	-0.368396862074325	1.97655355689618	-0.844446220823646	-0.160292817432728	-0.437134356569508	-0.166283299995974	0.0229156860266047	15	FALSE	4.94688032435022
10574220	Cx3cl1	20312	chemokine (C-X3-C motif) ligand 1	-1.15748248178004	-0.831536849136648	-0.593134251325822	0.39755269422999	0.901664838514638	1.28293604949788	1.39828356879196e-05	2	FALSE	9.33128302456042
10379068	Sdf2	20316	stromal cell derived factor 2	-1.25170327915581	-0.923764211651138	-0.386588622278130	0.461677948241425	1.12604115483859	0.974337010005056	0.00837034660016868	2	FALSE	10.7931495418406
10511269	Sdf4	20318	stromal cell derived factor 4	-1.09525510628583	-0.605452482874515	-0.55409317547522	-0.207700730171748	1.07042802396318	1.39207347084415	0.0094447952966057	2	FALSE	9.28183796553949
10585842	Nptn	20320	neuroplastin	-1.38746792838838	-0.810323873229664	-0.190954165014832	0.279675806402523	0.855114108352809	1.25395605187754	0.000993725268955264	2	FALSE	10.9645997824845
10475437	Sord	20322	sorbitol dehydrogenase	-1.17723772705963	-1.0211057747684	-0.155599465861445	0.101786282256719	1.14579916699392	1.10635751843883	0.00135346669595267	2	FALSE	8.19212723009967
10346164	Sdpr	20324	serum deprivation response	1.89771114866599	0.0261280085199755	-0.635966791946871	0.00162584392722773	-0.929486267463525	-0.360011941702807	0.0238860321717956	5	FALSE	6.67540351594799
10519886	Sema3c	20348	sema domain, immunoglobulin domain (Ig), short basic domain, secreted, (semaphorin) 3C	1.08446220979937	0.621241945460561	0.915020497234466	-0.427221839988831	-1.01772022392614	-1.17578258857942	1.95010005473308e-05	4	TRUE	8.2076175711638
10519747	Sema3e	20349	sema domain, immunoglobulin domain (Ig), short basic domain, secreted, (semaphorin) 3E	-1.96320066488699	0.48386121654538	0.785904501161653	0.0173980452728190	0.157380762174394	0.518656139732738	0.00148041219046818	14	FALSE	7.71152597330273
10596747	Sema3f	20350	sema domain, immunoglobulin domain (Ig), short basic domain, secreted, (semaphorin) 3F	1.65323633668248	0.0485075145855468	0.56768160711502	-0.37160609808781	-0.989183584558474	-0.908635775736762	0.0397791240715304	4	FALSE	7.66770725722538
10499378	Sema4a	20351	sema domain, immunoglobulin domain (Ig), transmembrane domain (TM) and short cytoplasmic domain, (semaphorin) 4A	-0.674823012447834	-1.00187784335366	-0.276005253513187	-0.55530559034696	1.17900535846395	1.32900634119769	0.0122945572310793	2	FALSE	8.37218305437834
10353899	Sema4c	20353	sema domain, immunoglobulin domain (Ig), transmembrane domain (TM) and short cytoplasmic domain, (semaphorin) 4C	1.07893761741625	0.757493103841712	0.714712033163882	-0.302275888795742	-1.38057082017032	-0.868296045455772	0.000137236068466884	4	FALSE	9.36028283374213
10409240	Sema4d	20354	sema domain, immunoglobulin domain (Ig), transmembrane domain (TM) and short cytoplasmic domain, (semaphorin) 4D	0.950714214380632	1.06541083705078	0.612227362778442	-1.28986993043322	-0.553725507006664	-0.784756976769967	0.0259095257566134	4	FALSE	9.16798759037477
10423520	Sema5a	20356	sema domain, seven thrombospondin repeats (type 1 and type 1-like), transmembrane domain (TM) and short cytoplasmic domain, (semaphorin) 5A	0.150843505315893	0.773964440439469	1.46776686493123	-0.488420784116538	-1.24570055733478	-0.658453469235283	0.00797018590490959	10	FALSE	8.51866332177498
10451955	Sema6b	20359	sema domain, transmembrane domain (TM), and cytoplasmic domain, (semaphorin) 6B	-1.19296616717916	-1.17985315565969	0.331824977247029	0.127947955872107	0.618568674621474	1.29447771509823	0.0126863380180763	2	FALSE	9.36837507679065
10494174	Sema6c	20360	sema domain, transmembrane domain (TM), and cytoplasmic domain, (semaphorin) 6C	1.21451705920950	0.687978505949667	0.704671631761268	-0.456691658003273	-1.20606587691444	-0.944409662002723	0.00106492645980741	4	FALSE	8.19904692644574
10376021	Sept8	20362	septin 8	-1.51785064135768	0.336169284965531	-0.409492891978176	-0.430493923982896	0.705433451226362	1.31623472112685	0.000333870326879088	11	FALSE	9.80732162749979
10422598	Sepp1	20363	selenoprotein P, plasma, 1	0.470059788087818	-1.50697620968247	-0.702856748564853	-0.222067145809026	0.838905440184965	1.12293487578356	0.000520559327038466	9	TRUE	8.61862849373862
10411593	Serf1	20365	small EDRK-rich factor 1	0.752824019139316	0.567582028123300	0.825599444366078	0.332672669620793	-0.887985714068661	-1.59069244718083	0.00407345992745393	1	FALSE	11.1026445402820
10378964	Sez6	20370	seizure related gene 6	1.80761830115474	-0.0728872032265627	-0.849204929666964	-0.781550866396804	-0.493477929364871	0.389502627500465	0.00214783502768341	7	FALSE	9.28336380740628
10484307	Frzb	20378	frizzled-related protein	-0.472477406449455	-1.40025927102240	-0.533492209030424	0.168885679140262	1.11364911270099	1.12369409466103	0.00972839072516335	9	FALSE	6.57916456588004
10403834	Sfrp4	20379	secreted frizzled-related protein 4	0.533187969983042	1.43515038086981	0.546895728600205	-1.21174344211109	-0.791554017747827	-0.511936619594138	0.00238620405228699	4	FALSE	7.19055623715748
10501661	Srsf3	20383	serine/arginine-rich splicing factor 3	0.660937083949205	0.740804655041426	1.00319077868688	0.044765792778417	-1.17258055395100	-1.27711775650493	0.0290379767765545	1	FALSE	10.3815041238026
10485955	Scg5	20394	secretogranin V	-1.49885621660540	-0.758728736085959	-0.0667155350612339	0.278625517142019	0.982312413631698	1.06336255697887	0.0419797220216791	2	FALSE	11.1099956950804
10369413	Sgpl1	20397	sphingosine phosphate lyase 1	0.832342656937019	1.29366835407776	0.507300879298793	-0.670780420846699	-0.964495945703122	-0.998035523763758	0.00699746400202472	4	FALSE	9.85443784643227
10425138	Sh3bp1	20401	SH3-domain binding protein 1	-0.893546449422203	-0.888042869502204	-0.307809129713714	-0.245166297950041	0.651043401179671	1.68352134540850	0.0446610331244773	9	FALSE	7.08717034830688
10394288	Itsn2	20403	intersectin 2	-1.96163439291169	-0.08987502505146	0.416718270787874	0.315265194997535	0.647672508822453	0.671853443355285	0.0291987833660861	2	FALSE	8.7802834233711
10505705	Sh3gl2	20404	SH3-domain GRB2-like 2	-1.52850208740347	-0.771954888869354	0.243278213288089	0.110962583398941	0.746843504033275	1.19937267555253	0.0101213391282351	2	FALSE	10.5496543684661
10466573	Ostf1	20409	osteoclast stimulating factor 1	-1.80479237424906	-0.424668641505006	0.105000604595596	0.71496064805732	0.551710042868582	0.85778972023258	0.0343142954953938	2	FALSE	8.20436870073562
10409222	Shc3	20418	src homology 2 domain-containing transforming protein C3	-2.01319595963908	0.191133787462022	0.399062277906381	0.256030533610202	0.632468469662065	0.534500890998408	0.000463660983685672	2	FALSE	9.9333091044934
10580452	Siah1a	20437	seven in absentia 1A	0.836849125156038	1.23608214592337	0.424713184571793	-0.39144510978671	-0.721334646995191	-1.38486469886929	0.0323466522107830	4	FALSE	9.95105520363138
10438702	St6gal1	20440	beta galactoside alpha 2,6 sialyltransferase 1	1.07182711740732	0.842389559132485	0.662660141746339	-0.416938543299255	-1.39297358860431	-0.766964686382584	0.000367914412084487	4	FALSE	8.26546797481152
10471457	St6galnac4	20448	ST6 (alpha-N-acetyl-neuraminyl-2,3-beta-galactosyl-1,3)-N-acetylgalactosaminide alpha-2,6-sialyltransferase 4	-1.1001375051675	-1.18706528800406	-0.114871595393219	0.280614577766817	0.922278501215436	1.19918130958252	0.0212612776423994	2	FALSE	8.05347080173668
10564624	St8sia2	20450	ST8 alpha-N-acetyl-neuraminide alpha-2,8-sialyltransferase 2	0.656934813290286	0.589146344785327	0.881741456411412	0.355273496621235	-0.898931043675812	-1.58416506743245	0.00045094180441917	1	FALSE	10.5105004783306
10438621	Tra2b	20462	transformer 2 beta homolog (Drosophila)	0.421113128382246	1.0130888231665	0.97939119590913	-0.0421923027822269	-1.07717281899048	-1.29422802568518	0.00825665323671314	4	FALSE	10.4042718426888
10585625	Sin3a	20466	transcriptional regulator, SIN3A (yeast)	0.993849308786558	0.938404240645837	0.727446909920053	-0.533416514755667	-1.23256325353402	-0.893720691062764	0.0276817605934274	4	TRUE	9.02661101256368
10555550	Clpb	20480	ClpB caseinolytic peptidase B homolog (E. coli)	-1.61454709778438	-0.430462352481057	-0.381911656681547	0.555511481106092	0.901039851232663	0.970369774608218	0.0174690891407015	2	TRUE	9.46801372254916
10429128	Sla	20491	src-like adaptor	1.27364756649069	-1.58149169036033	-0.135061845578600	0.492848005286031	0.529248229210004	-0.579190265047797	0.0268060247137903	18	TRUE	9.06759823487169
10455873	Slc12a2	20496	solute carrier family 12, member 2	0.668401579356496	1.29664937335088	0.579340366811637	-0.435569040633222	-0.806400676393003	-1.30242160249277	0.00606541560509407	4	FALSE	9.5848570373819
10406111	Slc12a7	20499	solute carrier family 12, member 7	1.34144291180043	1.01919490253681	-0.032336267101511	-0.411982685300652	-1.23642037645011	-0.679898485484968	0.000478247527840602	4	FALSE	7.50023953039114
10606186	Slc16a2	20502	solute carrier family 16 (monocarboxylic acid transporters), member 2	-0.548160244972164	-1.66645111873440	0.367235452066955	1.25856774838092	0.417405775970228	0.171402387288459	0.0203495330451313	3	FALSE	10.1987421823043
10372988	Slc16a7	20503	solute carrier family 16 (monocarboxylic acid transporters), member 7	-1.88319025462305	-0.0533041230264643	0.700454366098455	0.732678400036383	0.636786455236528	-0.133424843721848	0.00981398758750174	2	FALSE	9.5874654183852
10466920	Slc1a1	20510	solute carrier family 1 (neuronal/epithelial high affinity glutamate transporter, system Xag), member 1	-0.84204983847796	-1.24151119025277	-0.466960524724985	0.376479612008060	0.971730419288665	1.20231152215900	0.00256197065234568	9	FALSE	9.53956596732717
10474141	Slc1a2	20511	solute carrier family 1 (glial high affinity glutamate transporter), member 2	-0.948173029947185	-1.07672200421429	-0.368139202114176	0.124072799770803	0.805372758023387	1.46358867848146	0.000129005613133016	2	FALSE	10.1992079613781
10427590	Slc1a3	20512	solute carrier family 1 (glial high affinity glutamate transporter), member 3	-0.733771984012045	-1.25638533693367	-0.660757789052711	0.637216242343895	0.926420581666427	1.08727828598811	0.0022488152974832	2	FALSE	10.5683635796815
10364402	Slc1a6	20513	solute carrier family 1 (high affinity aspartate/glutamate transporter), member 6	-1.31622063894595	-1.03289788607108	-0.0747668566667947	0.442765878817971	1.12590419709590	0.855215305769952	0.000447052790780935	2	FALSE	7.79080375426485
10570837	Slc20a2	20516	solute carrier family 20, member 2	-1.39030420054132	-0.0450984041269199	-0.665146818026747	-0.174270486960891	1.08828225865637	1.18653765099952	0.0238217426237462	11	FALSE	9.51397533150264
10547641	Slc2a3	20527	solute carrier family 2 (facilitated glucose transporter), member 3	-1.57419762706232	-0.735079081208569	-0.0677575723950211	0.550961581701982	0.857628447329682	0.96844425163424	0.000314960576785812	2	FALSE	10.1571727463879
10447264	Slc3a1	20532	solute carrier family 3, member 1	0.899793841081943	1.23904023973954	0.399536484722344	-0.75433768112644	-1.30135060992766	-0.482682274489728	0.0212041828641298	4	FALSE	6.19881255146208
10347697	Slc4a3	20536	solute carrier family 4 (anion exchanger), member 3	-1.36036796132214	-0.849975712302203	-0.283272249474957	0.407406077472883	0.995242312009776	1.09096753361665	0.00207261882239806	2	FALSE	9.6611070383349
10582275	Slc7a5	20539	solute carrier family 7 (cationic amino acid transporter, y+ system), member 5	-1.79179954171550	0.937281185805168	-0.347358331917794	0.101955262912821	0.254163379675919	0.845758045239384	0.0145616459859312	14	FALSE	10.5898185697629
10419744	Slc7a7	20540	solute carrier family 7 (cationic amino acid transporter, y+ system), member 7	1.81711404538195	0.165946916939383	0.0883884102871626	-0.388928032323368	-1.06039717004217	-0.622124170242963	0.049580205828416	4	FALSE	6.39789483277704
10467599	Slit1	20562	slit homolog 1 (Drosophila)	-1.54258518703746	-0.309995871222366	-0.286339372550464	-0.0571071350418636	0.98008688942611	1.21594067642605	0.00386233841111837	11	FALSE	8.81774278596109
10521759	Slit2	20563	slit homolog 2 (Drosophila)	-2.00628827357983	0.136136307930916	0.553487154479358	0.65774215761641	0.319166638905906	0.339756014647233	0.00228849402499664	2	FALSE	8.74731042354062
10583697	Smarca4	20586	SWI/SNF related, matrix associated, actin dependent regulator of chromatin, subfamily a, member 4	1.07499461434262	0.809531061514357	0.482422795096554	-0.0630447486394927	-0.765717822540724	-1.53818589977333	0.0147678748417208	4	TRUE	10.5705855095884
10589466	Smarcc1	20588	SWI/SNF related, matrix associated, actin dependent regulator of chromatin, subfamily c, member 1	0.835638388280426	0.920368128739945	0.74499510305485	-0.150815234827525	-0.935113995298115	-1.41507238994959	0.0176074205314779	4	TRUE	10.8678501991225
10406881	Smn1	20595	survival motor neuron 1	-0.210254279820385	1.06729493552569	1.02629799655844	0.391925302763351	-1.03426707725812	-1.24099687776897	0.0388778057787886	10	FALSE	10.1989781188349
10438730	Sst	20604	somatostatin	-2.02003303486074	0.189708250159992	0.415964077405572	0.456708678441599	0.331653185662239	0.625998843191338	1.39828356879196e-05	2	FALSE	11.1518904915734
10395889	Sstr1	20605	somatostatin receptor 1	-1.76523751165141	-0.514686176401025	0.121638116961475	0.545302530226339	0.861386152468558	0.751596888396067	0.000676945919238135	2	FALSE	7.5450996890307
10382341	Sstr2	20606	somatostatin receptor 2	1.18554018653780	1.23461298690432	-0.103047629618951	-1.17173144155571	-0.696604234159983	-0.448769868107469	0.007391536149362	4	FALSE	10.1786442876665
10476886	Sstr4	20608	somatostatin receptor 4	-1.44958631577585	-0.659513204644016	-0.24498410049494	0.176019559579372	1.06953557553806	1.10852848579738	0.00013032442318147	2	FALSE	8.50317519298163
10476512	Snap25	20614	synaptosomal-associated protein 25	-1.20359128153338	-0.914964898948464	-0.337836346969594	0.199335004347088	1.04733427862302	1.20972324448134	6.5037780620379e-05	2	FALSE	10.1557725964974
10595496	Snap91	20616	synaptosomal-associated protein 91	-1.37778125847042	-0.998054547301238	-0.0236233988653514	0.448242088027947	0.959753403128529	0.99146371348053	0.00269474582875951	2	FALSE	11.1290065826625
10545086	Snca	20617	synuclein, alpha	-1.19591473810977	-1.22573249989943	-0.0396219764234416	0.71742093908141	0.748227595098129	0.995620680253108	0.00541714003042985	2	FALSE	10.7033819147056
10453825	Snrpd1	20641	small nuclear ribonucleoprotein D1	-0.24714314772291	1.53843020306047	0.433160088772882	0.327438058806275	-1.31936464136854	-0.732520561548173	0.0402902326177946	1	FALSE	9.58537863840881
10357808	Snrpe	20643	small nuclear ribonucleoprotein E	0.672492105251038	1.11210900541888	0.859368992693911	-0.521853965855723	-0.90544179289901	-1.21667434460910	0.0122572261076859	4	FALSE	10.8234392556337
10564211	Snrpn	20646	small nuclear ribonucleoprotein N	-1.05157759418972	-0.813532610604812	-0.698624771830851	0.285738290544971	0.954618488548587	1.32337819753184	0.00831529391636904	2	FALSE	11.4547843603692
10488762	Snta1	20648	syntrophin, acidic 1	-0.713627768220642	-1.14082656911004	-0.720373607441142	0.413448999565575	0.794689065516822	1.36668987968943	0.0376588173025055	2	FALSE	7.10964353528255
10428698	Sntb1	20649	syntrophin, basic 1	-1.78819062109153	-0.41272970163914	0.131241071939298	0.360845752398951	0.965183751103284	0.74364974728914	0.00262944064001596	2	FALSE	6.51199982912736
10441815	Sod2	20656	superoxide dismutase 2, mitochondrial	-1.61250668118955	-0.70897808376366	0.0396838796550591	0.505023250449129	0.712207654678139	1.06456998017089	0.0045772214925227	2	FALSE	10.2679707847770
10592535	Sorl1	20660	sortilin-related receptor, LDLR class A repeats-containing	-0.32818508439185	-1.16225664572435	-0.714698764901021	-0.163614575460441	0.869425400747474	1.49932966973019	0.000209408994566592	9	FALSE	8.5819199268411
10430458	Sox10	20665	SRY-box containing gene 10	-0.807381993194501	-0.888985345292925	-0.627033303849392	-0.123042551034794	0.943054690876854	1.50338850249475	0.00152216324296937	2	FALSE	7.71455081262579
10399725	Sox11	20666	SRY-box containing gene 11	0.892107858224496	0.862543132094666	0.61514479434726	0.0562208876550625	-0.95241232587061	-1.47360434645087	3.61437228411304e-05	4	FALSE	11.2605446053040
10488623	Sox12	20667	SRY-box containing gene 12	1.07666580203264	0.718149770859522	0.726169471679495	-0.167403971977394	-1.18088524494174	-1.17269582765252	0.0251479936829053	4	FALSE	10.3711664193909
10408450	Sox4	20677	SRY-box containing gene 4	1.20678264714887	0.783981935867083	0.577575352599182	-0.367716256991453	-0.960907489076654	-1.23971618954702	0.000366884583974517	4	FALSE	9.94546435006547
10448967	Sox8	20681	SRY-box containing gene 8	-0.906443785648921	-0.939492813938832	-0.711787971802460	0.292324607654092	0.870403751314567	1.39499621242156	0.00356592262540587	2	FALSE	8.64930006031545
10427214	Sp1	20683	trans-acting transcription factor 1	0.732588674264271	1.32482612380388	0.388061902197773	-0.429654570286892	-1.42093954854974	-0.594882581429303	0.0437668456720211	4	FALSE	8.97735149819855
10403193	Sp4	20688	trans-acting transcription factor 4	0.440510932662323	0.267503117836857	1.19476397273662	0.386157264327167	-0.625718455114628	-1.66321683244833	0.048909332620863	1	FALSE	9.01097256783392
10386058	Sparc	20692	secreted acidic cysteine rich glycoprotein	0.0151557664425000	-1.31932629844352	-1.02992524049500	0.343173367473413	0.773258087752865	1.21766431726972	0.0109914766673886	9	FALSE	10.0843302549884
10398075	Serpina3n	20716	serine (or cysteine) peptidase inhibitor, clade A, member 3N	-1.13070133561731	-0.750658474650929	-0.592071277759186	0.147408026531599	0.962316266068577	1.36370679542725	1.9713146822122e-05	2	FALSE	7.13950389985326
10392300	Bptf	207165	bromodomain PHD finger transcription factor	0.936390280385981	0.90914582981983	0.772361705354265	-0.355021984516529	-1.21432451326696	-1.04855131777660	0.00484598467220387	4	FALSE	10.5407164619572
10488862	Ggt7	207182	gamma-glutamyltransferase 7	-1.49212375843298	-0.553010379452919	-0.167051560382033	0.00330232165351519	1.11553661599974	1.09334676061469	0.000763469686438318	11	FALSE	8.69290984125898
10355984	Serpine2	20720	serine (or cysteine) peptidase inhibitor, clade E, member 2	-1.17649685739190	-1.03751230592834	-0.358585016054595	0.503064439398251	0.94451620422395	1.12501353575264	2.35325740263288e-05	2	FALSE	9.29620958811886
10565935	Arhgef17	207212	Rho guanine nucleotide exchange factor (GEF) 17	-0.608737280564887	-1.08473513234699	-0.629912275808723	-0.0536063197406659	0.850795655238148	1.52619535322312	0.00273706704859630	2	FALSE	8.54148506870126
10439362	Stxbp5l	207227	syntaxin binding protein 5-like	-1.01471119382512	-1.32150301487422	0.0189898722126311	0.234889252909312	1.02706615397050	1.05526892960688	0.0158051676655323	2	FALSE	9.76625449411152
10404429	Serpinb9	20723	serine (or cysteine) peptidase inhibitor, clade B, member 9	-0.681053482478436	-0.714589876529236	-0.750049013083091	-0.396122578953872	1.46536726584530	1.07644768519933	0.000630618149707984	11	FALSE	4.89347686482963
10561712	Spint2	20733	serine protease inhibitor, Kunitz type 2	-1.12416203446730	-1.15422234994468	-0.169159910180574	0.390457547312081	0.797074830672953	1.26001191660751	0.0210708656523014	2	FALSE	8.0267891870836
10607330	Fam120c	207375	family with sequence similarity 120, member C	-1.35464925809097	-0.932111615674332	-0.226002420906581	0.534305744170015	0.954685603704948	1.02377194679693	0.00437052892264672	2	FALSE	9.23622036476748
10425109	Elfn2	207393	leucine rich repeat and fibronectin type III, extracellular 2	-1.10139091611093	-1.28091762284800	0.202315890476456	0.177471691506932	0.815902607064623	1.18661834991091	0.0107027578529096	2	FALSE	9.29431456708403
10401068	Spnb1	20741	spectrin beta 1	-1.62699798283408	-0.619112591035846	0.0401516797950467	0.298067730806699	0.782049845070232	1.12584131819795	0.000260905065765352	2	FALSE	7.88595608771217
10384885	Spnb2	20742	spectrin beta 2	-1.56838055213033	-0.877510577407738	0.208496909843789	0.551322917046537	0.868643181033308	0.817428121614442	0.0157020890308279	2	FALSE	11.283169756914
10460423	Spnb3	20743	spectrin beta 3	-1.20873670791165	-0.7604372189573	-0.32210365925884	0.025770205331825	0.751955784705133	1.51355159609083	0.00390538351896189	11	FALSE	10.0377834507480
10409616	Spock1	20745	sparc/osteonectin, cwcv and kazal-like domains proteoglycan 1	-1.1867312757983	-0.960220944719387	-0.0673410516687765	0.0383121158293656	0.703156208290284	1.47282494806681	0.00391419607194432	2	FALSE	8.13926902427763
10380534	Spop	20747	speckle-type POZ protein	-0.251307006119620	-1.69042434798735	-0.350561421249097	0.401050999936094	0.885715248401348	1.00552652701864	0.0410717083330496	9	FALSE	10.2723563328159
10607403	Kctd12b	207474	potassium channel tetramerisation domain containing 12b	-0.684089703014105	-0.891207936730065	-0.892965070250844	0.273460499418357	1.57543042370567	0.619371786870988	0.000321463264231719	12	FALSE	6.01815217586059
10523717	Spp1	20750	secreted phosphoprotein 1	0.95512608215671	-0.332005837190026	0.719421349198971	0.909314265222837	-0.904953525176945	-1.34690233421155	0.0377857089482779	19	TRUE	6.62319880830702
10594199	Thsd4	207596	thrombospondin, type I, domain containing 4	-0.795600990318116	-0.0987435271305746	-0.840364864120904	-0.525399113133778	0.489364680084994	1.77074381461838	0.00203073080317052	17	FALSE	7.04736676183177
10435733	Igsf11	207683	immunoglobulin superfamily, member 11	-0.731885165673183	-1.14164598940075	-0.608578092989695	0.137533312766303	1.06461328729713	1.27996264800019	0.00161357783619446	2	FALSE	8.25185650377707
10433185	Spt1	20770	salivary protein 1	1.16111500530824	1.19819020385589	-0.219921450523306	-0.299017454435563	-1.35887508874346	-0.481491215461794	0.0221937096970871	7	FALSE	5.75298362419099
10555510	Pde2a	207728	phosphodiesterase 2A, cGMP-stimulated	-0.595063815832942	-1.06784188267923	-0.736148236624853	-0.0143196889518777	1.04651914336432	1.36685448072459	0.000171542502281249	2	FALSE	9.4472194591351
10380116	Rnf43	207742	ring finger protein 43	1.58725970194801	-0.236569048255396	-1.34335005199456	-0.297008832751364	-0.350082176896901	0.639750407950209	0.0382885464636622	5	FALSE	6.51417092690483
10424349	Sqle	20775	squalene epoxidase	-1.95982356925452	0.0497293894454902	0.139745549343022	0.430173605335088	0.834413205838487	0.505761819292444	0.0133774365181885	2	FALSE	10.7784971869267
10380137	Bzrap1	207777	benzodiazapine receptor associated protein 1	-0.79064131628649	-1.53102554051238	0.0994096436865654	0.253237829771837	1.08020912115881	0.88881026218165	0.0120898471867558	9	FALSE	7.13844326139568
10533929	Scarb1	20778	scavenger receptor class B, member 1	-1.43515552091341	-0.743987408223719	-0.216282339761110	0.265625801922098	1.03794268161740	1.09185678535874	0.000427521899697166	2	FALSE	9.21482150432534
10432593	Csrnp2	207785	cysteine-serine-rich nuclear protein 2	0.571380239097712	0.893401767541319	1.06316139658733	-0.220795483375663	-1.02160930288723	-1.28553861696347	0.0197197969972169	1	FALSE	9.80239920094236
10425507	Mchr1	207911	melanin-concentrating hormone receptor 1	-0.898446675810419	-0.701754436368453	-0.555452838485547	0.080492945589159	0.252666267350547	1.82249473772471	0.00250673869075742	9	FALSE	5.89283181114421
10525555	Mlxip	208104	MLX interacting protein	0.845377423950168	0.695075987492385	1.00351722512109	-0.638820823203153	-0.417659206901095	-1.48749060645939	0.0468903428227609	4	FALSE	8.51182038627934
10552363	C330019L16Rik	208111	RIKEN cDNA C330019L16 gene	0.776055643869155	0.908875747787981	0.51449902723396	-0.0986402225805381	-0.311956324217666	-1.78883387209289	0.0234437099439871	4	FALSE	7.86321194927839
10434313	Yeats2	208146	YEATS domain containing 2	0.954889296349733	0.739732855658213	0.944741223746937	-0.415106131643762	-1.14728903737546	-1.07696820673566	0.00478401833505045	4	FALSE	9.20708932038565
10438456	Map6d1	208158	MAP6 domain containing 1	-1.49736653747877	-0.378538770632944	-0.441684109588799	0.537688475090707	0.367272549489627	1.41262839312018	0.0461204146209009	2	FALSE	7.55453428789081
10439710	Phldb2	208177	pleckstrin homology-like domain, family B, member 2	0.959452436284339	1.36769795139051	0.178259601489156	-0.71769819604307	-0.714929343874902	-1.07278244924603	0.000620185552607306	1	FALSE	6.87459472549915
10590182	Exog	208194	endo/exonuclease (5'-3'), endonuclease G-like	0.0302477722100929	1.16291738841089	1.15726658488837	-0.265862128491465	-0.86333739158754	-1.22123222543034	0.0244942438127105	4	FALSE	8.12656583102205
10433389	Alg1	208211	asparagine-linked glycosylation 1 homolog (yeast, beta-1,4-mannosyltransferase)	-1.42904042836887	-0.502410537691272	-0.304552566326874	-0.0330717514899980	0.998101251355905	1.27097403252111	0.0251615456479755	11	FALSE	9.37679668440983
10525932	Tmem132c	208213	transmembrane protein 132C	1.56274475730783	0.63274197653258	0.192087668130315	-1.17916650839813	-0.606469916853542	-0.601937976719049	0.0139086533150612	4	TRUE	7.85192857996807
10473414	Ssrp1	20833	structure specific recognition protein 1	0.642225331147894	1.08854584744830	0.627550266754474	0.0911675017807657	-1.24032748179422	-1.20916146533723	0.0463607059297358	4	FALSE	10.6574332343126
10597309	Stac	20840	src homology three (SH3) and cysteine rich domain	-1.38859029604231	-1.07899421392271	0.296419094926394	0.758781636793942	1.05730487333213	0.355078904912561	0.000546387387776194	3	FALSE	6.8492283386719
10556246	Zfp143	20841	zinc finger protein 143	0.850894916956654	1.24330102280074	0.572942447893578	-0.800476275749718	-1.03064850135418	-0.836013610547056	0.0305899881357944	4	FALSE	8.51318058712309
10588154	Stag1	20842	stromal antigen 1	0.131235958949299	1.25254270474567	0.937358201922687	-0.202440844122107	-0.705897316848385	-1.41279870464717	0.0148682228219805	1	TRUE	8.29725015249677
10346191	Stat1	20846	signal transducer and activator of transcription 1	-1.23689592985926	1.67639114757533	0.396821228803268	-0.46342290904835	-0.516634975388231	0.143741437917242	0.0249134247180170	10	FALSE	6.95271804199842
10466423	Cep78	208518	centrosomal protein 78	1.05461265041926	0.785800122637937	0.777137837369638	-0.78623979980439	-0.484758409952356	-1.34655240067007	0.0161617819343493	1	TRUE	8.93031702819891
10416181	Stc1	20855	stanniocalcin 1	-1.46903326571242	-0.857591620067261	-0.121049760528747	0.571691801946641	0.989651369498955	0.886331474862821	0.0347783573968211	2	FALSE	7.48958767956822
10519472	Gm9897	208595	predicted gene 9897	-0.16525600781201	1.20231545431933	1.26495697257042	-0.451719838868987	-0.85044110323967	-0.999855476969087	0.0443932142343132	10	FALSE	8.48642640937569
10533703	Rsrc2	208606	arginine/serine-rich coiled-coil 2	0.48037787916665	1.32899754450201	0.64181841753206	-0.216978678474179	-0.961973292373595	-1.27224187035294	0.0454912497431275	4	FALSE	9.1402691309199
10436209	Cblb	208650	Casitas B-lineage lymphoma b	0.77406389569442	0.767710291546377	1.02843752527734	-0.252608880875191	-1.20522102870686	-1.11238180293609	0.00289556974895054	4	FALSE	9.08363101512309
10392464	Fam20a	208659	family with sequence similarity 20, member A	-0.486960859064888	-0.484662145999855	-0.759125617501506	-0.825703757825213	1.31130896921513	1.24514341117633	0.00588219321697616	11	FALSE	6.53807140348129
10555681	Stim1	20866	stromal interaction molecule 1	-1.34163860889291	-0.80134004767061	-0.193133696555992	0.110052434792835	0.988980718964813	1.23707919936187	0.00113422504783001	2	FALSE	8.73409338210642
10371032	Diras1	208666	DIRAS family, GTP-binding RAS-like 1	-1.32499014757171	-0.987156451145572	-0.167238589646408	0.470833542125249	1.04383856909843	0.964713077140022	0.0241490648909147	2	FALSE	8.712597849266
10491182	Eif5a2	208691	eukaryotic translation initiation factor 5A2	-1.77125854509054	0.120717322212489	-0.417382668450836	0.584963054246675	1.08213714139055	0.400823695691661	0.0174007855800840	2	FALSE	7.8582310240211
10412466	Hmgcs1	208715	3-hydroxy-3-methylglutaryl-Coenzyme A synthase 1	-1.89106770629220	-0.324147498360130	0.298781853365216	0.651351658561549	0.682769851328484	0.582311841397075	0.0223296278283093	2	FALSE	11.6240307349891
10348739	Sned1	208777	sushi, nidogen and EGF-like domains 1	1.69298772812962	0.138756165489286	-1.02593742703834	0.261404242689974	-0.994143163971253	-0.0730675452992933	0.0292470568121491	5	FALSE	5.89699711216384
10596583	Dock3	208869	dedicator of cyto-kinesis 3	-1.76822823339926	-0.612746769532947	0.49923827299016	0.541058592157252	0.83948120306393	0.501196934720878	0.0117561894020591	2	FALSE	9.80936794456096
10511631	Slc26a7	208890	solute carrier family 26, member 7	1.62050268204177	-0.555609897929543	0.426274391767853	0.374023031185366	-0.978411910588528	-0.88677829647692	0.00060698122843486	19	FALSE	6.13285394415635
10594967	Unc13c	208898	unc-13 homolog C (C. elegans)	-1.36596938657631	-0.812293503726077	0.00857028759200462	0.0411523315643652	1.38613819205966	0.742402079086355	0.00441530537850154	2	FALSE	6.8748654314965
10467216	Cpeb3	208922	cytoplasmic polyadenylation element binding protein 3	-1.38562305837369	-0.730789456891007	-0.180564036442898	0.07720354500173	1.25776424091453	0.962008765791349	0.00713665471706913	2	FALSE	8.07763482886927
10540472	Bhlhe40	20893	basic helix-loop-helix family, member e40	-0.966068461021337	-0.931222751484304	-0.646239810046153	0.23497104761556	0.978248667111423	1.33031130782481	0.00171449188974530	2	FALSE	7.67754482471189
10581961	Adamts18	208936	a disintegrin-like and metallopeptidase (reprolysin type) with thrombospondin type 1 motif, 18	1.06810846771491	1.03194046775725	0.586916772008544	-0.824328061072525	-0.798004117046735	-1.06463352936144	1.9713146822122e-05	4	FALSE	8.01038565791037
10604424	Zfp280c	208968	zinc finger protein 280C	0.355611266534561	1.32846267209863	0.824468850386576	-0.367659826730833	-1.10296065545129	-1.03792230683765	0.0252469806808565	4	FALSE	7.16534070626564
10587241	Hmgcll1	208982	3-hydroxymethyl-3-methylglutaryl-Coenzyme A lyase-like 1	-0.72905185121825	-0.0116510094580601	-1.39898672456811	-0.095985115880369	1.15558632141440	1.08008837971039	0.00891476173966022	11	FALSE	7.01567006016711
10393887	Pycr1	209027	pyrroline-5-carboxylate reductase 1	0.258390229526110	1.64701100540227	0.405171688766199	-0.63310542532176	-1.19133412948339	-0.486133368889436	0.023151501843719	4	FALSE	8.7195367402124
10544084	Zc3hav1l	209032	zinc finger CCCH-type, antiviral 1-like	0.786767930261755	0.95701605273047	0.689493383275974	-0.00513121789108855	-1.35854138353379	-1.06960476484332	0.0143736499332480	4	FALSE	7.6981293108363
10427095	Tenc1	209039	tensin like C1 domain-containing phosphatase	1.47934975236291	-0.463893609048141	-1.25071956454298	-0.243761196035724	-0.415421194814115	0.894445812078057	0.0494396605731166	5	FALSE	6.07574463302412
10526261	Stx1a	20907	syntaxin 1A (brain)	-1.41230357859963	-1.02204210553277	0.132084777339388	0.468178920180241	1.06240653234190	0.771675454270875	0.000419926259120418	2	FALSE	10.0210698510624
10466248	Stx3	20908	syntaxin 3	-1.92057594975080	-0.169171942018266	0.271017732845174	0.339695013064034	0.730768844133121	0.748266301726746	0.00600967748399243	2	FALSE	8.429168536208
10557793	Stx4a	20909	syntaxin 4A (placental)	-1.45503296199438	-0.66855368666257	-0.437580070260899	0.680544804514933	1.02071029255848	0.859911621844439	0.00759411276063191	2	FALSE	9.67691357756346
10481711	Stxbp1	20910	syntaxin binding protein 1	-1.72101175850541	-0.6606204299492	0.303483019691561	0.476785983556659	0.793961034758913	0.807402150447476	0.0079315150448003	2	FALSE	11.4436630965014
10505224	Snx30	209131	sorting nexin family member 30	-1.83544057584404	-0.484304593501977	0.550641386876121	0.508385703789113	0.772203946798992	0.4885141318818	0.0251615456479755	2	FALSE	9.28894920021169
10416379	Sucla2	20916	succinate-Coenzyme A ligase, ADP-forming, beta subunit	-1.64826543546361	-0.369470023844665	-0.387725569702499	0.592951785388707	0.939384211543392	0.873125032078682	0.00576912490524673	2	FALSE	10.5235391169199
10604451	Enox2	209224	ecto-NOX disulfide-thiol exchanger 2	-1.37178819549817	-0.839935297873948	-0.334746614622077	0.548840026165266	0.953195966826316	1.04443411500261	0.000469825205355914	2	FALSE	8.67697079218986
10604473	Igsf1	209268	immunoglobulin superfamily, member 1	-0.652079609190598	-1.21285530503638	-0.807069709349501	0.683333243934388	0.930847792534365	1.05782358710773	0.00598527447266926	9	FALSE	6.7245650670502
10549108	Abcc9	20928	ATP-binding cassette, sub-family C (CFTR/MRP), member 9	1.95224812465179	-0.692923803357197	-0.697001620920045	-0.335019331116285	0.092140977909765	-0.319444347168031	0.00194182253495513	8	FALSE	6.02068641872869
10481135	Surf1	20930	surfeit gene 1	-1.76260289373940	-0.231885255594101	-0.246048351099404	0.52172248372999	0.73782305771604	0.980990958986873	0.0146678798501657	2	FALSE	10.6346317684763
10481128	Med22	20933	mediator complex subunit 22	0.959372990028008	1.28564244654013	0.0119595321135925	-0.496749787541757	-1.44164052383255	-0.318584657307419	0.0405651658543112	7	FALSE	10.1247267688800
10469151	Itih5	209378	inter-alpha (globulin) inhibitor H5	-0.74463347855502	-1.32572601821585	-0.283603181946333	0.106099130570117	1.31079864028931	0.937064907857772	0.0112604503003566	9	FALSE	6.13652608396562
10352396	Trp53bp2	209456	transformation related protein 53 binding protein 2	0.9076793833371	1.12190611073825	0.565557112876634	-0.447290706581124	-0.860751023575383	-1.28710087679548	0.0033105368465818	4	FALSE	9.24653964417958
10462957	Tbc1d12	209478	TBC1D12: TBC1 domain family, member 12	-1.20690691347279	0.198498591231411	1.45192650598574	0.318355815734755	0.327690903942449	-1.08956490342155	0.0434283367627415	16	FALSE	8.20854322122153
10497012	4922501L14Rik	209601	RIKEN cDNA 4922501L14 gene	-0.911239361744844	-0.741615067409266	-0.94985460661403	0.396768405650643	1.3548769884205	0.851063641696994	0.038974806112636	2	FALSE	6.32780473483261
10468992	Frmd4a	209630	FERM domain containing 4A	0.571303532190212	0.582040317216124	1.04173234443132	0.28965677340126	-1.04389096851953	-1.44084199871940	0.00379640843034873	1	FALSE	9.53299832227813
10603843	Syn1	20964	synapsin I	-1.69797767220955	-0.592103363893153	0.234043787600224	0.238351083582809	0.94562759356652	0.87205857135315	0.000805326432266276	2	FALSE	9.94546786876149
10540880	Syn2	20965	synapsin II	-0.8299491730195	-0.9380536702353	-0.555713928180377	-0.146005170821580	1.07464086307419	1.39508107918256	0.000669672903570183	2	FALSE	10.1074271271689
10524284	Ttc28	209683	tetratricopeptide repeat domain 28	1.06877824737689	0.771018165279143	0.663900033728376	-0.155939039466348	-1.02865235071953	-1.31910505619853	2.26603765560706e-05	4	FALSE	9.3109160796915
10394471	Sdc1	20969	syndecan 1	0.308449186733165	1.42134453860295	0.58207170702428	-0.094097634768751	-1.30602593234366	-0.911741865247972	0.0370972679579543	1	FALSE	8.01178412226604
10529923	Lcorl	209707	ligand dependent nuclear receptor corepressor-like	-0.55790998156595	0.513283684090289	0.951991271522418	0.972215287031912	-0.304425909086759	-1.57515435199192	0.0134773861665833	16	FALSE	9.1082216022401
10489484	Sdc4	20971	syndecan 4	-0.891232707949904	-0.822979703090844	-0.519356729280159	-0.256937692861458	1.03153849519446	1.45896833798790	0.0124906950767456	2	FALSE	8.69279407075795
10425335	Syngr1	20972	synaptogyrin 1	-1.15648103473823	-0.815360631477229	-0.525712202290149	0.224973236020974	0.926003589612662	1.34657704287197	0.00035875872956532	2	FALSE	10.2516354320551
10448694	Syngr3	20974	synaptogyrin 3	-1.73694301459603	-0.481415467900684	0.0530259695199983	0.395032175593455	0.77240200718828	0.997898330194973	8.20489483624288e-05	2	FALSE	10.1382036675297
10595657	AF529169	209743	cDNA sequence AF529169	-0.635413609462265	-1.74568740981009	0.386301529095423	0.820906667654896	0.722401577966735	0.451491244555310	0.0276817605934274	3	FALSE	7.45561683052383
10441456	Synj2	20975	synaptojanin 2	-1.17250390124478	-0.166411421938626	-0.904781386023185	-0.0788289514619977	0.966794635120435	1.35573102554815	0.000639067283823684	11	FALSE	8.07475379434627
10598359	Syp	20977	synaptophysin	-1.55754847450187	-0.586133981986451	-0.191693360517677	0.324257935928683	0.823483975944614	1.18763390513271	0.000417383054143578	2	TRUE	11.1071356541492
10372324	Syt1	20979	synaptotagmin I	-1.37122498706805	-1.01703603181625	0.0151138904072646	0.420597070504091	0.944466578987139	1.00808347898581	0.000181955451946427	2	FALSE	11.6451181944563
10552656	Syt3	20981	synaptotagmin III	-0.989790503147722	-0.995071645170187	-0.631359308712942	0.442002381739171	0.896646673792818	1.27757240149886	0.00205624293415837	2	FALSE	8.34735362294786
10598507	Slc38a5	209837	solute carrier family 38, member 5	2.01344714429595	-0.615677967112818	-0.411010417835057	-0.167423834045348	-0.278602451583319	-0.540732473719402	0.000284113926334836	8	FALSE	6.56185602472796
10582649	Pgbd5	209966	piggyBac transposable element derived 5	-1.34901656491654	-0.700076664124159	-0.249552459871769	0.0554149198345991	0.88853000673462	1.35470076234326	0.000223416513996890	11	FALSE	9.4443465035091
10576586	Slc35f3	210027	solute carrier family 35, member F3	-1.36868752342256	-1.12924779000883	0.413723125288949	0.315119967853085	0.794593813050979	0.974498407238373	0.000196435142017474	2	FALSE	7.86272063234827
10410408	Adcy2	210044	adenylate cyclase 2	-1.52839098182071	-0.794878276806175	-0.103371664122016	0.612400813676732	0.887943408160715	0.92629670091145	0.000112638679113517	2	FALSE	8.66658797074631
10552433	Zfp658	210104	zinc finger protein 658	0.329669484044022	1.11933314130344	1.08003449346980	-0.441782294931782	-0.821761577536477	-1.26549324634900	0.0102735268030528	4	FALSE	7.67214148722242
10404195	D130043K22Rik	210108	RIKEN cDNA D130043K22 gene	-1.20910287230870	-0.988633852239123	-0.410885617807458	0.607270791361113	1.10158298556394	0.89976856543022	0.000331782681729388	2	FALSE	6.98647134666028
10559343	Shank2	210274	SH3/ankyrin domain gene 2	-1.07691216945794	-0.94047322561384	-0.149091725340593	-0.221058207796703	1.06240415004071	1.32513117816835	0.0102825609115371	2	FALSE	8.56271602301924
10356020	Dock10	210293	dedicator of cytokinesis 10	-1.18336698548011	-1.10657364783339	-0.204857085032752	0.434386013119017	0.925727365842053	1.13468433938519	0.00134274331672826	2	FALSE	7.55715047500774
10607225	Lrch2	210297	leucine-rich repeats and calponin homology (CH) domain containing 2	0.485853650211467	1.17574234801023	0.585923528163887	0.0113736212727742	-0.636069793221409	-1.62282335443695	0.0035790942763504	4	FALSE	7.64856743462747
10357345	Nckap5	210356	NCK-associated protein 5	1.04290778522518	0.834254628545174	0.743891488216769	-0.377754397137717	-1.07640982956532	-1.16688967528408	0.000692752977965558	4	FALSE	8.99080874512254
10349529	Thsd7b	210417	thrombospondin, type I, domain containing 7B	-0.149488319969623	-1.69273671113623	-0.418716165058164	0.413813079788847	1.09646581920694	0.750662297168228	0.00299511839471011	9	FALSE	8.20358832785796
10442194	Zfp677	210503	zinc finger protein 677	-0.0881339073533266	1.28598771879533	0.732313153700478	0.0710671844271434	-0.370273580729687	-1.63096056883994	0.00245479099280415	1	FALSE	6.72855067661105
10438753	Leprel1	210530	leprecan-like 1	-0.95920372321958	-1.17825147256358	-0.180117228327424	0.0155457074584228	1.08280669548238	1.21922002116978	0.000500082870448087	2	FALSE	6.8377593061454
10424221	Wdr67	210544	WD repeat domain 67	0.856560261169945	0.73017891595834	0.771292179175217	-0.28549952969359	-1.71044970738738	-0.36208211922254	0.0181520132111713	4	TRUE	7.50238787963378
10474129	Pamr1	210622	peptidase domain containing associated with muscle regeneration 1	-0.76542719725641	-0.79371516740424	-0.733436602311955	-0.223177316495028	1.13161406208251	1.38414222138512	0.000383507285133401	11	FALSE	6.67161117154872
10546936	Prrt3	210673	proline-rich transmembrane protein 3	-1.36988206531484	-0.866483353588264	-0.0876008981841175	0.210762492340264	0.84717438662715	1.26602943811981	0.00100802118665732	2	FALSE	7.90377046506781
10605357	Gab3	210710	growth factor receptor bound protein 2-associated protein 3	-0.856516892605158	-1.32774963230792	-0.199818478390683	0.20592289645119	0.932663373583545	1.24549873326902	0.00353530363597108	9	FALSE	5.43362731257677
10568417	1110007A13Rik	210711	RIKEN cDNA 1110007A13 gene	0.61269489824333	0.834441407538395	1.00759352046418	-0.0630786908649528	-1.35249607966514	-1.03915505571581	0.0126075595234836	4	FALSE	9.32782200357741
10457323	Mkx	210719	mohawk homeobox	0.0120074965530894	-1.53420798595983	-0.706409652343079	0.177653206154134	0.94713869045172	1.10381824514397	0.0224084296304707	9	FALSE	5.50323360818596
10422028	Tbc1d4	210789	TBC1 domain family, member 4	1.40950845255704	0.548663255411038	0.484226706045821	-0.89876851744503	-0.282633195383186	-1.26099670118569	0.00619305648399581	4	FALSE	7.32880414530854
10421697	9030625A04Rik	210808	RIKEN cDNA 9030625A04 gene	-1.53139309670293	-0.263463870299529	-0.323898909033741	-0.0875603953440495	1.24267319156706	0.963643079813196	0.0341178833122107	2	FALSE	7.38436785343657
10448226	Vmn2r111	210876	vomeronasal 2, receptor 111	1.29844163194836	0.533368620720218	0.481095402217234	-0.482662536317117	-0.247942274413465	-1.58230084415523	0.0121731284503556	4	FALSE	5.92463393539616
10415960	Ints9	210925	integrator complex subunit 9	1.40328524647135	0.942288420450667	0.168763525790146	-0.769718692551344	-0.878950065867975	-0.865668434292848	0.0214810615319060	4	FALSE	8.2823188249104
10401795	Alkbh1	211064	alkB, alkylation repair homolog 1 (E. coli)	0.0485255424606652	1.37140322139214	0.948488865793942	-1.23676490123367	-0.411941703237392	-0.719711025175687	0.0280542221684249	10	FALSE	8.45288489950108
10547381	Lrtm2	211187	leucine-rich repeats and transmembrane domains 2	-0.7100431058347	-0.905735132370183	-0.995482603609417	0.354017744174416	1.05247931465847	1.20476378298141	0.000472792279431554	2	TRUE	7.38411409990352
10368534	Ncoa7	211329	nuclear receptor coactivator 7	-1.76254936051064	-0.375925149094026	-0.0283969244296313	0.373004219278062	0.857048089723323	0.936819125032928	0.0116782358954034	2	FALSE	9.04334114683574
10428857	Mtss1	211401	metastasis suppressor 1	0.933429832652712	0.792256219259149	0.765638160131032	-0.171111864684255	-0.8487662471867	-1.47144610017193	0.00483199451319511	4	FALSE	10.1853457207574
10475113	Pla2g4b	211429	phospholipase A2, group IVB (cytosolic)	1.21900201172192	1.06528439714938	-0.0722549861976188	-1.02225143205887	-1.15220331032756	-0.0375766802872435	0.0194191095971693	7	FALSE	6.74192990864437
10410590	Exoc3	211446	exocyst complex component 3	-1.38086051679871	-0.951160483257665	-0.171820531242995	0.736537947918949	0.718082249443537	1.04922133393688	0.0410451068745552	2	TRUE	10.2241278936911
10445879	Kcnh8	211468	potassium voltage-gated channel, subfamily H (eag-related), member 8	0.838076602847578	1.13103186066872	0.656985789295967	-0.449248925978865	-1.00007158927640	-1.17677373755701	0.000916671621016223	4	FALSE	7.02325580929063
10553163	Nomo1	211548	nodal modulator 1	-1.40391385464047	-0.738328852808386	-0.292672988858498	0.484643549337394	0.613487886766124	1.33678426020384	0.0157158403170494	2	TRUE	9.95370928580913
10588007	Tfdp2	211586	transcription factor Dp 2	1.22302488757989	1.12902230432682	0.141749180028803	-1.11746730142676	-0.60584835904287	-0.770480711465882	0.00221057562053880	4	TRUE	8.60481562077042
10607486	Ptchd1	211612	patched domain containing 1	-1.99167743760459	0.569776051841964	0.383113789259207	0.711110896784368	0.128943203572412	0.198733496146640	0.000460156896552724	14	FALSE	7.96928653344303
10344803	Cspp1	211660	centrosome and spindle pole associated protein 1	1.12233914372614	0.73699369667641	0.696933284995433	-0.262564353104497	-1.22432728304429	-1.06937448924920	0.00415895451273838	4	TRUE	8.37780926690592
10374356	Vstm2a	211739	V-set and transmembrane domain containing 2A	-1.31059261294681	-1.10043297965865	-0.0161196109403784	0.553487673657414	0.867946460367911	1.00571106952051	0.000113672261992827	2	FALSE	10.9695175711561
10395129	Tmem18	211986	transmembrane protein 18	-1.47429691767345	-0.625224296227432	-0.277195556689855	0.231448611434251	1.11763188072835	1.02763627842814	0.000955217234510432	2	FALSE	9.4453130823316
10558515	Inpp5a	212111	inositol polyphosphate-5-phosphatase A	-1.73795327109595	-0.656919484946823	0.384422440963078	0.484122802902521	0.785320912532718	0.741006599644461	0.00405832575451715	2	FALSE	9.25870885179463
10491977	2810046L04Rik	212127	RIKEN cDNA 2810046L04 gene	1.06327635908861	0.994985738171	0.563667090705848	-0.674953624558728	-1.29814672454825	-0.64882883885849	0.00430124303418984	4	TRUE	8.68686811893547
10580100	Cc2d1a	212139	coiled-coil and C2 domain containing 1A	-1.63054100579545	-0.709525445607171	0.075645253921159	0.712194004251303	1.02133037481509	0.530896818415082	0.0228035248470140	2	FALSE	8.42690000458325
10459837	8030462N17Rik	212163	RIKEN cDNA 8030462N17 gene	1.13256743220461	1.26016034246415	0.109634822546640	-0.734948857185372	-0.971004182613117	-0.796409557416914	0.0110877904894757	4	FALSE	7.94840958731814
10519951	Pion	212167	pigeon homolog (Drosophila)	1.39255575742802	1.07650936281515	-0.0944492204031292	-0.707557415245963	-0.796006531890571	-0.871051952703516	0.000355334271909804	4	FALSE	7.62351701691047
10580139	Zswim4	212168	zinc finger, SWIM domain containing 4	1.3111116321348	1.09801701879532	0.0319164936172491	-1.00488978640979	-0.847018872578633	-0.589136485558942	0.00489590899757336	4	FALSE	8.25756747199382
10410355	A530054K11Rik	212281	RIKEN cDNA A530054K11 gene	-0.0266821439383104	1.06309253109517	0.98846610441271	0.19619698777261	-0.670661680351914	-1.55041179899025	0.0487690597108916	1	FALSE	9.34443505429966
10530100	Arap2	212285	ArfGAP with RhoGAP domain, ankyrin repeat and PH domain 2	-1.71208481638109	-0.615693499024608	0.102575234951872	0.623777128305845	0.863102767092735	0.738323185055246	4.91339682344353e-05	2	FALSE	7.83028340320075
10578477	Fam149a	212326	family with sequence similarity 149, member A	-1.53671511355141	-0.722756729177155	-0.163943585623775	0.54926036486013	1.06225005575114	0.811905007741073	0.00168735393442830	2	FALSE	8.6770608262723
10503617	F730047E07Rik	212377	RIKEN cDNA F730047E07 gene	1.10299400936173	1.39556167068912	-0.437606409236857	-0.8858059446777	-0.296728596189594	-0.8784147299467	0.048784633198857	6	FALSE	7.18333714590105
10511819	Klhl32	212390	kelch-like 32 (Drosophila)	-0.856812331055613	-1.12608334749465	-0.525802048726742	0.196573834843378	1.22585238207586	1.08627151035777	0.0472916063677976	2	FALSE	8.24896722933151
10463140	Lcor	212391	ligand dependent nuclear receptor corepressor	0.770953690131686	1.06552343970482	0.824754765183483	-0.585934431548199	-0.821638494247985	-1.2536589692238	0.0109425961129687	4	FALSE	8.75060428032347
10353181	Lactb2	212442	lactamase, beta 2	-1.66325427517842	-0.463734199582684	-0.228540286662908	0.7158012358545	1.0539369963081	0.585790529261419	0.00786448375577	2	FALSE	6.61234654201286
10362372	9330159F19Rik	212448	RIKEN cDNA 9330159F19 gene	0.601299618342134	0.377212236660639	1.11050163743745	0.249020977338472	-0.685425582432147	-1.65260888734654	0.0153408139708888	1	FALSE	11.0562657560843
10568948	Sprn	212518	shadow of prion protein	-1.2384352470518	-0.700107996720023	-0.530066044779282	0.159149442519924	1.11583272073253	1.19362712529864	5.42635688823461e-05	2	FALSE	9.03272706969986
10509777	Iffo2	212632	intermediate filament family orphan 2	-1.48686217509267	0.476592238676055	1.25307778517794	0.703438463840126	-0.630253770982167	-0.315992541619282	0.0354420383910416	10	FALSE	8.88563142723572
10385709	C330016O10Rik	212706	RIKEN cDNA C330016O10 gene	-1.07370368743586	-1.22022582693323	-0.0328551716501929	0.202198637493619	1.23450311799774	0.890082930527918	0.0325194305803488	12	FALSE	7.02793148242276
10354777	Satb2	212712	special AT-rich sequence binding protein 2	1.32606320825440	0.541282634790966	0.656093233235894	-0.354669289380145	-0.942012762798315	-1.22675702410279	0.000944891294769752	4	FALSE	10.0535779595361
10485674	2700007P21Rik	212772	RIKEN cDNA 2700007P21 gene	-1.64435196363891	0.63150680850157	-0.634876282458531	-0.0356526876163198	1.03674159294758	0.646632532264592	0.0447652998749256	11	FALSE	9.24387074423137
10371616	Chpt1	212862	choline phosphotransferase 1	-1.37745600334925	-0.620750586478415	-0.520738826567945	0.48358041073239	0.752249483083549	1.28311552257967	0.00319519359294576	2	FALSE	8.15936234996831
10362472	Rsph4a	212892	radial spoke head 4 homolog A (Chlamydomonas)	-0.865606725235063	-0.902847372870532	-0.853425979566387	0.347795664507124	1.12025035468742	1.15383405847744	0.00232559841492950	2	FALSE	5.79472489677935
10558754	Athl1	212974	ATH1, acid trehalase-like 1 (yeast)	1.38518201703078	0.661519644918586	0.00590683683818663	-0.332670607873575	-1.58587002023099	-0.134067870682989	0.00154537684601029	5	FALSE	7.87973668168076
10357660	Mfsd4	213006	major facilitator superfamily domain containing 4	-0.601155114090646	-0.80158923929599	-0.93364671334636	-0.144792562049335	1.12818618950625	1.35299743927608	0.00102356032529248	11	TRUE	7.3824102853089
10500103	Gabpb2	213054	GA repeat binding protein, beta 2	1.43604538153507	0.849523649734479	0.131091794377795	-1.20683287387594	-0.532075969841226	-0.677751981930179	0.0161617819343493	4	FALSE	7.94712090742883
10353689	Phf3	213109	PHD finger protein 3	0.573947744111358	0.848964760366624	0.917672143257237	0.104257249399997	-0.989799867054676	-1.45504203008054	0.0105921971566969	1	FALSE	9.24020043004798
10545534	Rnf26	213211	ring finger protein 26	-0.200557217978804	-1.62428122998275	-0.333814481072772	0.303553577821183	1.37320290650740	0.481896444705746	0.0120612256891313	9	FALSE	6.38111401284127
10536363	Tac1	21333	tachykinin 1	-1.70467591519513	-0.462670474773523	-0.113090247081752	0.474171689453621	0.828663250612691	0.977601696984094	0.000150415773016016	2	FALSE	8.85437221217756
10367024	Tac2	21334	tachykinin 2	1.79930852128892	-0.867141644275296	-0.814289864007334	-0.489167680429653	0.0455153370643345	0.325775330359033	5.05007078117638e-05	18	FALSE	7.44068337163897
10496192	Tacr3	21338	tachykinin receptor 3	-1.29374099897484	-1.24364653893170	0.804728172259055	0.555690799192916	0.84399388679305	0.332974679661517	0.00261098683394295	3	FALSE	8.10954541342539
10598107	Taf1a	21339	TATA box binding protein (Tbp)-associated factor, RNA polymerase I, A	0.318273480138367	1.24778476745642	0.9862636204238	-0.51101825429761	-1.13114922550083	-0.91015438822014	0.0288804010527976	4	FALSE	9.31730044497024
10547177	Rassf4	213391	Ras association (RalGDS/AF-6) domain family member 4	1.31181025982399	0.720789172948195	0.494013011288634	-0.340779268707392	-1.02044552503746	-1.16538765031597	0.0189943639287043	4	FALSE	6.11325132870351
10349761	Lemd1	213409	LEM domain containing 1	0.0246725414457859	0.687522733917542	0.825944557444825	0.82981688616531	-0.764267883061868	-1.60368883591159	0.00373992212776065	1	FALSE	8.61784694245984
10349773	Klhdc8a	213417	kelch domain containing 8A	-0.212820911647139	-1.51590077766688	-0.64915007480503	0.461111381501431	1.26313204436213	0.653628338255488	0.00295175916271326	9	FALSE	7.84942797454296
10593123	Tagln	21345	transgelin	-1.44634866394656	0.894992372603833	1.16030571995595	0.393944253281429	-0.27488019707307	-0.728013484821586	0.00698968118493787	10	FALSE	6.75459641531893
10349793	Dstyk	213452	dual serine/threonine and tyrosine protein kinase	-1.55431658462466	-0.242140703489903	-0.358400082541408	0.135486557545624	0.597537758489613	1.42183305462073	0.0041516711101839	2	FALSE	7.38697303388048
10416279	Lgi3	213469	leucine-rich repeat LGI family, member 3	-0.740479411957998	-0.854874776957345	-0.586910774894069	-0.335519847822437	1.04184246757946	1.47594234405239	6.9576669716548e-05	11	FALSE	6.99226886549367
10416325	Nudt18	213484	nudix (nucleoside diphosphate linked moiety X)-type motif 18	-1.48311808486397	-0.708935359270783	-0.0574662473237539	0.174647477569453	0.801406511620396	1.27346570226866	0.0126442479404116	2	FALSE	9.6672569502074
10444244	Tap1	21354	transporter 1, ATP-binding cassette, sub-family B (MDR/TAP)	-1.44424032320287	-1.05265669346086	0.229137754325241	0.595840199336322	0.857142594659145	0.814776468343026	0.00133609439523802	2	FALSE	7.46459679595062
10516859	Ythdf2	213541	YTH domain family 2	0.960295368674379	1.12480387785691	0.392383021650864	-0.194820613429971	-1.05341774778741	-1.22924390696477	0.0146810784722156	4	FALSE	10.0880999131399
10444068	Tapbp	21356	TAP binding protein	-1.57306931186954	-0.80850823356015	0.0163314100954667	0.760930443702466	0.854936165241813	0.749379526389943	0.0164861486886762	2	FALSE	8.9899970180243
10427255	Tarbp2	21357	TAR (HIV) RNA binding protein 2	0.833482337738482	0.790654095209944	0.80732333964991	0.0103269976488459	-1.37440943820065	-1.06737733204654	0.0218336428181714	4	FALSE	9.08301393435231
10558936	Efcab4a	213573	EF-hand calcium binding domain 4A	-0.048447608042437	1.41661716519410	0.889945569908556	-0.454416732519257	-1.32945123370404	-0.474247160836923	0.0154655621466700	4	FALSE	6.59268275201797
10492720	Mtap9	213582	microtubule-associated protein 9	-1.28335325224638	-0.910735022947476	0.860207014426514	1.20278292021330	0.470721911001332	-0.339623570447277	0.00759411276063191	3	TRUE	10.2443798427339
10357705	Cntn2	21367	contactin 2	1.13245837861612	0.792973244186758	0.689174323642074	-0.411344700366600	-1.00839520974701	-1.19486603633134	0.000583458795054912	4	TRUE	10.0128482357971
10441973	Tbp	21374	TATA box binding protein	0.778119178911136	1.19335018749583	0.665290510332292	-0.524694037373498	-0.950867520161589	-1.16119831920416	0.0192512891667737	4	FALSE	9.52736661985343
10606178	Xist	213742	inactive X specific transcripts	0.528765808004326	0.99075008094639	0.604139642284372	0.305681709715102	-0.80874050662815	-1.62059673432204	0.0275975742047198	4	FALSE	10.8194091573847
10472313	Tbr1	21375	T-box brain gene 1	1.30990102421873	0.863891465325002	0.429620061698569	-0.717978635494723	-0.769002250489875	-1.11643166525771	0.000438052832035509	4	FALSE	9.77630817120964
10453373	Prepl	213760	prolyl endopeptidase-like	-1.54626406670692	-0.743222054206082	-0.0881594990557095	0.478598061648099	0.858229206802922	1.04081835151769	0.00332078146846509	2	FALSE	11.4057340322748
10430929	Tbrg3	21378	transforming growth factor beta regulated gene 3	1.03593831837754	0.898123501543833	0.657900989528561	-0.568565430033019	-1.40984259505227	-0.61355478436465	0.00396534098458098	4	FALSE	7.50100489340134
10367673	Plekhg1	213783	pleckstrin homology domain containing, family G (with RhoGef domain) member 1	-1.16028124668227	-0.235529059416878	1.71939041445112	0.524011717727409	-0.359858985809357	-0.487732840270025	0.00246215570035672	16	FALSE	7.53820534023869
10485836	Chrm5	213788	cholinergic receptor, muscarinic 5	0.494860085450104	-0.623691547805914	-0.998136753580762	-0.85407176190172	1.57282021165668	0.408219766181607	0.00302529720501032	13	FALSE	5.89969035944483
10442032	BC002059	213811	cDNA sequence BC002059	-0.245821079951353	0.985542127294595	1.39343809290230	-0.442141896084308	-0.397541058003915	-1.29347618615732	0.02455598199447	10	FALSE	6.76500906240653
10520211	Agap3	213990	ArfGAP with GTPase domain, ankyrin repeat and PH domain 3	-1.55397459737949	-0.558548319190499	-0.215525785406690	0.272633388084862	1.16920030881236	0.886215005079471	0.0375900207010551	2	FALSE	10.3026621973390
10586194	Megf11	214058	multiple EGF-like-domains 11	-0.226895282540338	-0.555184677918773	-1.27174787541223	-0.288807454921730	0.858614873825275	1.4840204169678	0.00265709622620839	9	TRUE	7.69883451102356
10518031	Dnajc16	214063	DnaJ (Hsp40) homolog, subfamily C, member 16	-1.23942569580503	-0.86452736933081	-0.384433811362976	0.249814750874449	1.13685060623716	1.10172151938720	0.00766944522180878	2	FALSE	9.56016355682403
10502284	Tet2	214133	tet oncogene family member 2	-0.885527321221318	1.24721550431611	1.03891988613572	0.209838389407667	-1.15173388688714	-0.458712571751046	0.0473284755873223	10	FALSE	7.63716890770427
10464084	Tcf7l2	21416	transcription factor 7-like 2, T-cell specific, HMG-box	1.07784956951977	-0.965874068100052	-1.38430956351902	-0.102030445692253	0.556481239322517	0.817883268469037	0.00474352473442962	13	FALSE	7.22089267990128
10592942	Mll1	214162	myeloid/lymphoid or mixed-lineage leukemia 1	0.928206406862	1.05425960080785	0.669511630829904	-0.550505605498082	-0.866922303574678	-1.23454972942699	0.00769215010737905	4	FALSE	9.90656082984045
10408268	Scgn	214189	secretagogin, EF-hand calcium binding protein	-1.11239192817814	-1.06080061031402	-0.0591572444082975	0.232348696511085	1.53842351547847	0.461577570910896	0.0358463034514152	12	FALSE	4.57030221767536
10478997	Tcfap2c	21420	transcription factor AP-2, gamma	1.91529020418920	0.245971495137488	-0.600212326084192	-0.772212768888991	-0.436026392220341	-0.352810212133159	0.000887961720741753	7	FALSE	7.24448852547675
10370837	Tcf3	21423	transcription factor 3	0.966479428079315	1.13208835976330	0.563738709756589	-0.827375842651992	-1.13933926541279	-0.695591389534438	0.0285250359360166	4	FALSE	8.73792351816093
10474793	Pak6	214230	p21 protein (Cdc42/Rac)-activated kinase 6	-1.89900008203014	-0.28875136935904	0.674683300689714	0.716228651906004	0.509693519179752	0.287145979613709	0.000151587292645842	2	FALSE	8.81233159344941
10474814	Disp2	214240	dispatched homolog 2 (Drosophila)	-1.24423029470781	-0.893792416688017	-0.354309583042927	0.334944581294282	0.868762839313582	1.28862487383089	0.000493960489291569	2	FALSE	10.0547579961985
10494153	Vps72	21427	vacuolar protein sorting 72 (yeast)	0.832306711539995	0.882917677356862	0.939966709524623	-0.530325533945054	-1.29201119195779	-0.83285437251863	0.0043212750318736	4	FALSE	9.61582904569089
10398211	Hhipl1	214305	hedgehog interacting protein-like 1	-1.05068088052496	-0.96585204791914	-0.516315567669977	0.241153612645195	1.06669581805954	1.22499906540934	2.35325740263288e-05	2	FALSE	7.48353615293401
10595109	Lrrc1	214345	leucine rich repeat containing 1	1.33678866802665	0.0118501196895228	0.826767806791434	-0.084538669673766	-0.635373296702409	-1.45549462813143	0.0279852335222294	4	FALSE	6.82896511842994
10518108	Tmem51	214359	transmembrane protein 51	-0.489354181285439	-0.829884347580975	-1.27208155122122	0.629939720186344	0.722521172545162	1.23885918735613	0.0220088931335534	2	FALSE	6.25520491002946
10513824	Cdk5rap2	214444	CDK5 regulatory subunit associated protein 2	0.776747403188232	1.29984248985558	0.569752710957119	-1.04444950637007	-0.866327364380995	-0.735565733249863	0.00262944064001596	4	TRUE	8.32674819947275
10501860	Fnbp1l	214459	formin binding protein 1-like	0.646274170777437	0.748918497956387	0.865137396475967	0.135533738639768	-0.759447587943317	-1.63641621590623	0.000583620649898477	4	FALSE	11.4461830277838
10358359	Cdc73	214498	cell division cycle 73, Paf1/RNA polymerase II complex component, homolog (S. cerevisiae)	0.98808758695125	1.00732724389519	0.601254226459503	-0.351376495804521	-1.16347099271121	-1.08182156879020	0.0377249839473182	4	FALSE	9.1817719383478
10448865	Gnptg	214505	N-acetylglucosamine-1-phosphotransferase, gamma subunit	-1.68975110608268	-0.161289130576704	-0.258918250125165	0.0918101457223075	1.06737463999151	0.950773701070737	0.0336468503739274	2	FALSE	9.83382648011076
10383799	Tcn2	21452	transcobalamin 2	-0.254169222848893	-1.46161970088484	-0.558289636615693	0.169093265384369	0.703705850584135	1.40127944438093	0.00117910426427328	9	FALSE	7.3875355631051
10459109	Tcof1	21453	Treacher Collins Franceschetti syndrome 1, homolog	0.417363146202561	1.06792015457729	1.01548862080131	-0.220861733126553	-1.08355354374620	-1.19635664470841	0.0191575543822512	4	TRUE	8.47862811396224
10408335	Aldh5a1	214579	aldhehyde dehydrogenase family 5, subfamily A1	-1.46672962768690	-0.94083065971255	0.303859490821281	0.275932968120296	1.16358839814909	0.664179430308786	0.00232313183878723	2	FALSE	7.22078196030499
10558220	Pstk	214580	phosphoseryl-tRNA kinase	-1.48279618821464	-0.693896398545847	-0.223472440828615	0.327087546194739	0.952658064485581	1.12041941690878	0.0101288870932288	2	TRUE	8.02500565206389
10593130	Sidt2	214597	SID1 transmembrane family, member 2	-1.32027808673716	-0.675486838475187	-0.480121835473543	0.289075736587508	0.874967513080044	1.31184351101833	0.0227939493406382	2	FALSE	10.2259022964428
10425559	L3mbtl2	214669	l(3)mbt-like 2 (Drosophila)	-1.46411076055776	-0.832121509934034	-0.204188440740772	0.747280386759903	0.99293613473228	0.760204189740375	0.0289989701347135	2	FALSE	8.31223216521215
10594551	Zfp609	214812	zinc finger protein 609	1.06635680900874	0.82498317889152	0.80798248760987	-0.707419433213697	-1.14623307473882	-0.845669967557618	0.0212041828641298	4	FALSE	10.3956200519770
10345445	Arid5a	214855	AT rich interactive domain 5A (MRF1-like)	-1.56995714318915	1.42282348271984	0.424267626573863	-0.475524361623407	-0.106962622365511	0.305353017884366	0.00534876957900085	10	FALSE	7.47138671543184
10541216	Kdm5a	214899	lysine (K)-specific demethylase 5A	1.00130944448764	1.19175092839814	0.443820508579724	-0.722698384384851	-1.07065225934207	-0.84353023773858	0.0402045533204616	4	FALSE	9.59790717099798
10449034	Fam173a	214917	family with sequence similarity 173, member A	-1.27885114160379	-0.862279956536812	-0.428876453228861	0.464042135078267	1.0987961974481	1.00716921884308	0.0159029369074448	2	FALSE	9.15554322850283
10414612	Slc39a2	214922	solute carrier family 39 (zinc transporter), member 2	1.65820758243974	-0.344780134842794	0.687077857487211	-0.950389582548124	-0.845047248539865	-0.205068473996174	0.0274869574751102	8	FALSE	7.53130350934447
10442887	Fbxl16	214931	F-box and leucine-rich repeat protein 16	-1.23680385820425	-0.61280299802234	-0.356853698856256	-0.0735081530918194	0.714007807866931	1.56596090030773	0.00445931618761692	11	FALSE	10.5062642712745
10449061	Rhbdl1	214951	rhomboid, veinlet-like 1 (Drosophila)	-1.17540540915043	-1.03240718095498	-0.273568205606564	0.29572897411188	1.12219770826435	1.06345411333573	0.000298741232908753	2	TRUE	8.91350390088382
10516241	Maneal	215090	mannosidase, endo-alpha-like	-0.959944985655117	-1.15272745051554	0.0496317265072188	0.22503719861799	1.62875225640241	0.209251254643037	0.0405232459359997	12	FALSE	8.11125906167624
10378649	Slc43a2	215113	solute carrier family 43, member 2	-1.52957171609502	-0.510233278575107	0.0493702469224167	-0.143046963059411	0.841684854971822	1.29179685583531	0.00188744112891519	11	FALSE	8.7161892876356
10361200	AA408296	215193	expressed sequence AA408296	1.00457599584445	1.03987046265214	0.495222562786815	-0.261142595794426	-1.12891160370044	-1.14961482178853	0.0121363806711273	4	FALSE	9.29131906539704
10606658	Trmt2b	215201	TRM2 tRNA methyltransferase 2 homolog B (S. cerevisiae)	0.598797603304976	-0.732677453774833	-1.18767618949274	-0.670138733621316	0.634225699072622	1.35746907451128	0.0218101033531296	9	FALSE	6.11276543657668
10534504	Tmem120a	215210	transmembrane protein 120A	0.0664905483070373	0.925693461717145	0.851774249807721	0.535214077726619	-0.804575367381532	-1.57459697017699	0.0156481614292632	1	FALSE	9.02468914560788
10361250	Camk1g	215303	calcium/calmodulin-dependent protein kinase I gamma	-1.52102988487675	-0.974127482217185	0.309871548382504	0.58257083252246	0.89566264359223	0.707052342596733	0.0082850887334906	3	FALSE	9.34591803343315
10376216	Slc36a1	215335	solute carrier family 36 (proton/amino acid symporter), member 1	-1.12651512445298	-0.930572633074303	-0.161843560043267	-0.130136600277760	0.997320337889493	1.35174757995881	0.000427411473722158	2	FALSE	9.42681121870094
10587419	Senp6	215351	SUMO/sentrin specific peptidase 6	0.532572820247188	1.15707639124132	0.597209481942373	0.117536738464557	-0.960839404204234	-1.44355602769120	0.0267703967247968	4	FALSE	9.05590184218961
10350506	Fam5c	215378	family with sequence similarity 5, member C	-1.44257238906703	-1.04730715567432	0.17118312034263	0.791598292304894	0.753885878624683	0.773212253469144	0.00130773505235269	3	FALSE	8.21245800371592
10590306	Entpd3	215446	ectonucleoside triphosphate diphosphohydrolase 3	-1.00634283119023	-1.17515184463394	-0.321491848182983	0.308581179129630	1.09554635260161	1.09885899227592	0.00235974027495271	9	FALSE	6.80592493409985
10508368	A3galt2	215493	alpha 1,3-galactosyltransferase 2 (isoglobotriaosylceramide synthase)	1.38600461859609	1.14140923790265	-0.383798851454647	-0.560407803305254	-0.967024755036456	-0.616182446702388	0.0126863380180763	4	FALSE	7.51273980950709
10597878	C85492	215494	expressed sequence C85492	-1.90927089460079	-0.0423852168744346	0.199884683072983	0.165560303462824	0.675863979893144	0.910347145046285	0.0172756278134828	2	FALSE	9.08958190212854
10423258	Cdh12	215654	cadherin 12	-1.70573504854275	-0.648830227731851	0.256632595789199	0.771017746035109	0.917235918042132	0.409679016408155	0.00221714827554061	2	FALSE	7.57396309680396
10606770	Zmat1	215693	zinc finger, matrin type 1	-1.81398281979623	-0.400479792259593	0.733590815220577	0.119246462654365	0.867487902596736	0.494137431584142	0.0197817066014181	2	FALSE	7.30017204200045
10502845	Fam73a	215708	family with sequence similarity 73, member A	-1.07676690021408	-0.279677508718168	-0.0471161144430961	-0.964098779833871	1.30160456439718	1.06605473881204	0.0305872589172574	11	FALSE	9.01249988704404
10367717	BC013529	215751	cDNA sequence BC013529	-1.85205018439047	0.31651870663798	-0.0772883615404577	0.0365650512785248	1.11988479835084	0.456369989663593	0.0157158403170494	2	FALSE	8.30320919677395
10367945	Phactr2	215789	phosphatase and actin regulator 2	-0.776541389759256	-0.856940599492184	-0.517979059975608	-0.393409511216406	1.24616891258079	1.29870164786267	0.00780783518306673	2	FALSE	7.61113380865319
10361882	Nhsl1	215819	NHS-like 1	0.71759149549223	1.14083689150017	0.820707226055555	-0.670880816664738	-0.856871586892348	-1.15138320949087	0.00748592949935194	4	FALSE	9.06468492918099
10368101	D10Bwg1379e	215821	DNA segment, Chr 10, Brigham & Women's Genetics 1379 expressed	-1.48763942121295	-0.82891999675268	-0.106034642607960	0.515975429410405	0.904578935431195	1.00203969573199	0.00121407382636186	2	FALSE	9.52920770818434
10368598	Clvs2	215890	clavesin 2	-1.30358063907441	-0.387823787248875	-0.816807570352108	0.337639889381319	1.16714962645828	1.00342248083579	0.00100196163367671	2	FALSE	8.46480471600089
10368893	Lace1	215951	lactation elevated 1	-1.44180294828979	-0.816565917074698	-0.130925492292249	0.327774211570502	1.08032965400008	0.981190492086158	0.00176141498792074	2	FALSE	7.95376952317455
10363379	Cbara1	216001	calcium binding atopy-related autoantigen 1	-0.877133373946387	-1.34409099988110	-0.146091488254177	0.335315767048073	0.680020250007754	1.35197984502584	0.0386077471524181	9	FALSE	9.556928553152
10363486	Lrrc20	216011	leucine rich repeat containing 20	0.924553807794345	0.773355433929805	0.943929755243177	-1.27145126262112	-0.909413248613105	-0.460974485733101	0.0055369749092776	4	FALSE	7.7318042313604
10369752	Lrrtm3	216028	leucine rich repeat transmembrane neuronal 3	-0.927585923571755	-1.23465706173254	-0.470421935717038	0.641973583274078	1.00863878718706	0.982052550560199	0.00597691506269082	2	FALSE	8.55174098538593
10369783	Zfp365	216049	zinc finger protein 365	-1.22314756118527	-0.842354608410654	-0.313091936979894	0.0784879333019973	1.00019042215062	1.29991575112320	0.000201317650499262	2	TRUE	8.5256033892086
10369877	Ube2d1	216080	ubiquitin-conjugating enzyme E2D 1, UBC4/5 homolog (yeast)	0.805545251384266	1.00957901175125	0.666444122009734	-0.114437033552644	-0.992583940088809	-1.37454741150378	0.00379640843034873	4	FALSE	10.180390092439
10370497	Pdxk	216134	pyridoxal (pyridoxine, vitamin B6) kinase	-1.55910217477200	-0.852211259552723	0.0667172055383392	0.718185205400896	0.806542387565298	0.819868635820195	4.10639602371754e-05	2	FALSE	9.3676724065692
10370754	Dos	216164	downstream of Stk11	-1.69773645376687	-0.550921460326453	0.150554883983256	0.251985185674698	0.813656857701558	1.03246098673382	0.0176980853139583	2	FALSE	9.32413749190587
10370914	Fam108a	216169	family with sequence similarity 108, member A	-1.58242972180562	-0.6297049110604	-0.127828549988474	0.36616680859272	1.00963106091520	0.964165313346582	0.00343481531296918	2	FALSE	9.1642152221232
10371332	Aldh1l2	216188	aldehyde dehydrogenase 1 family, member L2	-0.350188698453771	1.42284024737946	1.05211388964749	-0.347803562433076	-0.736517461447553	-1.04044441469256	0.00635170766524184	10	FALSE	8.44867724394886
10365344	Tcp11l2	216198	t-complex 11 (mouse) like 2	-0.0788597628064145	-0.823301192482833	-0.601178167950207	-0.959244351177462	1.26470345031172	1.19788002410519	0.0230821235619218	9	FALSE	7.3050299367216
10394674	Socs2	216233	suppressor of cytokine signaling 2	1.19250068355176	1.15418140874717	0.202257052277538	-0.962777168320796	-0.693069246478342	-0.893092729777335	0.0469385422980326	1	FALSE	10.3211522132388
10365933	Eea1	216238	early endosome antigen 1	-1.91085252767923	0.552920529159251	-0.116734218485729	0.266702731285238	0.942047113638348	0.265916372082132	0.00730921048045491	2	FALSE	8.84573531800599
10372443	Tph2	216343	tryptophan hydroxylase 2	-0.345936973236336	-0.660751067926465	-0.819447246453131	-0.0486367140964067	1.94050396199089	-0.0657319602785585	0.0283908006943493	12	FALSE	5.67226438268967
10372478	Rab21	216344	RAB21, member RAS oncogene family	-1.91536617971802	-0.248099761216175	0.465674544426353	0.367432565064114	0.793694248874385	0.536664582569336	0.0481740252247419	2	FALSE	10.3616827178039
10372917	Tmem5	216395	transmembrane protein 5	-1.93243253484075	-0.141816438483061	0.464581265248874	0.577202078877631	0.802241526395272	0.230224102802041	0.00480453181705909	2	FALSE	9.74525860857276
10366825	Agap2	216439	ArfGAP with GTPase domain, ankyrin repeat and PH domain 2	-1.01244506298112	-1.26010709194720	-0.121583720985943	0.271782210843363	0.909116975719356	1.21323668935155	0.000190434066651963	2	FALSE	9.35624319081675
10384572	1110067D22Rik	216551	RIKEN cDNA 1110067D22 gene	-1.61543952970325	-0.66966301187348	-0.114223252240658	0.720961295144016	0.821564917685767	0.856799580987586	0.0246874426596685	2	FALSE	9.72980809110872
10384797	Ccdc85a	216613	coiled-coil domain containing 85A	-1.34894048616480	-1.12901567145428	0.124871601182134	0.700391312151671	0.956432731362058	0.696260512923217	0.000308119016907043	2	FALSE	9.19762058489005
10375062	Hbq1	216635	hemoglobin, theta 1	-1.34931594913466	0.147100785423529	-1.13636635351728	0.940540054797154	0.746474808575526	0.651566653855732	0.0224162225911217	2	FALSE	6.60265680517224
10376096	Acsl6	216739	acyl-CoA synthetase long-chain family member 6	-1.32628898364390	-0.67641205462489	-0.277940838119341	-0.0264246367447137	1.00487770622954	1.3021888069033	0.00295175916271326	2	FALSE	9.13004764652161
10376144	Fnip1	216742	folliculin interacting protein 1	-1.60195736495983	1.33864846346104	0.671219727314138	-0.121674511775912	0.117118916852705	-0.403355230892135	0.0397437992272623	14	FALSE	8.87532533627933
10556442	Tead1	21676	TEA domain family member 1	1.24261285008383	1.14949699866845	0.110213195666035	-0.888198680005474	-0.682910300825669	-0.931214063587187	0.0257746237137414	1	FALSE	9.82621499964836
10552874	Tead2	21677	TEA domain family member 2	1.49590026088141	0.978731791193276	-0.244454283094138	-0.519207567004543	-0.930726646093697	-0.780243555882306	0.000244850721544326	4	FALSE	9.28656420508138
10386381	Prss38	216797	protease, serine, 38	0.76334569208459	0.580891067628893	0.920776815283165	0.191924718488592	-1.52590064456846	-0.931037648916776	0.0306033469156188	1	FALSE	5.87477036199893
10386495	Tom1l2	216810	target of myb1-like 2 (chicken)	-1.27546100796013	-0.550672647258239	-0.263208977733103	-0.318318915516257	1.22546279696818	1.18219875149956	0.0263423458385026	11	FALSE	9.34145530314031
10530536	Tec	21682	tec protein tyrosine kinase	0.897400703977698	1.15190862279368	0.421928298451546	-1.04582117998786	-0.174142047242948	-1.25127439799211	0.0149271420860051	1	FALSE	6.54084036773421
10386965	AU040829	216831	expressed sequence AU040829	-1.29752137619369	-0.650375977700518	-0.476876488400598	0.132423645391253	1.043541170629	1.24880902627455	7.32676939881649e-05	2	FALSE	8.62481538705038
10387295	Cntrob	216846	centrobin, centrosomal BRCA2 interacting protein	1.26650623277818	0.837358144610346	0.372510158243631	-0.437252388869423	-1.39760225216543	-0.641519894597308	0.0384272058711637	4	TRUE	7.90171597189266
10425601	Tef	21685	thyrotroph embryonic factor	-0.223533656568383	-1.19133571436937	-0.828309071709727	-0.106380725686944	0.983566352116314	1.36599281621812	0.0395701190944821	9	FALSE	8.71725070193909
10387372	Kdm6b	216850	KDM1 lysine (K)-specific demethylase 6B	1.21662086581274	0.769475925301885	0.50397550764537	-0.212958469610762	-1.27229948766405	-1.00481434148518	0.00397128663572302	4	FALSE	9.25063028310453
10387492	Wrap53	216853	WD repeat containing, antisense to TP53	1.07387011408694	0.677565282890179	0.849541820256396	-1.27442056691197	-0.378705920926002	-0.947850729395545	0.0352889686441427	4	FALSE	8.01359574899315
10387659	Nlgn2	216856	neuroligin 2	-1.00627926047541	-1.51046968456062	0.411531102492718	0.57045961487517	0.638228130987625	0.896530096680543	0.0203652663050460	3	FALSE	9.4878667681574
10377790	Slc16a11	216867	solute carrier family 16 (monocarboxylic acid transporters), member 11	-1.06272338647399	-0.87404928497075	-0.234588262814804	-0.265401359851848	1.29674592683650	1.14001636727490	0.00436612513243536	2	FALSE	7.72251134795414
10505954	Tek	21687	endothelial-specific receptor tyrosine kinase	1.85173005527491	0.339619576081550	-0.922706497532954	-0.592189245735222	-0.226683160656384	-0.449770727431895	0.023905261094117	7	FALSE	5.44726619155609
10387944	Camta2	216874	calmodulin binding transcription activator 2	-0.873902007745058	-1.01266506728607	-0.518347840512564	0.0106275714178525	1.00259114676600	1.39169619735984	0.00105312598664664	2	FALSE	9.76902112913838
10378038	Wscd1	216881	WSC domain containing 1	-1.29019613227317	-0.530872117143845	-0.385985527755068	-0.144999760234962	0.933662315877304	1.41839122152974	0.000755742135551901	11	FALSE	9.77289988062004
10378857	Coro6	216961	coronin 6	-0.606368298907618	-0.618562291056735	-0.478533563571556	-0.856001083655366	1.20056570226192	1.35889953492935	0.00430963802381025	11	FALSE	6.47276229422328
10379740	Heatr6	217026	HEAT repeat containing 6	0.461658004013139	1.08106318416876	1.06864767622122	-0.509302523246312	-1.11200821373240	-0.990058127424403	0.00675554248137283	4	FALSE	8.78804402847803
10389786	Hlf	217082	hepatic leukemia factor	-0.303941371603067	-1.22243700489357	-0.627194094535956	-0.237464821374720	0.966416298722956	1.42462099368436	0.00062593188122238	9	FALSE	7.6383957294733
10390560	Stac2	217154	SH3 and cysteine rich domain 2	-0.827799233320976	-1.12419902922753	-0.298990075071613	-0.0677867947520082	0.79293443124974	1.52584070112239	0.0318578721559852	2	FALSE	6.58108404172116
10390691	Nr1d1	217166	nuclear receptor subfamily 1, group D, member 1	-0.570702989634736	-0.803360649053851	-0.675805471342452	-0.483102680939829	1.01071697358618	1.52225481738469	0.000321172051846006	11	FALSE	8.699211854773
10392522	Abca8a	217258	ATP-binding cassette, sub-family A (ABC1), member 8a	-0.616786649626467	-1.22073550043163	0.678987132524442	1.13057556161062	0.84757542570588	-0.819615969782843	0.0165727314743349	19	FALSE	6.64483393518497
10392642	Abca5	217265	ATP-binding cassette, sub-family A (ABC1), member 5	-1.9177991726786	0.555022645067278	0.865487027263407	0.513373966694036	-0.0330043811832249	0.0169199148370985	0.0165087692256866	14	FALSE	8.64799160746974
10392839	Cd300e	217306	CD300e antigen	1.40402186274773	0.513060070237862	-0.243988144813646	0.0510298101114697	-1.64214404667892	-0.0819795516044952	0.0274584472764985	5	TRUE	6.86316945433244
10392910	C630004H02Rik	217310	RIKEN cDNA C630004H02 gene	-1.12910982186609	-0.870488251685856	-0.348436408180602	-0.00418608853544378	0.97678021419199	1.37544035607599	0.00825062898148851	2	FALSE	9.15977888678674
10393272	Rnf157	217340	ring finger protein 157	-1.39804040865151	-0.717097119950686	0.0422181751541053	-0.140716991165002	0.934223042995131	1.27941330161797	0.0222016667013066	11	FALSE	9.98838120990083
10394109	Rab40b	217371	Rab40b, member RAS oncogene family	-1.43574844188368	-0.928001398788068	0.0103582822773875	0.391898472190026	0.983951644168335	0.97754144203599	0.000313785145310947	2	FALSE	8.96655016283456
10394245	Dnajc27	217378	DnaJ (Hsp40) homolog, subfamily C, member 27	-1.40296908023202	-0.84799433794204	-0.155373099617648	0.313435456021938	1.03999489860749	1.05290616316227	0.000699846037562529	2	FALSE	9.56164351738436
[truncated: 2,842 more rows]
